# Supplementary material for: Where communities intermingle, diversity grows – The evolution of topics in ecosystem service research
Source: PLoS One. 2018 Sep 28;13(9):e0204749. doi: 10.1371/journal.pone.0204749 (PMC6161896; doi:10.1371/journal.pone.0204749)
Supplement: S1 Table — (XLS) [file pone.0204749.s002.xls]

## Sheet: risk mgnt
X1970_2000.Authors	X1970_2000.YearPublished	X1970_2000.DocumentTitle	X1970_2000.PublicationName	X1970_2000.BeginningPage	X1970_2000.EndingPage	X1970_2000.DOI	X1970_2000.Abstract
CAIRNS, J; NIEDERLEHNER, BR	1994	ESTIMATING THE EFFECTS OF TOXICANTS ON ECOSYSTEM SERVICES	ENVIRONMENTAL HEALTH PERSPECTIVES	936	939	10.2307/3431915	Numerous functions of ecosystems are essential to the quality of human life, including the provision of food, the decomposition of sewage, the provision of potable water, and the replenishment of breathable air. Although attributes of ecosystems directly of use to human societies are not the only ones worth protecting, emphasizing their services may be the most effective means of communicating ri…
Cirone, PA; Duncan, PB	2000	Integrating human health and ecological concerns in risk assessments	JOURNAL OF HAZARDOUS MATERIALS	1	17	10.1016/S0304-3894(00)00214-4	The interconnections between ecosystems, human health and welfare have been increasingly recognized by the US government, academia, and the public. This paper continues this theme by addressing the use of risk assessment to integrate people into a single assessment. In a broad overview of the risk assessment process we stress the need to build a conceptual model of the whole system including mult…
Wenger, RB; Harris, HJ; Sivanpillai, R; DeVault, DS	1999	A graph-theoretic analysis of relationships among ecosystem stressors	JOURNAL OF ENVIRONMENTAL MANAGEMENT	109	122	10.1006/JEMA.1999.0294	The development of strategies to reduce risk to ecosystems has been proposed as a centerpiece for environmental protection. An essential prerequisite to the development of such strategies is the identification and evaluation of those factors (called stressors) which cause stress to ecosystems. Stress refers to external forces which threaten an ecosystem's viability or integrity, that is, the abil…
Cooper, WE	1998	Risk assessment and risk management: An essential integration	HUMAN AND ECOLOGICAL RISK ASSESSMENT	931	937	10.1080/10807039891284884	The integration of Risk Assessment and Risk Management is a necessary step in environmental regulation. The compromises involved in the Risk Management process can not be allowed to violate the scientific integrity of the Risk Assessment. The inclusion of a cost/benefit analysis necessitates the valuation of ecological processes. These values are based on the costs of replacement in volume, in ki…
Folke, C	1998	Ecosystem approaches to the management and allocation of critical resources	SUCCESSES, LIMITATIONS, AND FRONTIERS IN ECOSYSTEM SCIENCE	313	345		The chapter identifies concepts, approaches, and frontiers that can increase the understanding of the linkages between ecology, society, and the economy for improved ecosystem management. The first part focuses on ecosystem services and ecological footprint analyses as indicators of the dependence by societies on ecosystem processes and functions, with examples from specific economic sectors and …
Arnason, R	2000	Economic instruments for achieving ecosystem objectives in fisheries management	ICES JOURNAL OF MARINE SCIENCE	742	751	10.1006/JMSC.2000.0733	An aggregative model of fisheries is developed in the context of the ecosystem. Rules for optimal harvesting are derived and their content is examined. An important result with obvious practical implications is that it may be optimal to pursue unprofitable fisheries in order to enhance the overall economic contribution from the ecosystem. Another interesting result is that modifications of single…
Hansson, CB; Wackernagel, M	1999	Rediscovering place and accounting space: how to re-embed the human economy	ECOLOGICAL ECONOMICS	203	213		This article proposes to move beyond monetary assessments of ecosystem services in order to counteract an important mechanism behind their current undervaluation: the process of disembedding. Disembedding describes the influence of modernity on social relationships. It also clarifies how Human-Nature relationships have been affected. Modern societies have become disembedded from the context of lo…
Scheffer, M; Brock, W; Westley, F	2000	Socioeconomic mechanisms preventing optimum use of ecosystem services: An interdisciplinary theoretical analysis	ECOSYSTEMS	451	471	10.1007/S100210000040	Ecosystems provide a wide range of services to society. Some forms of use affect the quality of the ecosystem, reducing its value for other users. This leads to a conflict of interest that is often settled through political processes, resulting in some form of regulation. We link theory on ecosystem response to theories from the socioeconomic branches of science to analyze the mechanisms behind t…
Arrow, K; Daily, G; Dasgupta, P; Levin, S; Maler, KG; Maskin, E; Starrett, D; Sterner, T; Tietenberg, T	2000	Managing ecosystem resources	ENVIRONMENTAL SCIENCE & TECHNOLOGY	1401	1406	10.1021/ES990672T	We explore some of the special problems faced in the management of environmental resources, paying particular attention to valuation of ecosystem services, externalities, uncertainty, and nonlinearities characteristic of complex adaptive, highly interconnected systems. Through consideration of case studies drawn from the management of lake and mangrove ecosystems, we develop a theoretical perspec…
Coates, KD; Burton, PJ	1997	A gap-based approach for development of silvicultural systems to address ecosystem management objectives	FOREST ECOLOGY AND MANAGEMENT	337	354	10.1016/S0378-1127(97)00113-8	Foresters have traditionally managed forests with silvicultural systems that prescribe stand homogeneity for optimized tree growth. The primacy of timber as the dominant objective is giving way to broader objectives such as sustaining the function and dynamics of ecosystems, maintaining ecosystem diversity and resilience or protecting sensitive species, while providing for a variety of ecosystem …
Hanna, SS	1998	Institutions for marine ecosystems: Economic incentives and fishery management	ECOLOGICAL APPLICATIONS	S170	S174	10.1890/1051-0761(1998)8[S170:IFMEEI]2.0.CO;2	The expansion of the scope of fishery management from single species to ecosystems requires more than a set of rules for multiple species. It requires sets of institutions and property rights regimes that reflect the attributes of the ecosystem and its human users, value ecosystem services as well as ecosystem commodities, and coordinate interest groups and managers on a broad ecosystem scale. In…
Brussard, PF; Reed, JM; Tracy, CR	1998	Ecosystem management: what is it really?	LANDSCAPE AND URBAN PLANNING	9	20	10.1016/S0169-2046(97)00094-7	Ecosystem management is managing areas at various scales in such a way that ecological services and biological resources are conserved while appropriate human uses are sustained. Major ecological services include allocation of productivity (energy flow), maintenance of soil fertility (nutrient cycling), and operation of the hydrologic cycle. Biological resources encompass all natural variation fo…
Orvos, DR; Cairns, J	1998	Estimating the risks associated with implementing goals and conditions for global sustainability	INTERNATIONAL JOURNAL OF SUSTAINABLE DEVELOPMENT AND WORLD ECOLOGY	153	163		For those persuaded that present societal behaviour and individual behaviour are unsustainable, the risks of continuing the present course of action seem loud and clear. However, any new undertaking has uncertainties, which include hidden risks as well as the risks associated with any major paradigm shift as yet untried. This paper provides a preliminary examination of some of the risks and focus…
Rapport, DJ; Whitford, WG; Hilden, M	1998	Common patterns of ecosystem breakdown under stress	ENVIRONMENTAL MONITORING AND ASSESSMENT	171	178	10.1023/A:1005935202518	Ecosystems, despite their diversity, respond to stress in similar ways. The major pressures which cause the transformation of systems from healthy states to pathological states are classified into four groups: physical restructuring, overharvesting, waste residuals;and the introduction of non-native species. Signs of Ecosystem Distress Syndrome (EDS) are briefly examined in three contrasting ecos…
Falkenmark, M	2000	Competing freshwater and ecological services in the river basin perspective - An expanded conceptual framework	WATER INTERNATIONAL	172	177		A river basin approach focusing on upstream/downstream conflicts of interest has to involve attention both to the services that water itself provides to society, and to water-related ecosystem services, terrestrial as well as aquatic. Besides "blue water" flow, i.e., liquid water flows in rivers and aquifers, attention has to be pain to "green water" flow, i.e., the water vapor flow involved in p…
Norberg, J	1999	Linking Natures services to ecosystems: some general ecological concepts	ECOLOGICAL ECONOMICS	183	202	10.1016/S0921-8009(99)00011-7	I present a selected review of ecological concepts that are important for understanding how nature's services are linked to their support system, the ecosystem. The paper is mainly aimed at an audience of non-biologists to facilitate cooperation among disciplines. A list of services compiled from the literature is classified according to ecological criteria that relate to the properties of the se…
Cairns, J	2000	The genesis and future of the field of ecotoxicology	INTEGRATED ASSESSMENT OF ECOSYSTEM HEALTH	1	13		Some present practices in studying ecosystem health are understood more easily when the genesis of the field of ecotoxicology is examined. However, future trends in the field of ecotoxicology will be most affected by (1) a rapidly expanding interest in the field of sustainable development, (2) ensuring delivery of ecosystem services, and (3) shifting emphasis from avoiding harm in ecosystems to p…
Grasso, M	1998	Ecological-economic model for optimal mangrove trade off between forestry and fishery production: comparing a dynamic optimization and a simulation model	ECOLOGICAL MODELLING	131	150	10.1016/S0304-3800(98)00076-3	Mangrove ecosystems provide valuable ecological services for the maintenance of the adjacent habitats and wildlife preservation. They also provide a highly caloric timber, used frequently for burning purposes as, e.g. charcoal. The forestry activity usually ignores the capacity of the mangroves to support the local fisheries. Therefore, it is necessary to study the relationship between these acti…
Coleman, WG	1996	Biodiversity and industry ecosystem management	ENVIRONMENTAL MANAGEMENT	815	825	10.1007/BF01205961	The term biodiversity describes the array of interacting, genetically distinct populations and species in a region, the communities they comprise, and the variety oi ecosystems of which they are functioning parts. Ecosystem health, a closely related concept, is described in terms of a process identifying biological indicators, end points, and values. The decline of populations or species, an acce…
Carpenter, SR; Ludwig, D; Brock, WA	1999	Management of eutrophication for lakes subject to potentially irreversible change	ECOLOGICAL APPLICATIONS	751	771	10.2307/2641327	We analyzed management policies for ecosystems subject to alternate states, thresholds, and irreversible changes. We focused on the problem of lake eutrophication by excessive phosphorus (P) input. Eutrophic lakes may be classified, with respect to their response to reduced P input alone, as reversible (recovery is immediate and proportional to the reduction in P input), hysteretic (recovery requ…

## Sheet: sust. mgnt
X1970_2000.Authors	X1970_2000.YearPublished	X1970_2000.DocumentTitle	X1970_2000.PublicationName	X1970_2000.BeginningPage	X1970_2000.EndingPage	X1970_2000.DOI	X1970_2000.Abstract
Cairns, J	2000	The role of ecotoxicology in the protection and accumulation of natural capital	ECOTOXICOLOGY	151	155	10.1023/A:1008900418278	Three factors are likely to cause a major paradigm shift in the field of ecotoxicology: 1. heightened interest in sustainable use of the planet, 2. increased recognition of the value of ecosystem services and natural capital, 3. the consilience of ecology and industry via the rapidly developing field of industrial ecology. This manuscript provides a preliminary exploration of likely components of…
COSTANZA, R; DALY, HE	1992	NATURAL CAPITAL AND SUSTAINABLE DEVELOPMENT	CONSERVATION BIOLOGY	37	46	10.1046/J.1523-1739.1992.610037.X	A minimum necessary condition for sustainability is the maintenance of the total natural capital stock at or above the current level. While a lower stock of natural capital may be sustainable, society can allow no further decline in natural capital given the large uncertainty and the dire consequences of guessing wrong. This "constancy of total natural capital" rule can thus be seen as a prudent …
Cairns, J	2000	The quest for immortality on an unsustainable planet	FUTURE OF THE UNIVERSE AND THE FUTURE OF OUR CIVILIZATION	3	11		One lesson of history is that humans have always been fascinated with immortality. Current research with other organisms provides some evidence that the human life span might be increased to 120, 150, or even 200 years. The apparent benefits of immortality to the individual are clear and attractive. However, humans are closely linked to the biosphere, and the ability of the biosphere to provide e…
Cairns, J	2000	World peace and global sustainability	INTERNATIONAL JOURNAL OF SUSTAINABLE DEVELOPMENT AND WORLD ECOLOGY	1	11		War and the preparation for war divert increasingly scarce resources from civilian use, especially long-term efforts such as the quest for sustainable use of the planet. War also damages natural systems both directly and indirectly. As a consequence, ecosystem services essential to sustainability are diminished. Achieving world peace does not assure that sustainable use of the planet will also be…
Ehrenfeld, JG	2000	Defining the limits of restoration: The need for realistic goals	RESTORATION ECOLOGY	2	9	10.1046/J.1526-100X.2000.80002.X	The search for a universal statement of goals for ecological restoration continues to generate discussion and controversy. I discuss the diverse roots of restoration ecology, and show how the complex lineages within the field have led to diverse, and divergent, sets of goals. I then review the three major themes that currently are used to develop statements of goals: restoration of species, resto…
Cairns, J; Heckman, JR	1996	Restoration ecology: The state of an emerging field	ANNUAL REVIEW OF ENERGY AND THE ENVIRONMENT	167	189	10.1146/ANNUREV.ENERGY.21.1.167	The field of restoration ecology represents an emerging synthesis of ecological theory and concern about human impact on the natural world. Restoration ecology can be viewed as the study of how to repair anthropogenic damage to the integrity of ecological systems. However, attempts to repair ecological damage should not diminish protection of existing healthy ecosystems. Restoration ecology allow…
Cairns, J	2000	Setting ecological restoration goals for technical feasibility and scientific validity	ECOLOGICAL ENGINEERING	171	180	10.1016/S0925-8574(00)00068-9	Major ecological restoration will not be undertaken unless human society approves the goals and objectives of restoration. Ill addition, restoration will not persist unless human society has sufficient esteem for the restored ecosystem to protect its integrity. Linking ecological restoration to sustainable use of the planet seems a promising way to foster society's interest in and acknowledgment …
Cairns, J	1997	Sustainability, ecosystem services, and health	INTERNATIONAL JOURNAL OF SUSTAINABLE DEVELOPMENT AND WORLD ECOLOGY	153	165		Sustainable development without regular delivery of sen ices from the ecological component of Earth's life support system is presently impossible. Dependable delivery of these services over large temporal and spatial spans requires healthy ecosystems with unimpaired integrity. However, the conditions required for sustainable use of the planet's ecological life support systems have not received th…
Cairns, J	1999	Balancing ecological impairment and repair for sustainability	HYDROBIOLOGIA	77	83	10.1023/A:1003867411895	Although this manuscript was prepared for a specific region, the North American Great Lakes, the major elements are important to the quest for sustainable use of the planet anywhere in the world. Since sustainability will often involve an eco-region that consists of more than one political entity, a bio-regional entity will be essential. The unifying theme is the intent to leave a habitable plane…
Lovins, AB; Lovins, LH; Hawken, P	1999	A road map for natural capitalism	HARVARD BUSINESS REVIEW	145	+		No one would run a business without accounting for its capital outlays. Yet most companies overlook one major capital component - the value of the earth's ecosystem services. It is a staggering omission; recent calculations place the value of the earth's total ecosystem services - water storage, atmosphere regulation, climate control, and so on-at $33 trillion a year. Not accounting for those cos…
OHara, SU	1997	Toward a sustaining production theory	ECOLOGICAL ECONOMICS	141	154	10.1016/S0921-8009(96)00024-9	Production is commonly described as the root of wealth creation, growth and progress. Mainline production theory ascribes this wealth generating ability to a limited number of inputs transformed into equally narrowly defined goods and services. Output which is not part of the official economy's market exchange, or inputs not employed in their production process remain external and unaccounted for…
Cairns, J	1995	Ecological integrity of aquatic systems	REGULATED RIVERS-RESEARCH & MANAGEMENT	313	323	10.1002/RRR.3450110307	Focusing on the ecological integrity of large river systems has suggested the rethinking of the entire issue from a landscape perspective. Ecological integrity is impossible without biological integrity. However, it appears improbable that highly localized measures of biological integrity can be used for effective, scientifically justifiable extrapolations to landscape- or system-level ecological…
Cairns, J	2000	The genesis and future of the field of ecotoxicology	INTEGRATED ASSESSMENT OF ECOSYSTEM HEALTH	1	13		Some present practices in studying ecosystem health are understood more easily when the genesis of the field of ecotoxicology is examined. However, future trends in the field of ecotoxicology will be most affected by (1) a rapidly expanding interest in the field of sustainable development, (2) ensuring delivery of ecosystem services, and (3) shifting emphasis from avoiding harm in ecosystems to p…
Costanza, R; d'Arge, R; de Groot, R; Farber, S; Grasso, M; Hannon, B; Limburg, K; Naeem, S; O'Neill, RV; Paruelo, J; Raskin, RG; Sutton, P; van den Belt, M	1998	The value of the worlds ecosystem services and natural capital (Reprinted from Nature, vol 387, pg 253, 1997)	ECOLOGICAL ECONOMICS	3	15	10.1016/S0921-8009(98)00020-2	The services of ecological systems and the natural capital stocks that produce them are critical to the functioning of the Earth's life-support system. They contribute to human welfare, both directly and indirectly, and therefore represent part of the total economic value of the planet. We have estimated the current economic value of 17 ecosystem services for 16 biomes, based on published studies…
Ryszkowski, L	1995	Managing ecosystem services in agricultural landscapes	NATURE & RESOURCES	27	36		Intensification and simplification of agriculture in many parts of Europe has triggered many secondary effects, including increasing vulnerability to flooding, groundwater pollution and impoverishment of biota. Long-term research in the West Poland Lowland suggests that a mosaic landscape structure of small cultivated fields, shelterbelts, meadows and small ponds enhances water storage, controls …
Hansson, CB; Wackernagel, M	1999	Rediscovering place and accounting space: how to re-embed the human economy	ECOLOGICAL ECONOMICS	203	213		This article proposes to move beyond monetary assessments of ecosystem services in order to counteract an important mechanism behind their current undervaluation: the process of disembedding. Disembedding describes the influence of modernity on social relationships. It also clarifies how Human-Nature relationships have been affected. Modern societies have become disembedded from the context of lo…
EHRLICH, PR; EHRLICH, AH	1992	THE VALUE OF BIODIVERSITY	AMBIO	219	226		Biodiversity, the vast array of non-human organisms of our planet. should be valued for four general reasons. First, we (and many others) believe that, as the dominant species on Earth, Homo sapiens has an ethical, stewardship responsibility towards humanity's only known living companions in the universe. Second, as attested to by activities as diverse as gardening, making of nature films, and ec…
Orvos, DR; Cairns, J	1998	Estimating the risks associated with implementing goals and conditions for global sustainability	INTERNATIONAL JOURNAL OF SUSTAINABLE DEVELOPMENT AND WORLD ECOLOGY	153	163		For those persuaded that present societal behaviour and individual behaviour are unsustainable, the risks of continuing the present course of action seem loud and clear. However, any new undertaking has uncertainties, which include hidden risks as well as the risks associated with any major paradigm shift as yet untried. This paper provides a preliminary examination of some of the risks and focus…
Souter, DW; Linden, O	2000	The health and future of coral reef systems	OCEAN & COASTAL MANAGEMENT	657	688	10.1016/S0964-5691(00)00053-3	Coral reefs are among the most productive and diverse ecosystems on earth and provide a multitude of valuable ecosystem services. Moreover, the resources derived from coral reefs are essential to the food security of millions of people living within tropical coastal communities. Unfortunately, burgeoning human populations in coastal regions are placing an unsustainable burden on these resources s…
Rietveld, WJ	1997	The status of agroforestry in the United States: How far have we come, where are we going?	MEETING IN THE MIDDLE, PROCEEDINGS	151	156		Within this decade, agroforestry has emerged, passed the definition stage, and has entered a phase of expanding interest. To maintain that momentum, supportive policy is needed to establish an institutional home for agroforestry and catalyze interdisciplinary efforts; technology transfer and training are needed to overcome misunderstandings of what agroforestry is; broader participation from agri…

## Sheet: valuation
X1970_2000.Authors	X1970_2000.YearPublished	X1970_2000.DocumentTitle	X1970_2000.PublicationName	X1970_2000.BeginningPage	X1970_2000.EndingPage	X1970_2000.DOI	X1970_2000.Abstract
Stern, DI	1999	Use value, exchange value, and resource scarcity	ENERGY POLICY	469	476	10.1016/S0301-4215(99)00043-9	I review the literature on natural resource scarcity indicators. Scarcity indicators can be classified by what is being measured: value of the resource stock or value of extracted resource commodities; who's value is considered: social vs. private scarcity; and by the mode of valuation considered: exchange value and use value. Prices and rents are common measures of exchange value or indicators o…
Wilson, MA; Carpenter, SR	1999	Economic valuation of freshwater ecosystem services in the United States: 1971-1997	ECOLOGICAL APPLICATIONS	772	783	10.2307/2641328	The purpose of this paper is to provide ecologists and resource managers with a sense of where the economic science of ecosystem valuation has come from and where it might go in the future. To accomplish this, the paper provides a comprehensive synthesis of peer-reviewed economic data on surface freshwater ecosystems in the United States and examines major accomplishments and gaps in the literatu…
Adger, WN; Luttrell, C	2000	Property rights and the utilisation of wetlands	ECOLOGICAL ECONOMICS	75	89	10.1016/S0921-8009(00)00169-5	This paper argues that successful conservation of wetlands is fundamentally determined by the institutions and property rights associated with resource management decisions. Thus an understanding of property rights regimes, the constraints which they impose on users of wetlands resources, and the distribution of benefits of use among users and non-users are essential if the economic values of wet…
BINGHAM, G; BISHOP, R; BRODY, M; BROMLEY, D; CLARK, E; COOPER, W; COSTANZA, R; HALE, T; HAYDEN, G; KELLERT, S; NORGAARD, R; NORTON, B; PAYNE, J; RUSSELL, C; SUTER, G	1995	ISSUES IN ECOSYSTEM VALUATION - IMPROVING INFORMATION FOR DECISION-MAKING	ECOLOGICAL ECONOMICS	73	90	10.1016/0921-8009(95)00021-Z	In Spring 1991, the U.S. Environmental Protection Agency convened an expert group of ecologists, economists and other social scientists for the purpose of advancing the stare of the art of ecosystem valuation methods. This Ecosystem Valuation Forum was organized as a dialogue because it has been clear from the outset that agreement even on the meaning of the term ''ecosystem valuation'' could not…
Loomis, JB	2000	Can environmental economic valuation techniques aid ecological economics and wildlife conservation?	WILDLIFE SOCIETY BULLETIN	52	60		I evaluate the potential usefulness of nonmarket valuation concepts and techniques from environmental economics for improving wildlife conservation. The concepts include distinguishing between on-site recreation use value and off-site passive use or existence values. In addition, I review 3 nonmarket valuation techniques. I illustrate the concepts and use of the technique of contingent valuation …
Holl, KD; Howarth, RB	2000	Paying for restoration	RESTORATION ECOLOGY	260	267	10.1046/J.1526-100X.2000.80037.X	The question of how society is going to pay for restoration has received little open discussion. We review existing literature and examples to explore two questions: How should ecological and economic considerations be balanced in determining expenditures on restoration projects? and How is society going to pay for the substantial costs involved? We discuss a number of different techniques for de…
McAfee, K	1999	Selling nature to save it? Biodiversity and green developmentalism	ENVIRONMENT AND PLANNING D-SOCIETY & SPACE	133	154	10.1068/D170133	New supranational environmental institutions, including the Convention on Biological Diversity (CBD) and the 'green' World Bank, reflect attempts to regulate international flows of 'natural capital' by means of an approach I call 'green developmentalism: These institutions are sources of eco-development dollars and of a new 'global' discourse, a postneoliberal environmental-economic paradigm. By …
Bakshi, BR	2000	A thermodynamic framework for ecologically conscious process systems engineering	COMPUTERS & CHEMICAL ENGINEERING	1767	1773	10.1016/S0098-1354(00)00462-2	Making process systems engineering decisions that are ecologically conscious requires analysis of both industrial and ecological processes. Traditional methods in process engineering usually fall short of meeting this requirement due to considering the environment as secondary to economic objectives. Life cycle assessment and design methods have broadened the scope of traditional methods by consi…
Fromm, O	2000	Ecological structure and functions of biodiversity as elements of its total economic value	ENVIRONMENTAL & RESOURCE ECONOMICS	303	328	10.1023/A:1008359022814	Rational economic decisions regarding the conservation of biodiversity require the consideration of all the benefits generated by this natural resource. Recently a number of categories of values (inherent value, contributory value, indirect value, infrastructure value, primary value) have been developed, especially in the literature of Ecological Economics, which, besides the individual and produ…
Rein, FA	1999	An economic analysis of vegetative buffer strip implementation - Case study: Elkhorn Slough, Monterey Bay, California	COASTAL MANAGEMENT	377	390	10.1080/089207599263785	Vegetative buffer strips (VBS) are being proposed as a tool to protect water quality from nonpoint pollution nationwide, yet no studies have investigated the economics of implementing VBS. This study evaluates environmental costs and benefits of implementing VBS, both to the grower and to society as a whole, as a means of capturing nonmarket ecosystem values and informing decision making. Results…
Alberti, M	1999	Urban patterns and environmental performance: What do we know?	JOURNAL OF PLANNING EDUCATION AND RESEARCH	151	163	10.1177/0739456X9901900205	This paper reviews che empirical evidence on the relationships between urban patterns and various dimensions of environmental quality and performance. I first examine approaches to measuring urban environmental performance, drawing on dhe concepts of carrying capacity, ecological footprint, environmental space, and appropriated ecosystem area. Since cities affect and are affected by ecological sy…
Rothman, DS	2000	Measuring environmental values and environmental impacts: Going from the local to the global	CLIMATIC CHANGE	351	376	10.1023/A:1005645301478	Measuring the impact of global change depends critically upon our ability to gauge the impacts of changes at the local and individual level. There are strong philosophical and practical concerns in measuring environmental, health, social, and economic impacts even at this level. Aggregating these across commodities, individuals, sectors, regions, and time presents further difficulties. Overcoming…
OHara, SU	1997	Toward a sustaining production theory	ECOLOGICAL ECONOMICS	141	154	10.1016/S0921-8009(96)00024-9	Production is commonly described as the root of wealth creation, growth and progress. Mainline production theory ascribes this wealth generating ability to a limited number of inputs transformed into equally narrowly defined goods and services. Output which is not part of the official economy's market exchange, or inputs not employed in their production process remain external and unaccounted for…
Olarieta, JR	2000	On the use value of land in agricultural production	ECOLOGICAL ECONOMICS	169	173		The evaluation of agricultural land is an area that has received little attention within natural resource economics compared to the evaluation of other ecosystems such as forests or wetlands. A recent attempt by Alexander et al, (1998) (Alexander, A.M., List, J.A.. Margolis, M., d;Arge, R.C., 1998. A method for valuing global ecosystem services. Ecological Economics 27, 161-170) considers one of …
Alexander, AM; List, JA; Margolis, M; d'Arge, RC	1998	A method for valuing global ecosystem services	ECOLOGICAL ECONOMICS	161	170	10.1016/S0921-8009(97)00173-0	The goal of this paper is to provide an investigation of several approaches to valuing ecosystem services and to contribute additional techniques which may be used in evaluating 'green' GDP accounts. Our estimates focus on the ecosystem as a productive economic input, not a stock which is depreciated or depleted over time; as such, it differs with other concepts more frequently employed in green …
Hanna, SS	1998	Institutions for marine ecosystems: Economic incentives and fishery management	ECOLOGICAL APPLICATIONS	S170	S174	10.1890/1051-0761(1998)8[S170:IFMEEI]2.0.CO;2	The expansion of the scope of fishery management from single species to ecosystems requires more than a set of rules for multiple species. It requires sets of institutions and property rights regimes that reflect the attributes of the ecosystem and its human users, value ecosystem services as well as ecosystem commodities, and coordinate interest groups and managers on a broad ecosystem scale. In…
Norberg, J	1999	Linking Natures services to ecosystems: some general ecological concepts	ECOLOGICAL ECONOMICS	183	202	10.1016/S0921-8009(99)00011-7	I present a selected review of ecological concepts that are important for understanding how nature's services are linked to their support system, the ecosystem. The paper is mainly aimed at an audience of non-biologists to facilitate cooperation among disciplines. A list of services compiled from the literature is classified according to ecological criteria that relate to the properties of the se…
Arrow, K; Daily, G; Dasgupta, P; Levin, S; Maler, KG; Maskin, E; Starrett, D; Sterner, T; Tietenberg, T	2000	Managing ecosystem resources	ENVIRONMENTAL SCIENCE & TECHNOLOGY	1401	1406	10.1021/ES990672T	We explore some of the special problems faced in the management of environmental resources, paying particular attention to valuation of ecosystem services, externalities, uncertainty, and nonlinearities characteristic of complex adaptive, highly interconnected systems. Through consideration of case studies drawn from the management of lake and mangrove ecosystems, we develop a theoretical perspec…
Gowdy, JM; Carbonell, AF	1999	Toward consilience between biology and economics: the contribution of Ecological Economics	ECOLOGICAL ECONOMICS	337	348	10.1016/S0921-8009(99)00035-X	During its ten year history Ecological Economics has made a real difference in the way economists look at the natural world and in the way biologists look at the economy. In this survey article we examine the contributions to the Journal in terms of E.O. Wilson's concept of 'consilience', that is, his argument that the methods and assumptions of any field of study should be consistent with the kn…
Arnason, R	2000	Economic instruments for achieving ecosystem objectives in fisheries management	ICES JOURNAL OF MARINE SCIENCE	742	751	10.1006/JMSC.2000.0733	An aggregative model of fisheries is developed in the context of the ecosystem. Rules for optimal harvesting are derived and their content is examined. An important result with obvious practical implications is that it may be optimal to pursue unprofitable fisheries in order to enhance the overall economic contribution from the ecosystem. Another interesting result is that modifications of single…

## Sheet: ecosystem fcts.
X1970_2000.Authors	X1970_2000.YearPublished	X1970_2000.DocumentTitle	X1970_2000.PublicationName	X1970_2000.BeginningPage	X1970_2000.EndingPage	X1970_2000.DOI	X1970_2000.Abstract
Wardle, DA; Bonner, KI; Barker, GM	2000	Stability of ecosystem properties in response to above-ground functional group richness and composition	OIKOS	11	23	10.1034/J.1600-0706.2000.890102.X	While there has been a rapidly increasing research effort focused on understanding whether and how composition and richness of species and functional groups may determine ecosystem properties, much remains unknown about how these community attributes affect the dynamic properties of ecosystems. We conducted an experiment in 540 mini-ecosystems in glasshouse conditions, using an experimental desig…
Zaller, JG; Arnone, JA	1999	Earthworm responses to plant species loss and elevated CO2 in calcareous grassland	PLANT AND SOIL	1	8	10.1023/A:1004424720523	The objectives of this study were: (1) to quantify the effects of plant species' loss from designed calcareous grassland communities at a field site in northwestern Switzerland on the size and composition of earthworm communities, and (2) to evaluate how exposure of plant communities to elevated atmospheric CO2 might alter the effects of plant species' loss on earthworm communities. We non-destru…
Debinski, DM; Holt, RD	2000	A survey and overview of habitat fragmentation experiments	CONSERVATION BIOLOGY	342	355	10.1046/J.1523-1739.2000.98081.X	Habitat destruction and fragmentation are the root causes of many conservation problems. We conducted a literature survey and canvassed the ecological community to identify experimental studies of terrestrial habitat fragmentation and to determine whether consistent themes were emerging from these studies. Our survey revealed 20 fragmentation experiments worldwide. Most studies focused on effects…
Duarte, CM	2000	Marine biodiversity and ecosystem services: an elusive link	JOURNAL OF EXPERIMENTAL MARINE BIOLOGY AND ECOLOGY	117	131	10.1016/S0022-0981(00)00194-5	Efforts to test the hypothesised positive link between ecosystem services and functions and biodiversity are increasing in order to forecast the consequences of the present erosion of biodiversity on ecosystem functions and to provide an additional basis for the conservation of biodiversity. These efforts have been, however, modest in marine ecosystems. An examination of seagrass communities, whi…
Kearns, CA; Inouye, DW; Waser, NM	1998	Endangered mutualisms: The conservation of plant-pollinator interactions	ANNUAL REVIEW OF ECOLOGY AND SYSTEMATICS	83	112	10.1146/ANNUREV.ECOLSYS.29.1.83	The pollination of flowering plants by animals represents a critical ecosystem service of great value to humanity, both monetary and otherwise. However, the need for active conservation of pollination interactions is only now being appreciated. Pollination systems are under increasing threat from anthropogenic sources, including fragmentation of habitat, changes in land use, modern agricultural p…
Emmerson, M	2000	Remedial habitat creation: does Nereis diversicolor play a confounding role in the colonisation and establishment of the pioneering saltmarsh plant, Spartina anglica?	HELGOLAND MARINE RESEARCH	110	116	10.1007/S101520050009	Increasing concerns over global warming and expected sea level rises have led to the adoption of new coastal management strategies around the south-east roast of England. This paper explores the role played by the estuarine invertebrate Nereis diversicolor in limiting the colonisation and establishment of the invasive pioneering salt marsh plant, Spartina anglica. The biology of N. diversicolor i…
Ghilarov, AM	2000	Ecosystem functioning and intrinsic value of biodiversity	OIKOS	408	412	10.1034/J.1600-0706.2000.900222.X	Trying to show the importance of biodiversity for ecosystem functioning, ecologists are repeatedly looking for a possible connection between species diversity and intensity of various ecosystem processes. However it appears that simple "proof" of such a connection cannot easily be demonstrated and involves a lot of contingencies. The different meanings of "ecosystem functioning" may be crucial fo…
Freedman, B; Love, S; ONeil, B	1996	Tree species composition, structure, and carbon storage in stands of urban forest of varying character in Halifax, Nova Scotia	CANADIAN FIELD-NATURALIST	675	682		Characteristics of stands of urban forest in Halifax, Nova Scotia, were analyzed with regards to tree-species composition and carbon sequestration. Older stands in residential and institutional neighbourhoods are dominated by non-native species of trees, thus limiting their usefulness in terms of protection of indigenous biodiversity values. These stands do, however, provide substantial ecosystem…
Peltzer, DA	2000	Ecology and ecosystem functions of native prairie and tame grasslands in the Northern Great Plains	CHANGING PRAIRIE LANDSCAPES	59	+		Grasslands occupy more than a quarter of the world's land surface area and are valuable sources of food, forage, fibre and medicine. Grasslands also provide a wide range of critical ecosystem services (i.e. functions important to people) such as air and water purification, nutrient cycling, regulation of atmospheric gases, and are an important source of biodiversity. Despite the extent and widesp…
Schlapfer, F; Schmid, B; Seidl, I	1999	Expert estimates about effects of biodiversity on ecosystem processes and services	OIKOS	346	352	10.2307/3546733	Attempts to assess the functional importance of biodiversity in ecosystems continue to stimulate debate on the potential impacts of biodiversity losses. However, finding experimental setups to realistically simulate current and anticipated species loss turns out to be surprisingly difficult. Uncertainties concern the relevance of the present empirical evidence for large-scale natural and agricult…
Strange, EM; Fausch, KD; Covich, AP	1999	Sustaining ecosystem services in human-dominated watersheds: Biohydrology and ecosystem processes in the South Platte River Basin	ENVIRONMENTAL MANAGEMENT	39	54		Sustaining ecosystem services important to humans while providing a dependable water supply for agriculture and urban needs is a major challenge raced by managers of human-dominated watersheds. Modification of natural flow regimes alters the abundance and composition of native plant and animal communities, affecting ecosystem services such as water storage and nutrient cycling that depend on part…
Rapport, DJ; Whitford, WG; Hilden, M	1998	Common patterns of ecosystem breakdown under stress	ENVIRONMENTAL MONITORING AND ASSESSMENT	171	178	10.1023/A:1005935202518	Ecosystems, despite their diversity, respond to stress in similar ways. The major pressures which cause the transformation of systems from healthy states to pathological states are classified into four groups: physical restructuring, overharvesting, waste residuals;and the introduction of non-native species. Signs of Ecosystem Distress Syndrome (EDS) are briefly examined in three contrasting ecos…
Higgins, SI; Shackleton, CM; Robinson, ER	1999	Changes in woody community structure and composition under constrasting landuse systems in a semi-arid savanna, South Africa	JOURNAL OF BIOGEOGRAPHY	619	627	10.1046/J.1365-2699.1999.T01-1-00317.X	We aimed to explore the farm scale effects of three landuse types, communal grazing, wildlife management and commercial cattle farming, on the woody vegetation of a semiarid savanna. Location The study farms were located within a single bioclimatic zone in semiarid savanna, South Africa. Methods The species composition and structure of woody vegetation on three farms of each of three landuse type…
Orvos, DR; Cairns, J	1998	Estimating the risks associated with implementing goals and conditions for global sustainability	INTERNATIONAL JOURNAL OF SUSTAINABLE DEVELOPMENT AND WORLD ECOLOGY	153	163		For those persuaded that present societal behaviour and individual behaviour are unsustainable, the risks of continuing the present course of action seem loud and clear. However, any new undertaking has uncertainties, which include hidden risks as well as the risks associated with any major paradigm shift as yet untried. This paper provides a preliminary examination of some of the risks and focus…
EHRLICH, PR; EHRLICH, AH	1992	THE VALUE OF BIODIVERSITY	AMBIO	219	226		Biodiversity, the vast array of non-human organisms of our planet. should be valued for four general reasons. First, we (and many others) believe that, as the dominant species on Earth, Homo sapiens has an ethical, stewardship responsibility towards humanity's only known living companions in the universe. Second, as attested to by activities as diverse as gardening, making of nature films, and ec…
Williams, JE	2000	The biodiversity crisis and adaptation to climate change: A case study from Australias forests	ENVIRONMENTAL MONITORING AND ASSESSMENT	65	74	10.1023/A:1006361917359	If current trends continue, human activities will drastically alter most of the planet's remaining natural ecosystems and their composite biota within a few decades. Compounding the impacts on biodiversity from deleterious management practices is climate variability and change. The Intergovernmental Panel on Climate Change (IPCC) recently concluded that there is ample evidence to suggest climate …
Chambers, RM; Meyerson, LA; Saltonstall, K	1999	Expansion of Phragmites australis into tidal wetlands of North America	AQUATIC BOTANY	261	273	10.1016/S0304-3770(99)00055-8	Phragmites expansion into tidal wetlands of North America is most extensive along the northern and middle Atlantic coasts, but over 80% of the US coastal wetland area occurs along the Gulf of Mexico and southern Atlantic coasts and may be susceptible to ongoing expansion. Rapid spread of Phragmites has been documented in freshwater (<0.5 ppt), oligohaline (0.5-5 ppt) and mesohaline (5-18 ppt) tid…
Gowdy, JM; Carbonell, AF	1999	Toward consilience between biology and economics: the contribution of Ecological Economics	ECOLOGICAL ECONOMICS	337	348	10.1016/S0921-8009(99)00035-X	During its ten year history Ecological Economics has made a real difference in the way economists look at the natural world and in the way biologists look at the economy. In this survey article we examine the contributions to the Journal in terms of E.O. Wilson's concept of 'consilience', that is, his argument that the methods and assumptions of any field of study should be consistent with the kn…
Wear, DN; Bolstad, P	1998	Land-use changes in Southern Appalachian landscapes: Spatial analysis and forecast evaluation	ECOSYSTEMS	575	594	10.1007/S100219900052	Understanding human disturbance regimes is crucial for developing effective conservation and ecosystem management plans and for targeting ecological research to areas that define scarce ecosystem services. We evaluate and develop a forecasting model for land-use change in the Southern Appalachians. We extend previous efforts by (a) addressing the spatial diffusion of human populations, approximat…
Norberg, J	1999	Linking Natures services to ecosystems: some general ecological concepts	ECOLOGICAL ECONOMICS	183	202	10.1016/S0921-8009(99)00011-7	I present a selected review of ecological concepts that are important for understanding how nature's services are linked to their support system, the ecosystem. The paper is mainly aimed at an audience of non-biologists to facilitate cooperation among disciplines. A list of services compiled from the literature is classified according to ecological criteria that relate to the properties of the se…

## Sheet: global awaren.
X1970_2000.Authors	X1970_2000.YearPublished	X1970_2000.DocumentTitle	X1970_2000.PublicationName	X1970_2000.BeginningPage	X1970_2000.EndingPage	X1970_2000.DOI	X1970_2000.Abstract
Jansson, A; Folke, C; Langaas, S	1998	Quantifying the nitrogen retention capacity of natural wetlands in the large-scale drainage basin of the Baltic Sea	LANDSCAPE ECOLOGY	249	262	10.1023/A:1008020506036	We estimate the nitrogen retention capacity of natural wetlands in the 1.7 million km(2)Baltic Sea drainage basin, using a wetland GIS data base. There are approximately 138,000 km(2)of wetlands (bogs and fens) in the Baltic Sea drainage basin, corresponding to 8% of the area. The input of nitrogen to natural wetlands from atmospheric deposition was estimated to 55,000-161,000 ton y(-1) A map of …
Chen, ZX; Zhang, XS	2000	Value of ecosystem services in China	CHINESE SCIENCE BULLETIN	870	+	10.1007/BF02886190	The function and services are the important components of the life-support system in the planet, as well as the basic elements for sustainable development of environment and society. It is a must to evaluate it for incorporating it with the social-economic system. It is also an important approach to draw the public attention on the environmental and ecosystem conservation. In this study, the ecos…
Folke, C; Kautsky, N; Berg, H; Jansson, A; Troell, M	1998	The ecological footprint concept for sustainable seafood production: A review	ECOLOGICAL APPLICATIONS	S63	S71		The capacity of marine and coastal ecosystems to sustain seafood production and consumption is seldom accounted for. In this article, we review estimates of marine and coastal areas appropriated by aquaculture and fisheries for seafood production, and also by cities and whole regions for seafood consumption. The appropriated ecosystem area - the ecological footprint - ranges from negligible to as…
Loomis, J; Kent, P; Strange, L; Fausch, K; Covich, A	2000	Measuring the total economic value of restoring ecosystem services in an impaired river basin: results from a contingent valuation survey	ECOLOGICAL ECONOMICS	103	117	10.1016/S0921-8009(99)00131-7	Five ecosystem services that could be restored along a 45-mile section of the Platte river were described to respondents using a building block approach developed by an interdisciplinary team. These ecosystem services were dilution of wastewater, natural purification of water, erosion control, habitat for fish and wildlife, and recreation. Households were asked a dichotomous choice willingness to…
Seidl, AF; Moraes, AS	2000	Global valuation of ecosystem services: application to the Pantanal da Nhecolandia, Brazil	ECOLOGICAL ECONOMICS	1	6	10.1016/S0921-8009(99)00146-9	In Costanza et al.'s famous Nature paper [Costanza, R., d'Arge, R, de Groot, R, Farber, S., Grasso, M., Hannon, B., et al. The value of the world's ecosystem services and natural capital. Nature 15 (387), 253-260.] a value for the world's ecosystem services is posited as a point of departure for further discussion. These calculations were re-estimated and qualitatively assessed in application to …
Holmlund, CM; Hammer, M	1999	Ecosystem services generated by fish populations	ECOLOGICAL ECONOMICS	253	268	10.1016/S0921-8009(99)00015-4	In this paper, we review the role of fish populations in generating ecosystem services based on documented ecological functions and human demands of fish. The ongoing overexploitation of global fish resources concerns our societies, not only in terms of decreasing fish populations important for consumption and recreational activities. Rather, a number of ecosystem services generated by fish popul…
Alexander, AM; List, JA; Margolis, M; d'Arge, RC	1998	A method for valuing global ecosystem services	ECOLOGICAL ECONOMICS	161	170	10.1016/S0921-8009(97)00173-0	The goal of this paper is to provide an investigation of several approaches to valuing ecosystem services and to contribute additional techniques which may be used in evaluating 'green' GDP accounts. Our estimates focus on the ecosystem as a productive economic input, not a stock which is depreciated or depleted over time; as such, it differs with other concepts more frequently employed in green …
Costanza, R	1999	The ecological, economic, and social importance of the oceans	ECOLOGICAL ECONOMICS	199	213	10.1016/S0921-8009(99)00079-8	The oceans have long been recognized as one of humanity's most important natural resources. Their vastness has made them appear to be limitless sources of food, transportation, recreation, and awe. The difficulty of fencing and policing them has left them largely as open access resources to be exploited by anyone with the means. However, in recent times we have begun to reach the limits of the oc…
Zavaleta, E	2000	The economic value of controlling an invasive shrub	AMBIO	462	467	10.1639/0044-7447(2000)029[0462:TEVOCA]2.0.CO;2	Recent interest in the valuation of ecosystem services has provided toots for assessing the costs of invasive species in natural areas. This study evaluates the economic impacts of tamarisk (Tamarix sp.), an invasive woody shrub, on societally-valued ecosystem services in its naturalized range. Tamarisk, intentionally introduced from Eurasia, has invaded most riparian areas of the arid and semiar…
Costanza, R; d'Arge, R; de Groot, R; Farber, S; Grasso, M; Hannon, B; Limburg, K; Naeem, S; O'Neill, RV; Paruelo, J; Raskin, RG; Sutton, P; van den Belt, M	1998	The value of the worlds ecosystem services and natural capital (Reprinted from Nature, vol 387, pg 253, 1997)	ECOLOGICAL ECONOMICS	3	15	10.1016/S0921-8009(98)00020-2	The services of ecological systems and the natural capital stocks that produce them are critical to the functioning of the Earth's life-support system. They contribute to human welfare, both directly and indirectly, and therefore represent part of the total economic value of the planet. We have estimated the current economic value of 17 ecosystem services for 16 biomes, based on published studies…
Bolund, P; Hunhammar, S	1999	Ecosystem services in urban areas	ECOLOGICAL ECONOMICS	293	301	10.1016/S0921-8009(99)00013-0	Humanity is increasingly urban, but continues to depend on Nature for its survival. Cities are dependent on the ecosystems beyond the city limits, but also benefit from internal urban ecosystems. The aim of this paper is to analyze the ecosystem services generated by ecosystems within the urban area. 'Ecosystem services' refers to the benefits human populations derive from ecosystems. Seven diffe…
Tilman, D	1999	Global environmental impacts of agricultural expansion: The need for sustainable and efficient practices	PROCEEDINGS OF THE NATIONAL ACADEMY OF SCIENCES OF THE UNITED STATES OF AMERICA	5995	6000	10.1073/PNAS.96.11.5995	The recent intensification of agriculture, and the prospects of future intensification, will have major detrimental impacts on the nonagricultural terrestrial and aquatic ecosystems of the world. The doubling of agricultural food production during the past 35 years was associated with a 6.87-fold increase in nitrogen fertilization, a 3.48-fold increase in phosphorus fertilization, a 1.68-fold inc…
Souter, DW; Linden, O	2000	The health and future of coral reef systems	OCEAN & COASTAL MANAGEMENT	657	688	10.1016/S0964-5691(00)00053-3	Coral reefs are among the most productive and diverse ecosystems on earth and provide a multitude of valuable ecosystem services. Moreover, the resources derived from coral reefs are essential to the food security of millions of people living within tropical coastal communities. Unfortunately, burgeoning human populations in coastal regions are placing an unsustainable burden on these resources s…
Jansson, A; Folke, C; Rockstrom, J; Gordon, L	1999	Linking freshwater flows and ecosystem services appropriated by people: The case of the Baltic Sea drainage basin	ECOSYSTEMS	351	366	10.1007/S100219900085	Humanity's dependence on ecosystem support is "mentally hidden" to large segments of society; it has no price in the market and is seldom accounted for in decision making. Similarly the needs of ecosystems for fresh water for generation of nature's services are largely invisible. Freshwater assessments predominantly have focused on human uses of liquid water in rivers, lakes, and reservoirs. We e…
Loomis, JB	2000	Can environmental economic valuation techniques aid ecological economics and wildlife conservation?	WILDLIFE SOCIETY BULLETIN	52	60		I evaluate the potential usefulness of nonmarket valuation concepts and techniques from environmental economics for improving wildlife conservation. The concepts include distinguishing between on-site recreation use value and off-site passive use or existence values. In addition, I review 3 nonmarket valuation techniques. I illustrate the concepts and use of the technique of contingent valuation …
Olarieta, JR	2000	On the use value of land in agricultural production	ECOLOGICAL ECONOMICS	169	173		The evaluation of agricultural land is an area that has received little attention within natural resource economics compared to the evaluation of other ecosystems such as forests or wetlands. A recent attempt by Alexander et al, (1998) (Alexander, A.M., List, J.A.. Margolis, M., d;Arge, R.C., 1998. A method for valuing global ecosystem services. Ecological Economics 27, 161-170) considers one of …
Adger, WN; Luttrell, C	2000	Property rights and the utilisation of wetlands	ECOLOGICAL ECONOMICS	75	89	10.1016/S0921-8009(00)00169-5	This paper argues that successful conservation of wetlands is fundamentally determined by the institutions and property rights associated with resource management decisions. Thus an understanding of property rights regimes, the constraints which they impose on users of wetlands resources, and the distribution of benefits of use among users and non-users are essential if the economic values of wet…
Peltzer, DA	2000	Ecology and ecosystem functions of native prairie and tame grasslands in the Northern Great Plains	CHANGING PRAIRIE LANDSCAPES	59	+		Grasslands occupy more than a quarter of the world's land surface area and are valuable sources of food, forage, fibre and medicine. Grasslands also provide a wide range of critical ecosystem services (i.e. functions important to people) such as air and water purification, nutrient cycling, regulation of atmospheric gases, and are an important source of biodiversity. Despite the extent and widesp…
Gordon, L; Folke, C	2000	Ecohydrological landscape management for human well-being	WATER INTERNATIONAL	178	184		This paper introduces a new perspective on water resources emphasizing the role of water vapor flows for human well-being. The connections between freshwater and ecosystem services in terrestrial environments are addressed, particularly the role of freshwater for the biota that sustains the flow of ecosystem services and the role of the biota that modifies freshwater flows. First, the water depen…
Chambers, RM; Meyerson, LA; Saltonstall, K	1999	Expansion of Phragmites australis into tidal wetlands of North America	AQUATIC BOTANY	261	273	10.1016/S0304-3770(99)00055-8	Phragmites expansion into tidal wetlands of North America is most extensive along the northern and middle Atlantic coasts, but over 80% of the US coastal wetland area occurs along the Gulf of Mexico and southern Atlantic coasts and may be susceptible to ongoing expansion. Rapid spread of Phragmites has been documented in freshwater (<0.5 ppt), oligohaline (0.5-5 ppt) and mesohaline (5-18 ppt) tid…

## Sheet: marine
X1970_2000.Authors	X1970_2000.YearPublished	X1970_2000.DocumentTitle	X1970_2000.PublicationName	X1970_2000.BeginningPage	X1970_2000.EndingPage	X1970_2000.DOI	X1970_2000.Abstract
Coen, LD; Luckenbach, MW; Breitburg, DL	1998	The role of oyster reefs as essential fish habitat: A review of current knowledge and some new perspectives	FISH HABITAT: ESSENTIAL FISH HABITAT AND REHABILITATION	438	454		The importance of molluscan-dominated systems (e.g., oysters reefs, mussel beds, vermetid gastropods) to the maintenance of commercially and ecologically important species has not been as broadly recognized as has been the importance of other structurally complex estuarine habitats such as sea grass beds and salt marshes. As a consequence, these systems have often been unappreciated and understud…
Allen, JA	1998	Mangroves as alien species: the case of Hawaii	GLOBAL ECOLOGY AND BIOGEOGRAPHY LETTERS	61	71	10.2307/2997698	Prior to the early 1900s, there were no mangroves in the Hawaiian Archipelago. In 1902, Rhizophora mangle was introduced on the island of Molokai, primarily for the purpose of stabilizing coastal mud flats. This species is now well established in Hawaii. and is found on nearly all of the major islands. At least five other species of mangroves or associated species were introduced to Hawaii in the…
Chambers, RM; Meyerson, LA; Saltonstall, K	1999	Expansion of Phragmites australis into tidal wetlands of North America	AQUATIC BOTANY	261	273	10.1016/S0304-3770(99)00055-8	Phragmites expansion into tidal wetlands of North America is most extensive along the northern and middle Atlantic coasts, but over 80% of the US coastal wetland area occurs along the Gulf of Mexico and southern Atlantic coasts and may be susceptible to ongoing expansion. Rapid spread of Phragmites has been documented in freshwater (<0.5 ppt), oligohaline (0.5-5 ppt) and mesohaline (5-18 ppt) tid…
Fromm, O	2000	Ecological structure and functions of biodiversity as elements of its total economic value	ENVIRONMENTAL & RESOURCE ECONOMICS	303	328	10.1023/A:1008359022814	Rational economic decisions regarding the conservation of biodiversity require the consideration of all the benefits generated by this natural resource. Recently a number of categories of values (inherent value, contributory value, indirect value, infrastructure value, primary value) have been developed, especially in the literature of Ecological Economics, which, besides the individual and produ…
Coen, LD; Luckenbach, MW	2000	Developing success criteria and goals for evaluating oyster reef restoration: Ecological function or resource exploitation?	ECOLOGICAL ENGINEERING	323	343	10.1016/S0925-8574(00)00084-7	Habitat restoration encompasses a broad range of activities, emphasizing very different issues, goals, and approaches depending on the operational definition of 'restoration'. This is particularly true for many shellfish (molluscan) dominated systems (e.g. oyster reefs, mussel beds, vermetid gastropod reefs). In contrast to other well-studied biogenic habitats, such as seagrasses, mangroves, or s…
Wall, DH; Brussaard, L; Hutchings, PA; Palmer, MA; Snelgrove, PVR	1998	Soil and sediment biodiversity and ecosystem functioning	NATURE & RESOURCES	41	51		The subsurface domains of soils and sediments have typically been conceived as dark and lifeless. Yet these subsurface domains are predicted to contain higher species diversity than the above-surface world. Soils and sediments are connected by similarities in biota, biogeochemistry and ecosystem processes, Living organisms in soils and sediments contribute and maintain a range of valued ecosystem…
Snelgrove, P; Blackburn, TH; Hutchings, PA; Alongi, DM; Grassle, JF; Hummel, H; King, G; Koike, I; Lambshead, PJD; Ramsing, NB; Solis-Weiss, V	1997	The importance of marine sediment biodiversity in ecosystem precesses	AMBIO	578	583		Sedimentary habitats cover most of the ocean bottom and therefore constitute the largest. single ecosystem on earth in spatial coverage, Although only a small fraction of the micro-, meio- and macroscopic benthic organisms that reside in and on sediments have been described and few estimates of total species numbers and biogeographic pattern have been attempted, there is sufficient information on…
Ghilarov, AM	2000	Ecosystem functioning and intrinsic value of biodiversity	OIKOS	408	412	10.1034/J.1600-0706.2000.900222.X	Trying to show the importance of biodiversity for ecosystem functioning, ecologists are repeatedly looking for a possible connection between species diversity and intensity of various ecosystem processes. However it appears that simple "proof" of such a connection cannot easily be demonstrated and involves a lot of contingencies. The different meanings of "ecosystem functioning" may be crucial fo…
Wilzbach, MA; Mather, ME; Folt, CL; Moore, A; Naiman, RJ; Youngson, AF; McMenemy, J	1998	Proactive responses to human impacts that balance development and Atlantic salmon (Salmo salar) conservation: an integrative model	CANADIAN JOURNAL OF FISHERIES AND AQUATIC SCIENCES	288	302	10.1139/CJFAS-55-S1-288	Incorporating human impacts into conservation plans is critical to protect natural resources, Using a model that examines how anthropogenic changes might be proactively influenced to promote conservation, we argue that a denser human population does not spell inevitable doom for Atlantic salmon (Salmo salar). Humans affect the Atlantic salmon ecosystem deleteriously through landscape alteration, …
McEvoy, PB; Coombs, EM	1999	Biological control of plant invaders: Regional patterns, field experiments, and structured population models	ECOLOGICAL APPLICATIONS	387	401		The traditional ways to design biological control systems for plant invaders include (in order of decreasing emphasis) introducing, augmenting, or conserving natural enemies, Manipulating consumer-resource relationships in this way (1) emphasizes top-down control of the invader by consumers rather than bottom-up control of the invader by limiting resources, and (2) contributes to a rising number …
EHRLICH, PR; WILSON, EO	1991	BIODIVERSITY STUDIES - SCIENCE AND POLICY	SCIENCE	758	762	10.1126/SCIENCE.253.5021.758	Biodiversity studies comprise the systematic examination of the full array of different kinds of organisms together with the technology by which the diversity can be maintained and used for the benefit of humanity. Current basic research at the species level focuses on the process of species formation, the standing levels of species numbers in various higher taxonomic categories, and the phenomen…
FJELDSA, J	1994	GEOGRAPHICAL PATTERNS FOR RELICT AND YOUNG SPECIES OF BIRDS IN AFRICA AND SOUTH-AMERICA AND IMPLICATIONS FOR CONSERVATION PRIORITIES	BIODIVERSITY AND CONSERVATION	207	226	10.1007/BF00055939	By comparing geographical patterns of old and new species with historical and ecological processes, interpretations can be made about time patterns of diversification. Such interpretations can form a basis for developing rationales for ranking biodiversity conservation priorities. The results of the comprehensive study of avian DNA were used to compare geographical distributions in Africa and Sou…
Saxena, KG; Rao, KS; Ramakrishnan, PS	1999	Ecological context of biodiversity	BIOTECHNOLOGY, BIOSAFETY, AND BIODIVERSITY: SCIENTIFIC AND ETHICAL ISSUES FOR SUSTAINABLE DEVELOPMENT	129	156		Species, the fundamental units of observation in ecological assessment of biodiversity, are unevenly distributed and occur in an intricately spatial mosaic, classified on a global scale into biogeographic zones, biomes, ecoregions, oceanic realms, centers of endemism and centers of: origin and domestication tin the context of agricultural biodiversitry. Considering the highest level of species ri…
Dayton, PK; Sala, E; Tegner, MJ; Thrush, S	2000	Marine reserves: Parks, baselines, and fishery enhancement	BULLETIN OF MARINE SCIENCE	617	634		Coastal zones are usually managed with two main objectives: (1) conservation/maintenance of biodiversity and. intrinsic ecosystem services and (2) maintenance of sustainable fisheries. The management needs that can be met with marine protected areas fall into corresponding categories. First, fully protected (that is, no-take) reserves-parks-offer benchmarks and protect ecosystem integrity while e…
Souter, DW; Linden, O	2000	The health and future of coral reef systems	OCEAN & COASTAL MANAGEMENT	657	688	10.1016/S0964-5691(00)00053-3	Coral reefs are among the most productive and diverse ecosystems on earth and provide a multitude of valuable ecosystem services. Moreover, the resources derived from coral reefs are essential to the food security of millions of people living within tropical coastal communities. Unfortunately, burgeoning human populations in coastal regions are placing an unsustainable burden on these resources s…
EHRLICH, PR; EHRLICH, AH	1992	THE VALUE OF BIODIVERSITY	AMBIO	219	226		Biodiversity, the vast array of non-human organisms of our planet. should be valued for four general reasons. First, we (and many others) believe that, as the dominant species on Earth, Homo sapiens has an ethical, stewardship responsibility towards humanity's only known living companions in the universe. Second, as attested to by activities as diverse as gardening, making of nature films, and ec…
Peltzer, DA	2000	Ecology and ecosystem functions of native prairie and tame grasslands in the Northern Great Plains	CHANGING PRAIRIE LANDSCAPES	59	+		Grasslands occupy more than a quarter of the world's land surface area and are valuable sources of food, forage, fibre and medicine. Grasslands also provide a wide range of critical ecosystem services (i.e. functions important to people) such as air and water purification, nutrient cycling, regulation of atmospheric gases, and are an important source of biodiversity. Despite the extent and widesp…
Duarte, CM	2000	Marine biodiversity and ecosystem services: an elusive link	JOURNAL OF EXPERIMENTAL MARINE BIOLOGY AND ECOLOGY	117	131	10.1016/S0022-0981(00)00194-5	Efforts to test the hypothesised positive link between ecosystem services and functions and biodiversity are increasing in order to forecast the consequences of the present erosion of biodiversity on ecosystem functions and to provide an additional basis for the conservation of biodiversity. These efforts have been, however, modest in marine ecosystems. An examination of seagrass communities, whi…
Edwards, PJ; Abivardi, C	1998	The value of biodiversity: Where ecology and economy blend	BIOLOGICAL CONSERVATION	239	246	10.1016/S0006-3207(97)00141-9	As problems of environmental change become more evident, we increasingly realize how much we depend upon wildlife for a wide range of so-called ecosystem services. These services, which include soil protection, pest control and the Supply Of clean water, are to a significant extent provided by natural and semi-natural ecosystems which in the past were thought to have little or no economic signifi…
Holmlund, CM; Hammer, M	1999	Ecosystem services generated by fish populations	ECOLOGICAL ECONOMICS	253	268	10.1016/S0921-8009(99)00015-4	In this paper, we review the role of fish populations in generating ecosystem services based on documented ecological functions and human demands of fish. The ongoing overexploitation of global fish resources concerns our societies, not only in terms of decreasing fish populations important for consumption and recreational activities. Rather, a number of ecosystem services generated by fish popul…

## Sheet: conservation
X1970_2000.Authors	X1970_2000.YearPublished	X1970_2000.DocumentTitle	X1970_2000.PublicationName	X1970_2000.BeginningPage	X1970_2000.EndingPage	X1970_2000.DOI	X1970_2000.Abstract
Heydenrych, BJ; Cowling, RM; Lombard, AT	1999	Strategic conservation interventions in a region of high biodiversity and high vulnerability: a case study from the Agulhas Plain at the southern tip of Africa	ORYX	256	269	10.1046/J.1365-3008.1999.00068.X	In terms of the persistence of biodiversity, the siting of conservation areas has traditionally been ad hoc. In the Care Floristic Region, a hot-spot of plant biodiversity and endemism, past conservation interventions have led to the mountains being over-represented in the reserve network, while the lowlands have remained very poorly conserved. Ongoing threats to the lowlands such as the rampant …
Brown, PH; Lant, CL	1999	The effect of wetland mitigation banking on the achievement of no-net-loss	ENVIRONMENTAL MANAGEMENT	333	345	10.1007/S002679900190	This study determines whether the 68 wetland mitigation banks in existence in the United States through 1 January 1996 are achieving no-net-loss of wetland acreage nationally and regionally Although 74% of the individual banks achieve no-net-loss by acreage, overall, wetland mitigation banks are projected to result in a net loss of 21,328 acres of wetlands nationally, 52% of the acreage in banks.…
List, R; Moctezuma, O; Miller, RJ	1998	What to protect in Chihuahua and Sonora	CROSS BORDER WATERS: FRAGILE TREASURES FOR THE 21ST CENTURY	82	89		In November 1997, The Wildlands Project and Naturalia A.C. organized a workshop to identify conservation priority areas in the Northern Sierra Madre Occidental and adjacent lowlands of Chihuahua and Sonora as a step towards the creation of a regional network of protected areas. 45 participants representing 25 government institutions, universities and NGOs, outlined on topographic maps areas they …
Rietveld, WJ	1997	The status of agroforestry in the United States: How far have we come, where are we going?	MEETING IN THE MIDDLE, PROCEEDINGS	151	156		Within this decade, agroforestry has emerged, passed the definition stage, and has entered a phase of expanding interest. To maintain that momentum, supportive policy is needed to establish an institutional home for agroforestry and catalyze interdisciplinary efforts; technology transfer and training are needed to overcome misunderstandings of what agroforestry is; broader participation from agri…
Alkire, C	2000	Funding strategies for wilderness management	WILDERNESS SCIENCE IN A TIME OF CHANGE CONFERENCE, VOL 2: WILDERNESS WITHIN THE CONTEXT OF LARGER SYSTEMS	169	179		Funding wilderness protection will continue to be a challenge for public land managers. With continuing competition for federal funds and balanced budget goals, other sources of funds may be necessary to supplement annual federal appropriations. This paper identifies and evaluates five potential funding strategies and provides examples of each that are currently in use (or could be used) in the U…
Williams, JE	2000	The biodiversity crisis and adaptation to climate change: A case study from Australias forests	ENVIRONMENTAL MONITORING AND ASSESSMENT	65	74	10.1023/A:1006361917359	If current trends continue, human activities will drastically alter most of the planet's remaining natural ecosystems and their composite biota within a few decades. Compounding the impacts on biodiversity from deleterious management practices is climate variability and change. The Intergovernmental Panel on Climate Change (IPCC) recently concluded that there is ample evidence to suggest climate …
Kraft, S; Penberthy, J	2000	Conservation policy for the future: What lessons have we learned from watershed planning and research	JOURNAL OF SOIL AND WATER CONSERVATION	327	333		In the last ten years, watershed planning has become a focal point of soil and water conservation policy in the United States (Naiman 1992; Euphrat and Warkentin 1994; Adler 1995). To proponents, the watershed and the movement of water across and through its landscape and into its streams and groundwater captures processes that results in soil loss, sedimentation of waterways, and deterioration o…
Mannion, AM	1997	Agriculture and land transformation .2. Present trends and future prospects	OUTLOOK ON AGRICULTURE	151	158		Today, agriculture remains a major agent of land transformation, the nature of which varies considerably between the developed and developing worlds. Of particular significance is the transformation of tropical forest lands into agricultural lands. This is causing extensive loss of biodiversity which means a loss of potential benefits in terms of `goods'. and possibly the impairment of ecosystem …
Crumpacker, DW	1998	Prospects for sustainability of biodiversity based on conservation biology and US Forest Service approaches to ecosystem management	LANDSCAPE AND URBAN PLANNING	47	71	10.1016/S0169-2046(97)00098-4	Ecosystem management involves long-term management of whole ecosystems, across political boundaries as necessary, to sustain ecosystem integrity. The conservation biology view of ecosystem management tends to be biocentric, placing primary emphasis on sustaining the integrity of natural ecosystem processes and native species. The US Forest Service favors an anthropocentric approach in which an ar…
Bjorklund, J; Limburg, KE; Rydberg, T	1999	Impact of production intensity on the ability of the agricultural landscape to generate ecosystem services: an example from Sweden	ECOLOGICAL ECONOMICS	269	291	10.1016/S0921-8009(99)00014-2	This paper identifies a number of essential ecosystem services, and estimates their generation by the Swedish agricultural landscape under different production intensities. This is exemplified with data from a low-intensity period (1950s) and a high-intensity one (1990s). The services are described in qualitative and, to the extent possible, quantitative terms, and the ecological functions that s…
Schlapfer, F; Schmid, B; Seidl, I	1999	Expert estimates about effects of biodiversity on ecosystem processes and services	OIKOS	346	352	10.2307/3546733	Attempts to assess the functional importance of biodiversity in ecosystems continue to stimulate debate on the potential impacts of biodiversity losses. However, finding experimental setups to realistically simulate current and anticipated species loss turns out to be surprisingly difficult. Uncertainties concern the relevance of the present empirical evidence for large-scale natural and agricult…
Rothman, DS	2000	Measuring environmental values and environmental impacts: Going from the local to the global	CLIMATIC CHANGE	351	376	10.1023/A:1005645301478	Measuring the impact of global change depends critically upon our ability to gauge the impacts of changes at the local and individual level. There are strong philosophical and practical concerns in measuring environmental, health, social, and economic impacts even at this level. Aggregating these across commodities, individuals, sectors, regions, and time presents further difficulties. Overcoming…
Tilman, D	1999	Global environmental impacts of agricultural expansion: The need for sustainable and efficient practices	PROCEEDINGS OF THE NATIONAL ACADEMY OF SCIENCES OF THE UNITED STATES OF AMERICA	5995	6000	10.1073/PNAS.96.11.5995	The recent intensification of agriculture, and the prospects of future intensification, will have major detrimental impacts on the nonagricultural terrestrial and aquatic ecosystems of the world. The doubling of agricultural food production during the past 35 years was associated with a 6.87-fold increase in nitrogen fertilization, a 3.48-fold increase in phosphorus fertilization, a 1.68-fold inc…
FJELDSA, J	1994	GEOGRAPHICAL PATTERNS FOR RELICT AND YOUNG SPECIES OF BIRDS IN AFRICA AND SOUTH-AMERICA AND IMPLICATIONS FOR CONSERVATION PRIORITIES	BIODIVERSITY AND CONSERVATION	207	226	10.1007/BF00055939	By comparing geographical patterns of old and new species with historical and ecological processes, interpretations can be made about time patterns of diversification. Such interpretations can form a basis for developing rationales for ranking biodiversity conservation priorities. The results of the comprehensive study of avian DNA were used to compare geographical distributions in Africa and Sou…
Edwards, PJ; Abivardi, C	1998	The value of biodiversity: Where ecology and economy blend	BIOLOGICAL CONSERVATION	239	246	10.1016/S0006-3207(97)00141-9	As problems of environmental change become more evident, we increasingly realize how much we depend upon wildlife for a wide range of so-called ecosystem services. These services, which include soil protection, pest control and the Supply Of clean water, are to a significant extent provided by natural and semi-natural ecosystems which in the past were thought to have little or no economic signifi…
Saxena, KG; Rao, KS; Ramakrishnan, PS	1999	Ecological context of biodiversity	BIOTECHNOLOGY, BIOSAFETY, AND BIODIVERSITY: SCIENTIFIC AND ETHICAL ISSUES FOR SUSTAINABLE DEVELOPMENT	129	156		Species, the fundamental units of observation in ecological assessment of biodiversity, are unevenly distributed and occur in an intricately spatial mosaic, classified on a global scale into biogeographic zones, biomes, ecoregions, oceanic realms, centers of endemism and centers of: origin and domestication tin the context of agricultural biodiversitry. Considering the highest level of species ri…
Laurance, WF	1999	Reflections on the tropical deforestation crisis	BIOLOGICAL CONSERVATION	109	117	10.1016/S0006-3207(99)00088-9	Tropical forests do far more than sustain biodiversity; they are homes to indigenous peoples, pharmacopeias of natural products, and provide vital ecosystem services, such as flood amelioration and soil conservation. At regional and global scales, tropical forests also have a major influence on carbon storage and climate. I highlight these benefits, then assess the pattern and pace of tropical fo…
Cairns, J	1999	Balancing ecological impairment and repair for sustainability	HYDROBIOLOGIA	77	83	10.1023/A:1003867411895	Although this manuscript was prepared for a specific region, the North American Great Lakes, the major elements are important to the quest for sustainable use of the planet anywhere in the world. Since sustainability will often involve an eco-region that consists of more than one political entity, a bio-regional entity will be essential. The unifying theme is the intent to leave a habitable plane…
Lucey, WP; Barraclough, CL; Donaldson, C; Mott, G; Young, D	1999	Integrated watershed management plans: Should their design be planning or ecology based?	SCIENCE INTO POLICY: WATER IN THE PUBLIC REALM	251	256		Threats to the world's freshwater resources, especially potable water, have become a strategic crisis with potentially significant economic consequences. In British Columbia, the traditional planning, engineering-based, government-regulated approach to managing land-use activities in community watersheds does not provide adequate protection or conservation of potable water quality. In contrast, C…
Ryszkowski, L	1995	Managing ecosystem services in agricultural landscapes	NATURE & RESOURCES	27	36		Intensification and simplification of agriculture in many parts of Europe has triggered many secondary effects, including increasing vulnerability to flooding, groundwater pollution and impoverishment of biota. Long-term research in the West Poland Lowland suggests that a mosaic landscape structure of small cultivated fields, shelterbelts, meadows and small ponds enhances water storage, controls …

## Sheet: forests
X1970_2000.Authors	X1970_2000.YearPublished	X1970_2000.DocumentTitle	X1970_2000.PublicationName	X1970_2000.BeginningPage	X1970_2000.EndingPage	X1970_2000.DOI	X1970_2000.Abstract
Holmes, PM; Richardson, DM; Van Wilgen, BW; Gelderblom, C	2000	Recovery of South African fynbos vegetation following alien woody plant clearing and fire: implications for restoration	AUSTRAL ECOLOGY	631	639	10.1046/J.1442-9993.2000.01063.X	The recovery of fynbos vegetation after invasion by dense stands of alien trees, and clearing by either 'burn standing','fell and burn', or 'fell, remove and burn' treatments, was investigated in two watersheds in the Western Cape Province, South Africa. Native plant density, cover, functional and biological guilds and species richness were compared with matched control sites that were not invade…
Helmer, EH	2000	The landscape ecology of tropical secondary forest in montane Costa Rica	ECOSYSTEMS	98	114	10.1007/S100210000013	Multinomial logistic models of land use/land cover in montane Costa Rica and landscape pattern analysis showed that relative to agriculture, secondary forest occurred closer to old-growth forest, further from roads, in forest reserves, and at higher elevations. Collinearity between explanatory variables yielded simple multivariate models; proportion of surrounding old growth predicted secondary f…
Higgins, SI; Shackleton, CM; Robinson, ER	1999	Changes in woody community structure and composition under constrasting landuse systems in a semi-arid savanna, South Africa	JOURNAL OF BIOGEOGRAPHY	619	627	10.1046/J.1365-2699.1999.T01-1-00317.X	We aimed to explore the farm scale effects of three landuse types, communal grazing, wildlife management and commercial cattle farming, on the woody vegetation of a semiarid savanna. Location The study farms were located within a single bioclimatic zone in semiarid savanna, South Africa. Methods The species composition and structure of woody vegetation on three farms of each of three landuse type…
Freedman, B; Love, S; ONeil, B	1996	Tree species composition, structure, and carbon storage in stands of urban forest of varying character in Halifax, Nova Scotia	CANADIAN FIELD-NATURALIST	675	682		Characteristics of stands of urban forest in Halifax, Nova Scotia, were analyzed with regards to tree-species composition and carbon sequestration. Older stands in residential and institutional neighbourhoods are dominated by non-native species of trees, thus limiting their usefulness in terms of protection of indigenous biodiversity values. These stands do, however, provide substantial ecosystem…
Wear, DN; Bolstad, P	1998	Land-use changes in Southern Appalachian landscapes: Spatial analysis and forecast evaluation	ECOSYSTEMS	575	594	10.1007/S100219900052	Understanding human disturbance regimes is crucial for developing effective conservation and ecosystem management plans and for targeting ecological research to areas that define scarce ecosystem services. We evaluate and develop a forecasting model for land-use change in the Southern Appalachians. We extend previous efforts by (a) addressing the spatial diffusion of human populations, approximat…
McEvoy, PB; Coombs, EM	1999	Biological control of plant invaders: Regional patterns, field experiments, and structured population models	ECOLOGICAL APPLICATIONS	387	401		The traditional ways to design biological control systems for plant invaders include (in order of decreasing emphasis) introducing, augmenting, or conserving natural enemies, Manipulating consumer-resource relationships in this way (1) emphasizes top-down control of the invader by consumers rather than bottom-up control of the invader by limiting resources, and (2) contributes to a rising number …
Higgins, SI; Turpie, JK; Costanza, R; Cowling, RM; LeMaitre, DC; Marais, C; Midgley, GF	1997	An ecological economic simulation model of mountain fynbos ecosystems - Dynamics, valuation and management	ECOLOGICAL ECONOMICS	155	169	10.1016/S0921-8009(97)00575-2	Mountain fynbos ecosystems in South Africa are threatened by alien plant invasions and by a lack of funding for effective management of these invasions. This paper develops an ecological-economic argument for the effective management of plant invasions in mountain fynbos ecosystems. We do this by building a dynamic ecological economic model which values the ecosystem services that fynbos ecosyste…
Laurance, WF	1999	Reflections on the tropical deforestation crisis	BIOLOGICAL CONSERVATION	109	117	10.1016/S0006-3207(99)00088-9	Tropical forests do far more than sustain biodiversity; they are homes to indigenous peoples, pharmacopeias of natural products, and provide vital ecosystem services, such as flood amelioration and soil conservation. At regional and global scales, tropical forests also have a major influence on carbon storage and climate. I highlight these benefits, then assess the pattern and pace of tropical fo…
Coates, KD; Burton, PJ	1997	A gap-based approach for development of silvicultural systems to address ecosystem management objectives	FOREST ECOLOGY AND MANAGEMENT	337	354	10.1016/S0378-1127(97)00113-8	Foresters have traditionally managed forests with silvicultural systems that prescribe stand homogeneity for optimized tree growth. The primacy of timber as the dominant objective is giving way to broader objectives such as sustaining the function and dynamics of ecosystems, maintaining ecosystem diversity and resilience or protecting sensitive species, while providing for a variety of ecosystem …
Emmerson, M	2000	Remedial habitat creation: does Nereis diversicolor play a confounding role in the colonisation and establishment of the pioneering saltmarsh plant, Spartina anglica?	HELGOLAND MARINE RESEARCH	110	116	10.1007/S101520050009	Increasing concerns over global warming and expected sea level rises have led to the adoption of new coastal management strategies around the south-east roast of England. This paper explores the role played by the estuarine invertebrate Nereis diversicolor in limiting the colonisation and establishment of the invasive pioneering salt marsh plant, Spartina anglica. The biology of N. diversicolor i…
Ryszkowski, L	1995	Managing ecosystem services in agricultural landscapes	NATURE & RESOURCES	27	36		Intensification and simplification of agriculture in many parts of Europe has triggered many secondary effects, including increasing vulnerability to flooding, groundwater pollution and impoverishment of biota. Long-term research in the West Poland Lowland suggests that a mosaic landscape structure of small cultivated fields, shelterbelts, meadows and small ponds enhances water storage, controls …
Carpenter, SR; Ludwig, D; Brock, WA	1999	Management of eutrophication for lakes subject to potentially irreversible change	ECOLOGICAL APPLICATIONS	751	771	10.2307/2641327	We analyzed management policies for ecosystems subject to alternate states, thresholds, and irreversible changes. We focused on the problem of lake eutrophication by excessive phosphorus (P) input. Eutrophic lakes may be classified, with respect to their response to reduced P input alone, as reversible (recovery is immediate and proportional to the reduction in P input), hysteretic (recovery requ…
FJELDSA, J	1994	GEOGRAPHICAL PATTERNS FOR RELICT AND YOUNG SPECIES OF BIRDS IN AFRICA AND SOUTH-AMERICA AND IMPLICATIONS FOR CONSERVATION PRIORITIES	BIODIVERSITY AND CONSERVATION	207	226	10.1007/BF00055939	By comparing geographical patterns of old and new species with historical and ecological processes, interpretations can be made about time patterns of diversification. Such interpretations can form a basis for developing rationales for ranking biodiversity conservation priorities. The results of the comprehensive study of avian DNA were used to compare geographical distributions in Africa and Sou…
Olarieta, JR	2000	On the use value of land in agricultural production	ECOLOGICAL ECONOMICS	169	173		The evaluation of agricultural land is an area that has received little attention within natural resource economics compared to the evaluation of other ecosystems such as forests or wetlands. A recent attempt by Alexander et al, (1998) (Alexander, A.M., List, J.A.. Margolis, M., d;Arge, R.C., 1998. A method for valuing global ecosystem services. Ecological Economics 27, 161-170) considers one of …
Bolund, P; Hunhammar, S	1999	Ecosystem services in urban areas	ECOLOGICAL ECONOMICS	293	301	10.1016/S0921-8009(99)00013-0	Humanity is increasingly urban, but continues to depend on Nature for its survival. Cities are dependent on the ecosystems beyond the city limits, but also benefit from internal urban ecosystems. The aim of this paper is to analyze the ecosystem services generated by ecosystems within the urban area. 'Ecosystem services' refers to the benefits human populations derive from ecosystems. Seven diffe…
Alberti, M	1999	Urban patterns and environmental performance: What do we know?	JOURNAL OF PLANNING EDUCATION AND RESEARCH	151	163	10.1177/0739456X9901900205	This paper reviews che empirical evidence on the relationships between urban patterns and various dimensions of environmental quality and performance. I first examine approaches to measuring urban environmental performance, drawing on dhe concepts of carrying capacity, ecological footprint, environmental space, and appropriated ecosystem area. Since cities affect and are affected by ecological sy…
Heydenrych, BJ; Cowling, RM; Lombard, AT	1999	Strategic conservation interventions in a region of high biodiversity and high vulnerability: a case study from the Agulhas Plain at the southern tip of Africa	ORYX	256	269	10.1046/J.1365-3008.1999.00068.X	In terms of the persistence of biodiversity, the siting of conservation areas has traditionally been ad hoc. In the Care Floristic Region, a hot-spot of plant biodiversity and endemism, past conservation interventions have led to the mountains being over-represented in the reserve network, while the lowlands have remained very poorly conserved. Ongoing threats to the lowlands such as the rampant …
Dayton, PK; Sala, E; Tegner, MJ; Thrush, S	2000	Marine reserves: Parks, baselines, and fishery enhancement	BULLETIN OF MARINE SCIENCE	617	634		Coastal zones are usually managed with two main objectives: (1) conservation/maintenance of biodiversity and. intrinsic ecosystem services and (2) maintenance of sustainable fisheries. The management needs that can be met with marine protected areas fall into corresponding categories. First, fully protected (that is, no-take) reserves-parks-offer benchmarks and protect ecosystem integrity while e…
Snelgrove, P; Blackburn, TH; Hutchings, PA; Alongi, DM; Grassle, JF; Hummel, H; King, G; Koike, I; Lambshead, PJD; Ramsing, NB; Solis-Weiss, V	1997	The importance of marine sediment biodiversity in ecosystem precesses	AMBIO	578	583		Sedimentary habitats cover most of the ocean bottom and therefore constitute the largest. single ecosystem on earth in spatial coverage, Although only a small fraction of the micro-, meio- and macroscopic benthic organisms that reside in and on sediments have been described and few estimates of total species numbers and biogeographic pattern have been attempted, there is sufficient information on…
Mannion, AM	1997	Agriculture and land transformation .2. Present trends and future prospects	OUTLOOK ON AGRICULTURE	151	158		Today, agriculture remains a major agent of land transformation, the nature of which varies considerably between the developed and developing worlds. Of particular significance is the transformation of tropical forest lands into agricultural lands. This is causing extensive loss of biodiversity which means a loss of potential benefits in terms of `goods'. and possibly the impairment of ecosystem …

## Sheet: freshwater
X1970_2000.Authors	X1970_2000.YearPublished	X1970_2000.DocumentTitle	X1970_2000.PublicationName	X1970_2000.BeginningPage	X1970_2000.EndingPage	X1970_2000.DOI	X1970_2000.Abstract
Guo, ZW; Xiao, XM; Li, DM	2000	An assessment of ecosystem services: Water flow regulation and hydroelectric power production	ECOLOGICAL APPLICATIONS	925	936	10.2307/2641057	Forest ecosystems in the watersheds of the Yangtze river regulate water flow in the rivers. The value of water flow regulation by ecosystems is usually not realized in situ but may transfer spatially through rivers to another spot out of watersheds where conditions are suitable to realize it. To take into account the transfer of value of biological resources spatially, we developed a process-base…
Lavelle, P	2000	Ecological challenges for soil science	SOIL SCIENCE	73	86	10.1097/00010694-200001000-00009	Soil Science integrates specific contributions from physics, chemistry, biology, and the human sciences. During the last 2 decades, these approaches, which had primarily developed separately and at different speeds, have been progressively integrated. Ecology has contributed a significant number of integrative concepts and questions, some, such as nutrient cycling and energy budgets, that are rat…
Falkenmark, M	2000	Competing freshwater and ecological services in the river basin perspective - An expanded conceptual framework	WATER INTERNATIONAL	172	177		A river basin approach focusing on upstream/downstream conflicts of interest has to involve attention both to the services that water itself provides to society, and to water-related ecosystem services, terrestrial as well as aquatic. Besides "blue water" flow, i.e., liquid water flows in rivers and aquifers, attention has to be pain to "green water" flow, i.e., the water vapor flow involved in p…
Lucey, WP; Barraclough, CL; Donaldson, C; Mott, G; Young, D	1999	Integrated watershed management plans: Should their design be planning or ecology based?	SCIENCE INTO POLICY: WATER IN THE PUBLIC REALM	251	256		Threats to the world's freshwater resources, especially potable water, have become a strategic crisis with potentially significant economic consequences. In British Columbia, the traditional planning, engineering-based, government-regulated approach to managing land-use activities in community watersheds does not provide adequate protection or conservation of potable water quality. In contrast, C…
Lundqvist, J; Falkenmark, M	2000	Drainage basin morphology: a starting point for balancing water needs, land use and fishery protection	FISHERIES MANAGEMENT AND ECOLOGY	1	14	10.1046/J.1365-2400.2000.00185.X	The drainage basin, including the coastal zone, may be seen as a large-scale system of interlinked natural resources and ecosystem services which support human activities on land and in the sea. Social and economic activities in the drainage basin have to be consistent with the hydrological and ecological needs for human well-being. Proper attention must also be paid to the impacts of these facto…
Wall, DH; Brussaard, L; Hutchings, PA; Palmer, MA; Snelgrove, PVR	1998	Soil and sediment biodiversity and ecosystem functioning	NATURE & RESOURCES	41	51		The subsurface domains of soils and sediments have typically been conceived as dark and lifeless. Yet these subsurface domains are predicted to contain higher species diversity than the above-surface world. Soils and sediments are connected by similarities in biota, biogeochemistry and ecosystem processes, Living organisms in soils and sediments contribute and maintain a range of valued ecosystem…
Strange, EM; Fausch, KD; Covich, AP	1999	Sustaining ecosystem services in human-dominated watersheds: Biohydrology and ecosystem processes in the South Platte River Basin	ENVIRONMENTAL MANAGEMENT	39	54		Sustaining ecosystem services important to humans while providing a dependable water supply for agriculture and urban needs is a major challenge raced by managers of human-dominated watersheds. Modification of natural flow regimes alters the abundance and composition of native plant and animal communities, affecting ecosystem services such as water storage and nutrient cycling that depend on part…
Jansson, A; Folke, C; Rockstrom, J; Gordon, L	1999	Linking freshwater flows and ecosystem services appropriated by people: The case of the Baltic Sea drainage basin	ECOSYSTEMS	351	366	10.1007/S100219900085	Humanity's dependence on ecosystem support is "mentally hidden" to large segments of society; it has no price in the market and is seldom accounted for in decision making. Similarly the needs of ecosystems for fresh water for generation of nature's services are largely invisible. Freshwater assessments predominantly have focused on human uses of liquid water in rivers, lakes, and reservoirs. We e…
Gordon, L; Folke, C	2000	Ecohydrological landscape management for human well-being	WATER INTERNATIONAL	178	184		This paper introduces a new perspective on water resources emphasizing the role of water vapor flows for human well-being. The connections between freshwater and ecosystem services in terrestrial environments are addressed, particularly the role of freshwater for the biota that sustains the flow of ecosystem services and the role of the biota that modifies freshwater flows. First, the water depen…
Kraft, S; Penberthy, J	2000	Conservation policy for the future: What lessons have we learned from watershed planning and research	JOURNAL OF SOIL AND WATER CONSERVATION	327	333		In the last ten years, watershed planning has become a focal point of soil and water conservation policy in the United States (Naiman 1992; Euphrat and Warkentin 1994; Adler 1995). To proponents, the watershed and the movement of water across and through its landscape and into its streams and groundwater captures processes that results in soil loss, sedimentation of waterways, and deterioration o…
Lovins, AB; Lovins, LH; Hawken, P	1999	A road map for natural capitalism	HARVARD BUSINESS REVIEW	145	+		No one would run a business without accounting for its capital outlays. Yet most companies overlook one major capital component - the value of the earth's ecosystem services. It is a staggering omission; recent calculations place the value of the earth's total ecosystem services - water storage, atmosphere regulation, climate control, and so on-at $33 trillion a year. Not accounting for those cos…
Loomis, J; Kent, P; Strange, L; Fausch, K; Covich, A	2000	Measuring the total economic value of restoring ecosystem services in an impaired river basin: results from a contingent valuation survey	ECOLOGICAL ECONOMICS	103	117	10.1016/S0921-8009(99)00131-7	Five ecosystem services that could be restored along a 45-mile section of the Platte river were described to respondents using a building block approach developed by an interdisciplinary team. These ecosystem services were dilution of wastewater, natural purification of water, erosion control, habitat for fish and wildlife, and recreation. Households were asked a dichotomous choice willingness to…
Grasso, M	1998	Ecological-economic model for optimal mangrove trade off between forestry and fishery production: comparing a dynamic optimization and a simulation model	ECOLOGICAL MODELLING	131	150	10.1016/S0304-3800(98)00076-3	Mangrove ecosystems provide valuable ecological services for the maintenance of the adjacent habitats and wildlife preservation. They also provide a highly caloric timber, used frequently for burning purposes as, e.g. charcoal. The forestry activity usually ignores the capacity of the mangroves to support the local fisheries. Therefore, it is necessary to study the relationship between these acti…
Wear, DN; Bolstad, P	1998	Land-use changes in Southern Appalachian landscapes: Spatial analysis and forecast evaluation	ECOSYSTEMS	575	594	10.1007/S100219900052	Understanding human disturbance regimes is crucial for developing effective conservation and ecosystem management plans and for targeting ecological research to areas that define scarce ecosystem services. We evaluate and develop a forecasting model for land-use change in the Southern Appalachians. We extend previous efforts by (a) addressing the spatial diffusion of human populations, approximat…
Peltzer, DA	2000	Ecology and ecosystem functions of native prairie and tame grasslands in the Northern Great Plains	CHANGING PRAIRIE LANDSCAPES	59	+		Grasslands occupy more than a quarter of the world's land surface area and are valuable sources of food, forage, fibre and medicine. Grasslands also provide a wide range of critical ecosystem services (i.e. functions important to people) such as air and water purification, nutrient cycling, regulation of atmospheric gases, and are an important source of biodiversity. Despite the extent and widesp…
EHRLICH, PR; WILSON, EO	1991	BIODIVERSITY STUDIES - SCIENCE AND POLICY	SCIENCE	758	762	10.1126/SCIENCE.253.5021.758	Biodiversity studies comprise the systematic examination of the full array of different kinds of organisms together with the technology by which the diversity can be maintained and used for the benefit of humanity. Current basic research at the species level focuses on the process of species formation, the standing levels of species numbers in various higher taxonomic categories, and the phenomen…
Rein, FA	1999	An economic analysis of vegetative buffer strip implementation - Case study: Elkhorn Slough, Monterey Bay, California	COASTAL MANAGEMENT	377	390	10.1080/089207599263785	Vegetative buffer strips (VBS) are being proposed as a tool to protect water quality from nonpoint pollution nationwide, yet no studies have investigated the economics of implementing VBS. This study evaluates environmental costs and benefits of implementing VBS, both to the grower and to society as a whole, as a means of capturing nonmarket ecosystem values and informing decision making. Results…
Brown, JR; MacLeod, ND	1996	Integrating ecology into natural resource management policy	ENVIRONMENTAL MANAGEMENT	289	296	10.1007/BF01203838	Traditional natural resource management policy has largely focused-on implementing prescriptive solutions to maximize a production function. The fundamental assumptions of this approach were: (1) that ecosystems behaved in a linear, deterministic manner; (2) that there was general community agreement on the value of different ecosystem services; and (3) that land managers would accept and adopt t…
Edwards, PJ; Abivardi, C	1998	The value of biodiversity: Where ecology and economy blend	BIOLOGICAL CONSERVATION	239	246	10.1016/S0006-3207(97)00141-9	As problems of environmental change become more evident, we increasingly realize how much we depend upon wildlife for a wide range of so-called ecosystem services. These services, which include soil protection, pest control and the Supply Of clean water, are to a significant extent provided by natural and semi-natural ecosystems which in the past were thought to have little or no economic signifi…
Brussard, PF; Reed, JM; Tracy, CR	1998	Ecosystem management: what is it really?	LANDSCAPE AND URBAN PLANNING	9	20	10.1016/S0169-2046(97)00094-7	Ecosystem management is managing areas at various scales in such a way that ecological services and biological resources are conserved while appropriate human uses are sustained. Major ecological services include allocation of productivity (energy flow), maintenance of soil fertility (nutrient cycling), and operation of the hydrologic cycle. Biological resources encompass all natural variation fo…
