# Supplementary material for: Where communities intermingle, diversity grows – The evolution of topics in ecosystem service research
Source: PLoS One. 2018 Sep 28;13(9):e0204749. doi: 10.1371/journal.pone.0204749 (PMC6161896; doi:10.1371/journal.pone.0204749)
Supplement: S2 Table — (XLS) [file pone.0204749.s003.xls]

## Sheet: role of science
X2001_2010.Authors	X2001_2010.YearPublished	X2001_2010.DocumentTitle	X2001_2010.PublicationName	X2001_2010.BeginningPage	X2001_2010.EndingPage	X2001_2010.DOI	X2001_2010.Abstract
Schultz, L; Lundholm, C	2010	Learning for resilience? Exploring learning opportunities in biosphere reserves	ENVIRONMENTAL EDUCATION RESEARCH	645	663	10.1080/13504622.2010.505442	The interdependence of society and nature, the inherent complexity of social-ecological systems, and the global deterioration of ecosystem services provide the rationale for a growing body of literature focusing on social-ecological resilience - the capacity to cope with, adapt to and shape change - for sustainable development. Processes of learning-by-doing and multiple-loop social learning acro…
Arampatzis, S; Manos, B; Manou, D	2006	Governance and ecosystems management for the conservation of biodiversity	4th International Conference Citizens and Governance for Sustainable Development	1	5		Over the past few hundred years, biodiversity has faced major challenges, including a growing demand for biological resources caused by population growth and increased consumption. Biodiversity is the basis for the successful provision of ecosystem services and therefore a key component of sustainable development. Biodiversity is also affected by all levels of governance and all the groups of act…
Musacchio, LR	2009	The scientific basis for the design of landscape sustainability: A conceptual framework for translational landscape research and practice of designed landscapes and the six Es of landscape sustainability	LANDSCAPE ECOLOGY	993	1013	10.1007/S10980-009-9396-Y	Landscape researchers and practitioners, using the lens of sustainability science, are breaking new ground about how people's behaviors and actions influence the structure, function, and change of designed landscapes in an urbanizing world. The phrase-the scientific basis of the design for landscape sustainability-is used to describe how sustainability science can contribute to translational land…
Reyers, B; Roux, DJ; O'Farrell, PJ	2010	Can ecosystem services lead ecology on a transdisciplinary pathway?	ENVIRONMENTAL CONSERVATION	501	511	10.1017/S0376892910000846	The discipline of ecology has evolved through several phases as it has developed and defined itself and its relationship with human society. While it initially had little to do with human concerns, it has become more applied, and is today more integrated with the human element in the way it conceptualizes complex social-ecological systems. As the science has developed, so too have its relationshi…
Castree, N	2008	Neoliberalising nature: the logics of deregulation and reregulation	ENVIRONMENT AND PLANNING A	131	152	10.1068/A3999	This and a companion paper examine a new and fast-growing geographical research literature about neoliberal approaches to governing human interactions with the physical environment. This literature, authored by critical geographers for the most part, is largely case study based and focuses on a range of biophysical phenomena in different parts of the contemporary world. In an attempt to take stoc…
Hodgson, SM; Maltby, L; Paetzold, A; Phillips, D	2007	Getting a measure of nature: cultures and values in an ecosystem services approach	INTERDISCIPLINARY SCIENCE REVIEWS	249	262	10.1179/030801807X211739	We explore the concept of 'ecosystem services' as a way of understanding how particular relations between nature and society can be established and studied and as a potential integrating approach for interdisciplinary research. Given that something only becomes a 'service' within a particular, economically minded framework, the shift from thinking about 'ecosystems' to understanding 'ecosystem se…
Annerstedt, M	2010	Transdisciplinarity as an Inference Technique to Achieve a Better Understanding in the Health and Environmental Sciences	INTERNATIONAL JOURNAL OF ENVIRONMENTAL RESEARCH AND PUBLIC HEALTH	2692	2707	10.3390/IJERPH7062692	The problems of the world are not categorised into disciplines. They are far more complex, a reality that the tradition of transdisciplinary research has recognised. When faced with questions in public health and sustainability, the traditional scientific paradigm often seems inadequate, and, at least in medicine, transdisciplinary research has not yet been fully appreciated or acknowledged. This…
Shearer, AW; Liotta, PH	2010	Ecosystem Services and Security: The Fog of Vulnerability	ACHIEVING ENVIRONMENTAL SECURITY: ECOSYSTEM SERVICES AND HUMAN WELFARE	3	12	10.3233/978-1-60750-579-2-3	Toward considering how the environment can be a security issue, this paper suggests that the praxis of security should be understood as extreme efforts within a larger management of uncertainty about the future. By focusing on this motivation for action rather than some locus of specialized (and perhaps) bureaucratic activity, such an approach may open the possibility for a more nuanced discussio…
Whitacre, JM	2010	Degeneracy: a link between evolvability, robustness and complexity in biological systems	THEORETICAL BIOLOGY AND MEDICAL MODELLING			10.1186/1742-4682-7-6	A full accounting of biological robustness remains elusive; both in terms of the mechanisms by which robustness is achieved and the forces that have caused robustness to grow over evolutionary time. Although its importance to topics such as ecosystem services and resilience is well recognized, the broader relationship between robustness and evolution is only starting to be fully appreciated. A re…
Dakers, A	2002	Ecosystem services, their use and the role of ecological engineering: State of the art	UNDERSTANDING AND SOLVING ENVIRONMENTAL PROBLEMS IN THE 21ST CENTURY: TOWARD A NEW, INTEGRATED HARD PROBLEM SCIENCE	101	126	10.1016/B978-008044111-5/50007-X	There are different perspectives from which one may view the concept of ecosystem services. It may be from an economist's perspective, that of an environmental scientist or policy analyst, or that of the designers of technologies and physical facilities for society. This chapter presents the view of the engineer and ecological engineer. Because of the nature of their professions, these two discip…
Harrington, R; Anton, C; Dawson, TP; de Bello, F; Feld, CK; Haslett, JR; Kluvankova-Oravska, T; Kontogianni, A; Lavorel, S; Luck, GW; Rounsevell, MDA; Samways, MJ; Settele, J; Skourtos, M; Spangenberg, JH; Vandewalle, M; Zobel, M; Harrison, PA	2010	Ecosystem services and biodiversity conservation: concepts and a glossary	BIODIVERSITY AND CONSERVATION	2773	2790	10.1007/S10531-010-9834-9	The RUBICODE project draws on expertise from a range of disciplines to develop and integrate frameworks for assessing the impacts of environmental change on ecosystem service provision, and for rationalising biodiversity conservation in that light. With such diverse expertise and concepts involved, interested parties will not be familiar with all the key terminology. This paper defines the terms …
Pijanowski, BC	2008	Sustainability, climate change and uncertainty	PROCEEDINGS OF THE 8TH INTERNATIONAL SYMPOSIUM ON SPATIAL ACCURACY ASSESSMENT IN NATURAL RESOURCES AND ENVIRONMENTAL SCIENCES, VOL I: SPATIAL UNCERTAINTY	261	268		I present what I view as three levels of uncertainty that is inherent in the sustainability, climate change and human well-being problem. I argue that new approaches are needed to address these uncertainities. These include the need to study more problems that link ecosystem services to human-well being, reduce the scientific community's dependency on ''getting it perfect'' before knowledge is co…
Alves, RRN; Rosa, IML	2007	Biodiversity, traditional medicine and public health: where do they meet?	JOURNAL OF ETHNOBIOLOGY AND ETHNOMEDICINE			10.1186/1746-4269-3-14	Given the increased use of traditional medicines, possibilities that would ensure its successful integration into a public health framework should be explored. This paper discusses some of the links between biodiversity and traditional medicine, and addresses their implications to public health. We explore the importance of biodiversity and ecosystem services to global and human health, the risks…
Nobre, CA; Lahsen, M; Ometto, JPHB	2008	Global environmental change research: empowering developing countries	ANAIS DA ACADEMIA BRASILEIRA DE CIENCIAS	523	529	10.1590/S0001-37652008000300012	This paper discusses ways to reconcile the United Nations Millennium Development Goals with environmental sustainability at the national and international levels. The authors argue that development and better use of sustainability relevant knowledge is key. and that this requires capacity building globally, and especially in the less developed regions of the world. Also essential is stronger inte…
Rohr, JR; McCoy, KA	2010	Preserving environmental health and scientific credibility: a practical guide to reducing conflicts of interest	CONSERVATION LETTERS	143	150	10.1111/J.1755-263X.2010.00114.X	Conflicts of interest, situations where personal or organizational considerations have compromised or biased professional judgment and objectivity, can weaken scientific credibility, pose threats to biodiversity and ecosystem services, and are often precursors to corruption. Here, we review historical and international examples of conflicts of interest and their impacts on global biodiversity. We…
Landers, DH	2009	THE ROLE OF TRANS-DISCIPLINARY SKILLS IN ENVIRONMENTAL EDUCATION AND SCIENCE	ADDRESSING GLOBAL ENVIRONMENTAL SECURITY THROUGH INNOVATIVE EDUCATIONAL CURRICULA	65	73	10.1007/978-1-4020-9314-2_8	In the past four decades there have been tremendous changes in how environmental scientists address issues relating to societal needs. In the early 1980s, interdisciplinary work involved one or two related science disciplines in combination to evaluate national issues. As the success of interdisciplinary environmental science efforts was demonstrated and institutional boundaries were successfully…
Morand, S	2010	Biodiversity: an international perspective	REVUE SCIENTIFIQUE ET TECHNIQUE-OFFICE INTERNATIONAL DES EPIZOOTIES	65	72		This paper examines the way in which biodiversity has been incorporated into the agenda of many international organisations, including non-governmental organisations, and international programmes Biodiversity has been defined by the Convention on Biological Diversity but is also widely discussed in relation to genetic resources, biodiversity hotspots and ecosystem services The author identifies t…
Palmer, MA; Bernhardt, ES; Chornesky, EA; Collins, SL; Dobson, AP; Duke, CS; Gold, BD; Jacobson, RB; Kingsland, SE; Kranz, RH; Mappin, MJ; Martinez, ML; Micheli, F; Morse, JL; Pace, ML; Pascual, M; Palumbi, SS; Reichman, O; Townsend, AR; Turner, MG	2005	Ecological science and sustainability for the 21st century	FRONTIERS IN ECOLOGY AND THE ENVIRONMENT	4	11	10.1890/1540-9295(2005)003[0004:ESASFT]2.0.CO;2	Ecological science has contributed greatly to our understanding of the natural world and the impact of humans on that world. Now, we need to refocus the discipline towards research that ensures a future in which natural systems and the humans they include coexist on a more sustainable planet. Acknowledging that managed ecosystems and intensive exploitation of resources define our future, ecologis…
Lima, FP; Muniz, JN; de Marco, P	2010	Evaluating Brazilian Conservation Projects: the Weak Link between Practice and Theory	NATUREZA & CONSERVACAO	41	45	10.4322/NATCON.00801006	Conservation Biology is a scientific discipline devoted to producing practical actions strongly based on scientific fundamentals. We have recognized a gap between the available knowledge and intervention practices, which could be diminished by the application of monitoring methods and a research evaluation framework. Using this approach, we aimed to understand if conservationists in Brazil link t…
Frischmann, BM	2008	Environmental infrastructure	ECOLOGY LAW QUARTERLY	151	178		This essay explores how my recent work on infrastructure and commons applies to environmental resources. Part I briefly describes the core idea, which is developed extensively elsewhere. Part II suggests how it might apply to the natural environment, touching on a number of interesting implications in need of further exploration. Specifically, Part II (a) frames the difficult environmental valuat…

## Sheet: marine
X2001_2010.Authors	X2001_2010.YearPublished	X2001_2010.DocumentTitle	X2001_2010.PublicationName	X2001_2010.BeginningPage	X2001_2010.EndingPage	X2001_2010.DOI	X2001_2010.Abstract
Villeger, S; Miranda, JR; Hernandez, DF; Mouillot, D	2010	Contrasting changes in taxonomic vs. functional diversity of tropical fish communities after habitat degradation	ECOLOGICAL APPLICATIONS	1512	1522	10.1890/09-1310.1	Human activities have strong impacts on ecosystem functioning through their effect on abiotic factors and on biodiversity. There is also growing evidence that species functional traits link changes in species composition and shifts in ecosystem processes. Hence, it appears to be of utmost importance to quantify modifications in the functional structure of species communities after human disturban…
Walker, SJ; Degnan, BM; Hooper, JNA; Skilleter, GA	2008	Will increased storm disturbance affect the biodiversity of intertidal, nonscleractinian sessile fauna on coral reefs?	GLOBAL CHANGE BIOLOGY	2755	2770	10.1111/J.1365-2486.2008.01644.X	Relatively little is known about how the future effects of climatic change, including increases in sea level, temperature and storm severity and frequency, will impact on patterns of biodiversity on coral reefs, with the notable exception of recent work on corals and fish in tropical reef ecosystems. Sessile invertebrates such as ascidians, sponges and bryozoans occupying intertidal rubble habita…
McLaughlin, JF; Hellmann, JJ; Boggs, CL; Ehrlich, PR	2002	Climate change hastens population extinctions	PROCEEDINGS OF THE NATIONAL ACADEMY OF SCIENCES OF THE UNITED STATES OF AMERICA	6070	6074	10.1073/PNAS.052131199	Climate change is expected to alter the distribution and abundance of many species. Predictions of climate-induced population extinctions are supported by geographic range shifts that correspond to climatic warming, but few extinctions have been linked mechanistically to climate change. Here we show that extinctions of two populations of a checkerspot butterfly were hastened by increasing variabi…
Alvarez-Filip, L; Dulvy, NK; Gill, JA; Cote, IM; Watkinson, AR	2009	Flattening of Caribbean coral reefs: region-wide declines in architectural complexity	PROCEEDINGS OF THE ROYAL SOCIETY B-BIOLOGICAL SCIENCES	3019	3025	10.1098/RSPB.2009.0339	Coral reefs are rich in biodiversity, in large part because their highly complex architecture provides shelter and resources for a wide range of organisms. Recent rapid declines in hard coral cover have occurred across the Caribbean region, but the concomitant consequences for reef architecture have not been quantified on a large scale to date. We provide, to our knowledge, the first region-wide …
Ostfeld, RS	2009	Biodiversity loss and the rise of zoonotic pathogens	CLINICAL MICROBIOLOGY AND INFECTION	40	43	10.1111/J.1469-0691.2008.02691.X	The unprecedented loss of biological diversity from anthropogenic causes has profound impacts on human health. One way that biodiversity loss threatens human health is by exacerbating risk and incidence of infectious diseases. This paper briefly reviews two zoonotic diseases-West Nile virus (WNV) illness and Lyme disease (LD) - in which high diversity in the community of vertebrate hosts for arth…
Richardson, AJ; Schoeman, DS	2004	Climate impact on plankton ecosystems in the Northeast Atlantic	SCIENCE	1609	1612	10.1126/SCIENCE.1100958	It is now widely accepted that global warming is occurring, yet its effects on the world's largest ecosystem, the marine pelagic realm, are largely unknown. We show that sea surface warming in the Northeast Atlantic is accompanied by increasing phytoplankton abundance in cooler regions and decreasing phytoplankton abundance in warmer regions. This impact propagates up the food web (bottom-up cont…
van Ruijven, J; Berendse, F	2007	Contrasting effects of diversity on the temporal stability of plant populations	OIKOS	1323	1330	10.1111/J.2007.0030-1299.16005.X	Recent theoretical and empirical work suggests that diversity enhances the temporal stability of a community. However, the effect of diversity on the stability of the individual populations within the community remains unclear. Some models predict a decrease of population stability with diversity, whereas others suggest that diversity has a stabilizing effect on populations. Empirical evidence fo…
Wilson, SK; Fisher, R; Pratchett, MS; Graham, NAJ; Dulvy, NK; Turner, RA; Cakacaka, A; Polunin, NVC; Rushton, SP	2008	Exploitation and habitat degradation as agents of change within coral reef fish communities	GLOBAL CHANGE BIOLOGY	2796	2809	10.1111/J.1365-2486.2008.01696.X	Over-exploitation and habitat degradation are the two major drivers of global environmental change and are responsible for local extinctions and declining ecosystem services. Here we compare the top-down effect of exploitation by fishing with the bottom-up influence of habitat loss on fish communities in the most diverse of ecological systems, coral reefs. Using a combination of multivariate tech…
Halpern, BS; Floeter, SR	2008	Functional diversity responses to changing species richness in reef fish communities	MARINE ECOLOGY PROGRESS SERIES	147	156	10.3354/MEPS07553	Functional diversity in biological communities is critical for providing the full suite of ecosystem functions and services, yet the relationship between functional diversity and species richness - how diversity is usually measured - remains largely unknown. Here we evaluate empirically how different measures of functional diversity change with increasing species richness across 36 Atlantic reef …
Ling, SD; Johnson, CR; Frusher, SD; Ridgway, KR	2009	Overfishing reduces resilience of kelp beds to climate-driven catastrophic phase shift	PROCEEDINGS OF THE NATIONAL ACADEMY OF SCIENCES OF THE UNITED STATES OF AMERICA	22341	22345	10.1073/PNAS.0907529106	A key consideration in assessing impacts of climate change is the possibility of synergistic effects with other human-induced stressors. In the ocean realm, climate change and overfishing pose two of the greatest challenges to the structure and functioning of marine ecosystems. In eastern Tasmania, temperate coastal waters are warming at approximately four times the global ocean warming average, …
Sala, E; Knowlton, N	2006	Global marine biodiversity trends	ANNUAL REVIEW OF ENVIRONMENT AND RESOURCES	93	122	10.1146/ANNUREV.ENERGY.31.020105.100235	Marine biodiversity encompasses all levels of complexity of life in the sea, from within species to across ecosystems. At all levels, marine biodiversity has naturally exhibited a general, slow trajectory of increase, punctuated by mass extinctions at the evolutionary scale and by disturbances at the ecological scale. In historical times, a synergy of human threats, including overfishing, global …
Thebault, E; Loreau, M	2003	Food-web constraints on biodiversity-ecosystem functioning relationships	PROCEEDINGS OF THE NATIONAL ACADEMY OF SCIENCES OF THE UNITED STATES OF AMERICA	14949	14954	10.1073/PNAS.2434847100	The consequences of biodiversity loss for ecosystem functioning and ecosystem services have aroused considerable interest during the past decade. Recent work has focused mainly on the impact of species diversity within single trophic levels, both experimentally and theoretically. Experiments have usually showed increased plant biomass and productivity with increasing plant diversity. Changes in b…
Thackeray, SJ; Sparks, TH; Frederiksen, M; Burthe, S; Bacon, PJ; Bell, JR; Botham, MS; Brereton, TM; Bright, PW; Carvalho, L; Clutton-Brock, T; Dawson, A; Edwards, M; Elliott, JM; Harrington, R; Johns, D; Jones, ID; Jones, JT; Leech, DI; Roy, DB; Scott, WA; Smith, M; Smithers, RJ; Winfield, IJ; Wanless, S	2010	Trophic level asynchrony in rates of phenological change for marine, freshwater and terrestrial environments	GLOBAL CHANGE BIOLOGY	3304	3313	10.1111/J.1365-2486.2010.02165.X	Recent changes in the seasonal timing (phenology) of familiar biological events have been one of the most conspicuous signs of climate change. However, the lack of a standardized approach to analysing change has hampered assessment of consistency in such changes among different taxa and trophic levels and across freshwater, terrestrial and marine environments. We present a standardized assessment…
Keesing, F; Belden, LK; Daszak, P; Dobson, A; Harvell, CD; Holt, RD; Hudson, P; Jolles, A; Jones, KE; Mitchell, CE; Myers, SS; Bogich, T; Ostfeld, RS	2010	Impacts of biodiversity on the emergence and transmission of infectious diseases	NATURE	647	652	10.1038/NATURE09575	Current unprecedented declines in biodiversity reduce the ability of ecological communities to provide many fundamental ecosystem services. Here we evaluate evidence that reduced biodiversity affects the transmission of infectious diseases of humans, other animals and plants. In principle, loss of biodiversity could either increase or decrease disease transmission. However, mounting evidence indi…
Brown, KM; George, GJ; Peterson, GW; Thompson, BA; Cowan, JH	2008	Oyster predation by black drum varies spatially and seasonally	ESTUARIES AND COASTS	597	604	10.1007/S12237-008-9045-8	Oyster reefs (Crassostrea virginica) supply important ecosystem services to estuarine habitats in the northern Gulf of Mexico, but little is known of the role of fish predators in controlling their structure or areal cover on soft sediments. At two sites and during fall and spring, we employed gill nets and trot lines to remove black drum (Pogonias cromis) from experimental reefs, and assessed oy…
Spooner, DE; Vaughn, CC	2008	A trait-based approach to species roles in stream ecosystems: climate change, community structure, and material cycling	OECOLOGIA	307	317	10.1007/S00442-008-1132-9	The sustained decline in habitat quality and community integrity highlights the importance of understanding how communities and environmental variation interactively contribute to ecosystem services. We performed a laboratory experiment manipulating effects of acclimation temperature (5, 15, 25, and 35 degrees C) on resource acquisition, assimilation and subsequent ecosystem services provided by …
Kappel, CV	2005	Losing pieces of the puzzle: threats to marine, estuarine, and diadromous species	FRONTIERS IN ECOLOGY AND THE ENVIRONMENT	275	282	10.1890/1540-9295(2005)003[0275:LPOTPT]2.0.CO;2	The number of marine species at risk of extinction is rising. Understanding the threats that contribute to extinction risk in the seas is thus critical to conservation. When major threats to marine, estuarine, and diadromous species on the US Endangered Species Act and IUCN Red lists were ranked according to the number of species they affect, strong consensus in the ranking of threats across spec…
Ehlers, A; Worm, B; Reusch, TBH	2008	Importance of genetic diversity in eelgrass Zostera marina for its resilience to global warming	MARINE ECOLOGY PROGRESS SERIES	1	7	10.3354/MEPS07369	Effects of global warming on marine ecosystems are far less understood than they are in terrestrial environments. Macrophyte-based coastal ecosystems are particularly vulnerable to global warming, because they often lack species redundancy. We tested whether summer heat waves have negative effects on an ecologically important ecosystem engineer, the eelgrass Zostera marina L., and whether high ge…
Wilcove, DS	2008	Animal migration: An endangered phenomenon?	ISSUES IN SCIENCE AND TECHNOLOGY	71	78		Animal migration is an endangered phenomenon in which the migratory animals face a growing array of threats, including habitat destruction, overexploitation, disease, and global climate change. The animal migration also causes major environmental and economic problems given the important ecosystem services these species provide. Many migratory animals provide ecosystem services.
Briggs, JC	2008	The North Atlantic Ocean: Need for proactive management	FISHERIES	180	185	10.1577/1548-8446-33.4.180	Among the major oceans of the world, the North Atlantic presents a unique problem in regard to the management of its commercial and recreational fisheries. Almost all of its populations of large-sized, predatory fishes have collapsed to the extent that they no longer play an effective rote in the ecosystem. There is a fundamental difference in the biodiversity and present state of the fisheries b…

## Sheet: agriculture
X2001_2010.Authors	X2001_2010.YearPublished	X2001_2010.DocumentTitle	X2001_2010.PublicationName	X2001_2010.BeginningPage	X2001_2010.EndingPage	X2001_2010.DOI	X2001_2010.Abstract
Wossink, A; Swinton, SM	2007	Jointness in production and farmers willingness to supply non-marketed ecosystem services	ECOLOGICAL ECONOMICS	297	304	10.1016/J.ECOLECON.2007.07.003	This paper highlights how farmers' willingness to supply non-marketed ecosystem services (ES) is influenced by whether or not the non-marketed ES are produced jointly with agricultural products. When marketed products and non-marketed ES share some production inputs the production relationships between the two may be complementary, competitive or substitutive. Using a cost minimization framework,…
McNeely, JA	2006	Using economic instruments to overcome obstacles to in situ conservation of biodiversity	INTEGRATIVE ZOOLOGY	25	31	10.1111/J.1749-4877.2006.00009.X	The leading direct cause of the loss of biodiversity is habitat alteration and disruption. If we are to address this cause directly, we need to find ways of changing the behavior of rural people. Experience has shown that this is done most effectively through the use of economic instruments, ranging from taxes that discourage over-exploitation, to direct payments for conservation activities carri…
Somerville, C; Youngs, H; Taylor, C; Davis, SC; Long, SP	2010	Feedstocks for Lignocellulosic Biofuels	SCIENCE	790	792	10.1126/SCIENCE.1189268	In 2008, the world produced approximately 87 gigaliters of liquid biofuels, which is roughly equal to the volume of liquid fuel consumed by Germany that year. Essentially, all of this biofuel was produced from crops developed for food production, raising concerns about the net energy and greenhouse gas effects and potential competition between use of land for production of fuels, food, animal fee…
Antle, JM; Stoorvogel, JJ	2009	Payments for Ecosystem Services, Poverty and Sustainability: The Case of Agricultural Soil Carbon Sequestration	PAYMENT FOR ENVIRONMENTAL SERVICES IN AGRICULTURAL LANDSCAPES: ECONOMIC POLICIES AND POVERTY REDUCTION IN DEVELOPING COUNTRIES	133	161	10.1007/978-0-387-72971-8_7	This chapter explores the potential impacts of payments for ecosystem services on poverty and sustainability of farm households, using the example of agricultural soil carbon sequestration. Economic analysis shows that there is a variety of technical and economic factors affecting adoption of practices that increase soil carbon and their impacts on poverty, hence, the net effect of these factors …
Strassburg, BBN; Kelly, A; Balmford, A; Davies, RG; Gibbs, HK; Lovett, A; Miles, L; Orme, CDL; Price, J; Turner, RK; Rodrigues, ASL	2010	Global congruence of carbon storage and biodiversity in terrestrial ecosystems	CONSERVATION LETTERS	98	105	10.1111/J.1755-263X.2009.00092.X	Deforestation is a main driver of climate change and biodiversity loss. An incentive mechanism to reduce emissions from deforestation and forest degradation (REDD) is being negotiated under the United Nations Framework Convention on Climate Change. Here we use the best available global data sets on terrestrial biodiversity and carbon storage to map and investigate potential synergies between carb…
Tan, SH	2008	Impacts of cultivated land conversion on environmental sustainability and grain self-sufficiency in China	CHINA & WORLD ECONOMY	75	92	10.1111/J.1749-124X.2008.00115.X	Using provincial data, the present paper examines the impact of cultivated land conversion on agriculture and the environment. It is found that the grain production center is gradually moving towards more fragile and water scarce areas, putting more pressure on the environment. Land conversion caused large losses in ecosystem service values in the 1990s, but large scale ecological restoration pro…
Angus, A; Burgess, PJ; Morris, J; Lingard, J	2009	Agriculture and land use: Demand for and supply of agricultural commodities, characteristics of the farming and food industries, and implications for land use in the UK	LAND USE POLICY	S230	S242	10.1016/J.LANDUSEPOL.2009.09.020	Agriculture is the largest type of land use in the UK, accounting for about 77 per cent of the total area, compared with an average 50 per cent for the EU27. But in common with most high-income countries, agriculture's contribution to UK GDP and employment is low, at about 0.5 and 1.8 per cent. respectively. although the regional importance of the sector (and its associated food and farming indus…
Bonnie, R; Carey, M; Petsonk, A	2002	Protecting terrestrial ecosystems and the climate through a global carbon market	PHILOSOPHICAL TRANSACTIONS OF THE ROYAL SOCIETY OF LONDON SERIES A-MATHEMATICAL PHYSICAL AND ENGINEERING SCIENCES	1853	1873	10.1098/RSTA.2002.1036	Protecting terrestrial ecosystems through international environmental laws requires the development of economic mechanisms that value the Earth's natural systems. The major international treaties to address ecosystem protection lack meaningful binding obligations and the requisite financial instruments to affect large-scale conservation. The Kyoto Protocol's emissions-trading framework creates ec…
Shackleton, CM; Shackleton, SE; Gambiza, J; Nel, E; Rowntree, K; Urquhart, P; Fabricius, C; Ainslie, A	2010	NON-PROVISIONING SERVICES AND HUMAN WELL-BEING	LIVELIHOODS AND VULNERABILITY IN THE ARID AND SEMI-ARID LANDS OF SOUTHERN AFRICA: EXPLORING THE LINKS BETWEEN ECOSYSTEM SERICES AND POVERTY ALLEVIATION	113	163		Non-provisioning services include an array of benefits from ecosystems other than the direct material benefits or products. They include regulating services, cultural ones and supporting services. Examples of each of these are considered in this chapter in relation to the arid and semi-arid regions of southern Africa and their role in assisting to alleviate or mitigate poverty. The services consi…
Chen, XD; Lupi, F; He, GM; Ouyang, ZY; Liu, JG	2009	Factors affecting land reconversion plans following a payment for ecosystem service program	BIOLOGICAL CONSERVATION	1740	1747	10.1016/J.BIOCON.2009.03.012	Humans have altered much of the natural land cover, resulting in ecosystem degradation and biodiversity loss worldwide. Many countries have implemented conservation payment programs for agricultural land conversion to counter this trend. However, the sustainability of ecosystem services from these programs is unknown due to uncertainty about land uses when payments cease. We studied post-program …
Smith, P; Gregory, PJ; van Vuuren, D; Obersteiner, M; Havlik, P; Rounsevell, M; Woods, J; Stehfest, E; Bellarby, J	2010	Competition for land	PHILOSOPHICAL TRANSACTIONS OF THE ROYAL SOCIETY B-BIOLOGICAL SCIENCES	2941	2957	10.1098/RSTB.2010.0127	A key challenge for humanity is how a future global population of 9 billion can all be fed healthily and sustainably. Here, we review how competition for land is influenced by other drivers and pressures, examine land-use change over the past 20 years and consider future changes over the next 40 years. Competition for land, in itself, is not a driver affecting food and farming in the future, but …
Kline, JD; Mazzotta, MJ; Patterson, TM	2009	Toward a Rational Exuberance for Ecosystem Services Markets	JOURNAL OF FORESTRY	204	212		Ecosystem services markets have become a popular topic among environmental policymakers and ecosystem protection advocates. Their proponents view markets as a promising new way to finance conservation of threatened ecosystems worldwide at a time when the need for additional protection seems especially critical. Their advocates in forestry promise that such markets will soon offer new financial op…
Norris, K; Potts, SG; Mortimer, SR	2010	Ecosystem Services and Food Production	ECOSYSTEM SERVICES-BOOK	52	69	10.1039/9781849731058-00052	By 2030, the world's human population could rise to 8 billion people and world food demand may increase by 50%. Although food production outpaced population growth in the 20(th) century, it is clear that the environmental costs of these increases cannot be sustained into the future. This challenges us to re-think the way we produce food. We argue that viewing food production systems within an eco…
Zhang, L; Ma, LC; Feng, LM	2006	New challenges facing traditional nature reserves: Asian elephant (Elephas maximus) conservation in China	INTEGRATIVE ZOOLOGY	179	187	10.1111/J.1749-4877.2006.00031.X	Traditional conservation strategies can effectively preserve biodiversity within nature reserves, but may fail to mitigate the conflicts between rural development and wildlife conservation. This paper discusses the magnitude of the conflict and its development over time, focusing on elephant conservation and land resource management within and around nature reserves. We suggest that regulations a…
Acs, S; Hanley, N; Dallimer, M; Gaston, KJ; Robertson, P; Wilson, P; Armsworth, PR	2010	The effect of decoupling on marginal agricultural systems: Implications for farm incomes, land use and upland ecology	LAND USE POLICY	550	563	10.1016/J.LANDUSEPOL.2009.07.009	In many parts of Europe, decades of production subsidies led to the steady intensification of agriculture in marginal areas. The recent decoupling of subsidies from production decisions means that the future of farming in these areas is uncertain. For example, in the uplands of the United Kingdom, an area important both for biodiversity conservation and ecosystem service provision, hill farmers s…
Chiavari, J	2010	Assessment of the Potential for Producing Liquid Biofuels from Alternative Feedstocks Grown on Degraded Land and Saline Soils	JOURNAL OF BIOBASED MATERIALS AND BIOENERGY	267	287	10.1166/JBMB.2010.1087	It is believed that in the absence of appropriate policies, commercial production of traditional crops for biofuels are likely to target high-quality lands, due to better profit margins and high soil requirements of first generation crops. As a result, a number of studies have started to look at the potential of production on "poor quality soils," based on the argument that biofuels compete with …
Sharma, E; Sharma, R; Sharma, G; Rai, SC; Sharma, P; Chettri, N	2008	Values and Services of Nitrogen-Fixing Alder Based Cardamom Agroforestry Systems in the Eastern Himalayas	SMALLHOLDER TREE GROWING FOR RURAL DEVELOPMENT AND ENVIRONMENTAL SERVICES: LESSONS FROM ASIA	393	+		Recent challenges for sustainable development are linked to large-scale land use transition and its impact on forest-dependent populations. Alternatively, agroforestry practices offer multiple opportunities to farmers to improve farm production and incomes; they also result in productive and protective forests functions. Large cardamom (Amomum subulatum) cultivation with N-2-fixing Himalayan alde…
Williams, JE; Price, RJ	2010	Impacts of red meat production on biodiversity in Australia: a review and comparison with alternative protein production industries	ANIMAL PRODUCTION SCIENCE	723	747	10.1071/AN09132	All food production systems are under pressure to comply with societal expectations that the produce is not only of good nutritional value but is also sustainably produced. This review compares the performance of the red meat industry in Australia against white meat, plant-protein and other protein production systems across a range of biodiversity pressures through a review of over 500 peer-revie…
Huston, MA; Marland, G	2003	Carbon management and biodiversity	JOURNAL OF ENVIRONMENTAL MANAGEMENT	77	86	10.1016/S0301-4797(02)00190-1	International efforts to mitigate human-caused changes in the Earth's climate are considering a system of incentives (debits and credits) that would encourage specific changes in land use that can help to reduce the atmospheric concentration of carbon dioxide. The two primary land-based activities that would help to minimize atmospheric carbon dioxide are carbon storage in the terrestrial biosphe…
Guo, ZW; Zhang, L; Li, YM	2010	Increased Dependence of Humans on Ecosystem Services and Biodiversity	PLOS ONE			10.1371/JOURNAL.PONE.0013113	Humans have altered ecosystems more rapidly and extensively than ever, largely to meet rapidly growing demands for resources along with economic development. These demands have been considered important drivers of ecosystem degradation and biodiversity loss. Are humans becoming less dependent on ecosystem services and biodiversity following economic development? Here, we used roundwood production…

## Sheet: land cover
X2001_2010.Authors	X2001_2010.YearPublished	X2001_2010.DocumentTitle	X2001_2010.PublicationName	X2001_2010.BeginningPage	X2001_2010.EndingPage	X2001_2010.DOI	X2001_2010.Abstract
Eigenbrod, F; Armsworth, PR; Anderson, BJ; Heinemeyer, A; Gillings, S; Roy, DB; Thomas, CD; Gaston, KJ	2010	The impact of proxy-based methods on mapping the distribution of ecosystem services	JOURNAL OF APPLIED ECOLOGY	377	385	10.1111/J.1365-2664.2010.01777.X	P>1. An increasing number of studies are examining the distribution and congruence of ecosystem services, often with the goal of identifying areas that will provide multiple ecosystem service 'hotspots'. However, there is a paucity of data on most ecosystem services, so proxies (e.g. estimates of a service for a particular land cover type) are frequently used to map their distribution. To date, t…
Jollineau, M; Wilson, H; Howarth, P	2008	Heterogeneity characteristics of an inland wetland environment through spatio-spectral analysis	CANADIAN JOURNAL OF REMOTE SENSING	206	219		To manage wetlands, resource managers require information on the size, shape, condition, and spatial distribution of vegetation types at both the community and species levels. Remote sensing methods currently used for generating maps of wetland ecosystems are largely based on spectral transformations of image data, preferably using high spatial resolution data. However, airborne hyperspectral ima…
Verburg, PH; van de Steeg, J; Veldkamp, A; Willemen, L	2009	From land cover change to land function dynamics: A major challenge to improve land characterization	JOURNAL OF ENVIRONMENTAL MANAGEMENT	1327	1335	10.1016/J.JENVMAN.2008.08.005	Land cover change has always had a central role in land change science. This central role is largely the result of the possibilities to map and characterize land cover based on observations and remote sensing. This paper argues that more attention should be given to land use and land functions and linkages between these. Consideration of land functions that provide a wide range of goods and servi…
Kienast, F; Bolliger, J; Potschin, M; de Groot, RS; Verburg, PH; Heller, I; Wascher, D; Haines-Young, R	2009	Assessing Landscape Functions with Broad-Scale Environmental Data: Insights Gained from a Prototype Development for Europe	ENVIRONMENTAL MANAGEMENT	1099	1120	10.1007/S00267-009-9384-7	We examine the advantages and disadvantages of a methodological framework designed to analyze the poorly understood relationships between the ecosystem properties of large portions of land, and their capacities (stocks) to provide goods and services (flows). These capacities (stocks) are referred to as landscape functions. The core of our assessment is a set of expert- and literature-driven binar…
Rocchini, D	2009	Commentary on Krishnaswamy et al. - Quantifying and mapping biodiversity and ecosystem services: Utility of a multi-season NDVI based Mahalanobis distance surrogate	REMOTE SENSING OF ENVIRONMENT	904	906	10.1016/J.RSE.2009.01.014	Remote sensing is a powerful tool for characterizing, estimating or modelling species diversity. Differences in environmental properties of different habitats should lead to differences of spectral responses, which can be detected by satellite imagery. Hence, spectral distance may be related to species diversity. Based on previous studies, Krishnaswamy et al. [Krishnaswamy, J., Bawa, K, S., Ganes…
Prato, T	2009	Adaptive management of natural systems using fuzzy logic	ENVIRONMENTAL MODELLING & SOFTWARE	940	944	10.1016/J.ENVSOFT.2009.01.007	Hypotheses about how management practices influence ecosystem services can be tested using a crisp, probability-based, or fuzzy decision rule. The correct decision rule depends on whether: (I) the observed state of an ecosystem service (x) is non-stochastic or stochastic; (2) the true state of the ecosystem service (y) is non-stochastic or stochastic; and (3) the relationship between x and y is d…
Christian, B; Krishnayya, NSR	2009	Classification of tropical trees growing in a sanctuary using Hyperion (EO-1) and SAM algorithm	CURRENT SCIENCE	1601	1607		Tropical forests are one of the richest sources of bio-diversity and are well known for their ecosystem services. There is a pressing need to monitor the rate and extent of changes in forest cover of countries like India for efficient planning and management leading to sustainable development. Imaging spectroscopy is one of the newer techniques adopted for species-level discrimination. Of the ava…
Eigenbrod, F; Armsworth, PR; Anderson, BJ; Heinemeyer, A; Gillings, S; Roy, DB; Thomas, CD; Gaston, KJ	2010	Error propagation associated with benefits transfer-based mapping of ecosystem services	BIOLOGICAL CONSERVATION	2487	2493	10.1016/J.BIOCON.2010.06.015	An increasing number of studies are taking the important first step in global efforts to conserve key ecosystem services by mapping their spatial distributions. However, a lack of primary data for most services in most places has largely forced such mapping exercises to be based on proxies. The common way of producing these proxies is through benefits transfer-based mapping, in which estimates of…
Krishnaswamy, J; Bawa, KS; Ganeshaiah, KN; Kiran, MC	2009	Quantifying and mapping biodiversity and ecosystem services: Utility of a multi-season NDVI based Mahalanobis distance surrogate	REMOTE SENSING OF ENVIRONMENT	857	867	10.1016/J.RSE.2008.12.011	There is an urgent need for techniques to rapidly and periodically measure biodiversity and ecosystem services over large landscapes. Conventional vegetation classification and mapping approaches are based on discrete arbitrary classes which do not capture gradual changes in forest type (and corresponding biodiversity and ecosystem services values) from site to site. We developed a simple multi-d…
Anderson, BJ; Armsworth, PR; Eigenbrod, F; Thomas, CD; Gillings, S; Heinemeyer, A; Roy, DB; Gaston, KJ	2009	Spatial covariance between biodiversity and other ecosystem service priorities	JOURNAL OF APPLIED ECOLOGY	888	896	10.1111/J.1365-2664.2009.01666.X	P> Ecosystems support biodiversity and also provide goods and services that are beneficial to humans. The extent to which the locations that are most valuable for ecosystem services coincide with those that support the most biodiversity is of critical importance when designing conservation and land management strategies. There are, however, few studies on which to base any kind of conclusion abou…
Furst, C; Volk, M; Pietzsch, K; Makeschin, F	2010	Pimp Your Landscape: A Tool for Qualitative Evaluation of the Effects of Regional Planning Measures on Ecosystem Services	ENVIRONMENTAL MANAGEMENT	953	968	10.1007/S00267-010-9570-7	The article presents the platform "Pimp your landscape" (PYL), which aims firstly at the support of planners by simulating alternative land-use scenarios and by an evaluation of benefits or risks for regionally important ecosystem services. Second, PYL supports an integration of information on environmental and landscape conditions into impact assessment. Third, PYL supports the integration of im…
Sesnie, SE; Gessler, PE; Finegan, B; Thessler, S	2008	Integrating Landsat TM and SRTM-DEM derived variables with decision trees for habitat classification and change detection in complex neotropical environments	REMOTE SENSING OF ENVIRONMENT	2145	2159	10.1016/J.RSE.2007.08.025	Remotely sensed images and processing techniques are a primary tool for mapping changes in tropical forest types important to biodiversity and environmental assessment. Detailed land cover data are lacking for most wet tropical areas that present special challenges for data collection. For this study, we utilize decision tree (DT) classifiers to map 32 land cover types of varying ecological and e…
Koniak, G; Noy-Meir, I	2005	An approach to modelling vegetation dynamics and multiple benefits, in response to land management	Proceedings of the Fifth IASTED International Conference on Modelling, Simulation, and Optimization	273	278		Land management decisions in natural and semi-natural ecosystems affect changes in vegetation, which in turn result in changes in the multiple benefits that can be obtained from the land. A conceptual model of these relationships is presented. It is being developed into mathematical models by coupling a scale-hierarchical non-linear model of vegetation processes, embedded in a state transition fr…
Costanza, R; Fisher, B; Mulder, K; Liu, S; Christopher, T	2007	Biodiversity and ecosystem services: A multi-scale empirical study of the relationship between species richness and net primary production	ECOLOGICAL ECONOMICS	478	491	10.1016/J.ECOLECON.2006.03.021	Biodiversity (BD) and Net Primary Productivity (NPP) are intricately linked in complex ecosystems such that a change in the state of one of these variables can be expected to have an impact on the other. Using multiple regression analysis at the site and ecoregion scales in North America, we estimated relationships between BD (using plant species richness as a proxy) and NPP (as a proxy for ecosy…
van Doorn, A	2006	Linking landowner type and landscape functions: A proposal for an integrated approach from southeast Portugal	Changing European Farming Systems for a Better Future: New Visions for Rural Areas	455	460		In this paper some findings of the European research project VISTA, (Vulnerability of Ecosystem Services to land use change in Traditional Agricultural landscapes) are presented for a Portuguese study area. One of the objectives of the work presented is the identification of landscape functions in relation to observed land cover and in relation to the type of landowner. The study area, currently …
Newbold, SC	2002	Integrated modeling for watershed management: Multiple objectives and spatial effects	JOURNAL OF THE AMERICAN WATER RESOURCES ASSOCIATION	341	353	10.1111/J.1752-1688.2002.TB04321.X	This paper presents an optimization framework for prioritizing sites for wetlands restoration on a watershed or landscape scale. The framework is designed for analyzing the potential environmental impacts of alternative management strategies while accounting for economic constraints, thereby aiding decision makers in explicitly considering multiple management objectives. The modeling strategy con…
O'Farrell, PJ; Reyers, B; Le Maitre, DC; Milton, SJ; Egoh, B; Maherry, A; Colvin, C; Atkinson, D; De Lange, W; Blignaut, JN; Cowling, RM	2010	Multi-functional landscapes in semi arid environments: implications for biodiversity and ecosystem services	LANDSCAPE ECOLOGY	1231	1246	10.1007/S10980-010-9495-9	Synergies between biodiversity conservation objectives and ecosystem service management were investigated in the Succulent Karoo biome (83,000 km(2)) of South Africa, a recognised biodiversity hotspot. Our study complemented a previous biodiversity assessment with an ecosystem service assessment. Stakeholder engagement and expert consultation focussed our investigations on surface water, ground w…
Tottrup, C	2004	Improving tropical forest mapping using multi-date Landsat TM data and pre-classification image smoothing	INTERNATIONAL JOURNAL OF REMOTE SENSING	717	730	10.1080/01431160310001598926	The present study explores the possibility of using Landsat imagery for mapping tropical forest types with relevance to forest ecosystem services. The central part in the classification process is the use of multi-date image data and pre-classification image smoothing. The study argues that multi-date imagery contains information on phenological and canopy structural properties, and shows how the…
Lang, MW; McCarty, GW	2009	LIDAR INTENSITY FOR IMPROVED DETECTION OF INUNDATION BELOW THE FOREST CANOPY	WETLANDS	1166	1178		Wetland hydrology is an important factor controlling wetland function and extent, and should therefore be a vital part of any wetland mapping program. Broad-scale forested wetland hydrology has been difficult to study with conventional remote sensing methods. Airborne Light Detection and Ranging (LiDAR) is a new and rapidly developing technology. LiDAR data have mainly been used to derive informa…
Anderson, SJ; Tuttle, BT; Powell, RL; Sutton, PC	2010	Characterizing relationships between population density and nighttime imagery for Denver, Colorado: issues of scale and representation	INTERNATIONAL JOURNAL OF REMOTE SENSING	5733	5746	10.1080/01431161.2010.496798	This paper maps and characterizes the correlation between population density and nighttime imagery over Denver, Colorado. Photographs taken at night from the International Space Station (ISS) have finer spatial and spectral resolution than existing nocturnal observing satellites such as the Defense Meteorological Satellite Program's Operational Linescan System (DMSP OLS). We determined the correl…

## Sheet: pollination
X2001_2010.Authors	X2001_2010.YearPublished	X2001_2010.DocumentTitle	X2001_2010.PublicationName	X2001_2010.BeginningPage	X2001_2010.EndingPage	X2001_2010.DOI	X2001_2010.Abstract
Winfree, R; Williams, NM; Gaines, H; Ascher, JS; Kremen, C	2008	Wild bee pollinators provide the majority of crop visitation across land-use gradients in New Jersey and Pennsylvania, USA	JOURNAL OF APPLIED ECOLOGY	793	802	10.1111/J.1365-2664.2007.01418.X	1. Concern about a global decline in wild pollinators has increased interest in how pollinators are affected by human land use, and how this, in turn, affects crop pollination. 2. We measured wild bee visitation to four summer vegetable crops, and investigated associations between flower visitation rates and land-use intensity at local and landscape scales. We studied 29 farms in New Jersey and P…
Philpott, SM; Uno, S; Maldonado, J	2006	The importance of ants and high-shade management to coffee pollination and fruit weight in Chiapas, Mexico	BIODIVERSITY AND CONSERVATION	487	501	10.1007/S10531-005-0602-1	Recent reports show importance of pollinators to coffee and importance of ants as pollinators or floral protectors in many systems. Arthropod and pollinator diversity, however, declines with management intensification of coffee (Coffea arabica) agroecosystems. We investigated influences of both flying pollinators and ants on coffee fruit set and fruit weight in one high-shade (high-biodiversity) …
Gibson, RH; Pearce, S; Morris, RJ; Symondson, WOC; Memmott, J	2007	Plant diversity and land use under organic and conventional agriculture: a whole-farm approach	JOURNAL OF APPLIED ECOLOGY	792	803	10.1111/J.1365-2664.2007.01292.X	1. Organic farming is thought to lead to increased biodiversity and greater sustainability than higher-yielding conventional farming systems. It is usually assumed that organic farms have both larger and higher quality areas of semi-natural habitats, although this assumption has not been unequivocally tested. 2. Here we test the hypothesis that in comparison to conventional farms, organic farms h…
Schmidt-Entling, MH; Dobeli, J	2009	Sown wildflower areas to enhance spiders in arable fields	AGRICULTURE ECOSYSTEMS & ENVIRONMENT	19	22	10.1016/J.AGEE.2009.04.015	Sown wildflower areas (SWA) are cultivated in Switzerland to preserve and enhance farmland biodiversity. Here, the impact of SWA on spider density, diversity and species richness in winter wheat fields was studied. Edge effects and field scale effects of SWA were compared with landscape effects of perennial habitats in general. Adjoining SWA enhanced the densities of crab spiders (Thomisidae), gr…
Lach, L	2007	A mutualism with a native membracid facilitates pollinator displacement by Argentine ants	ECOLOGY	1994	2004	10.1890/06-1767.1	The loss of biodiversity and associated ecosystem services are major threats posed by the spread of alien invasive species. Invasive ants are frequently associated with declines in the diversity of ground-dwelling arthropods but also may affect plants through their attraction to floral nectar and tending of hemipterans. Protea nitida is a tree native to the South African fynbos that hosts a nativ…
Snyder, WE	2009	Coccinellids in diverse communities: Which niche fits?	BIOLOGICAL CONTROL	323	335	10.1016/J.BIOCONTROL.2009.05.010	Predaceous lady beetles (Coleoptera: Coccinellidae) are a well-studied group of consumers that can yield insight into relationships among interspecific niche differences, species richness, and prey consumption. In various studies, sympatric lady beetles differ in habitat-use at the scales of landscapes, single agricultural fields, and single plants. Species also differ in their seasonal and diel …
Engel, EC; Irwin, RE	2003	Linking pollinator visitation rate and pollen receipt	AMERICAN JOURNAL OF BOTANY	1612	1618		The majority of flowering plants require animals for pollination, a critical ecosystem service in natural and agricultural systems. However, quantifying useful estimates of pollinator visitation rates can be nearly impossible when pollinator visitation is infrequent. We examined the utility of an indirect measure of pollinator visitation, namely pollen receipt by flowers, using the hummingbird-po…
Mandelik, Y; Roll, U	2009	Diversity patterns of wild bees in almond orchards and their surrounding landscape	ISRAEL JOURNAL OF PLANT SCIENCES	185	191	10.1560/IJPS.57.3.185	Insect pollination is essential for almond production, and most growers rely exclusively on honeybees for pollination, However, the number of honeybee hives has declined drastically over the last few decades and their efficiency in pollinating almond might be limited. Wild bee communities inhabiting the habitats surrounding almond orchards may provide significant pollination services to almond, b…
Bailey, D; Schmidt-Entling, MH; Eberhart, P; Herrmann, JD; Hofer, G; Kormann, U; Herzog, F	2010	Effects of habitat amount and isolation on biodiversity in fragmented traditional orchards	JOURNAL OF APPLIED ECOLOGY	1003	1013	10.1111/J.1365-2664.2010.01858.X	P>1. Habitat fragmentation is a major threat to biodiversity and can lead to the loss of both species and ecosystem services, but fragmentation effects vary greatly between studies and studied organisms. Understanding the distinct effects of habitat amount and isolation at the patch and landscape scale may account for some of this variation. 2. We studied biodiversity in 30 traditional orchards t…
Holzschuh, A; Steffan-Dewenter, I; Tscharntke, T	2008	Agricultural landscapes with organic crops support higher pollinator diversity	OIKOS	354	361	10.1111/J.2007.0030-1299.16303.X	Pollinators are traditionally thought to perceive non-flowering crop fields as hostile landscape matrix. In this study, we show that landscapes composed of higher proportions of organic crop fields support more bee species at greater abundances in fallow strips. An increase in organic cropping in the surrounding landscape from 5% to 20% enhanced bee species richness in fallow strips by 50%, densi…
Taki, H; Okabe, K; Makino, S; Yamaura, Y; Sueyoshi, M	2009	Contribution of small insects to pollination of common buckwheat, a distylous crop	ANNALS OF APPLIED BIOLOGY	121	129	10.1111/J.1744-7348.2009.00326.X	Crop pollination by animals is an essential ecosystem service. Among animal-pollinated crops, distylous plants strongly depend on animal pollination. In distylous pollination systems, pollinator species are usually limited, although flowers of some distylous plants are visited by diverse animals. We studied the pollination biology of common buckwheat (Fagopyrum esculentum), a distylous crop mainl…
Brittain, C; Bommarco, R; Vighi, M; Barmaz, S; Settele, J; Potts, SG	2010	The impact of an insecticide on insect flower visitation and pollination in an agricultural landscape	AGRICULTURAL AND FOREST ENTOMOLOGY	259	266	10.1111/J.1461-9563.2010.00485.X	Pesticides are considered a threat to pollinators but little is known about the potential impacts of their widespread use on pollinators. Less still is known about the impacts on pollination, comprising the ecosystem service that pollinators provide to wildflowers and crops. The present study measured flower visitation and pollination in an agricultural landscape, by placing potted flowering plan…
Frank, SD; Shrewsbury, PM; Esiekpe, O	2008	Spatial and temporal variation in natural enemy assemblages on Maryland native plant species	ENVIRONMENTAL ENTOMOLOGY	478	486	10.1603/0046-225X(2008)37[478:SATVIN]2.0.CO;2	Habitat manipulation is a branch of conservation biological control in which vegetation complexity and diversity are increased in managed landscapes to provide food and other resources for arthropod natural enemies. This is often achieved by maintaining noncrop plant material such as flowering strips and beetle banks that provide natural enemies with nectar and pollen, alternative prey, shelter f…
Brittain, C; Bommarco, R; Vighi, M; Settele, J; Potts, SG	2010	Organic farming in isolated landscapes does not benefit flower-visiting insects and pollination	BIOLOGICAL CONSERVATION	1860	1867	10.1016/J.BIOCON.2010.04.029	Organic farming has often been found to provide benefits for biodiversity, but the benefits can depend on the species considered and characteristics of the surrounding landscape. In an intensively farmed area of Northeast Italy we investigated whether isolated organic farms, in a conventionally farmed landscape, provided local benefits for insect pollinators and pollination services. We quantifie…
Haenke, S; Scheid, B; Schaefer, M; Tscharntke, T; Thies, C	2009	Increasing syrphid fly diversity and density in sown flower strips within simple vs. complex landscapes	JOURNAL OF APPLIED ECOLOGY	1106	1114	10.1111/J.1365-2664.2009.01685.X	1. The structural complexity of agricultural landscapes influences the local biodiversity and associated ecosystem services. Hence, developing effective biodiversity management requires a better understanding of the relative importance of local and landscape changes, especially for functionally important organisms such as hover flies benefiting from flowering plants. 2. We examined hoverfly (Dipt…
Albrecht, M; Duelli, P; Muller, C; Kleijn, D; Schmid, B	2007	The Swiss agri-environment scheme enhances pollinator diversity and plant reproductive success in nearby intensively managed farmland	JOURNAL OF APPLIED ECOLOGY	813	822	10.1111/J.1365-2664.2007.01306.X	1. Agri-environment schemes attempt to counteract the loss of biodiversity and associated ecosystem services such as pollination and natural pest control in agro-ecosystems. However, only a few studies have evaluated whether these attempts are successful. 2. We studied the effects of managing meadows according to the prescriptions of ecological compensation areas (ECA), the most widely adopted ag…
Gillespie, S	2010	Factors affecting parasite prevalence among wild bumblebees	ECOLOGICAL ENTOMOLOGY	737	747	10.1111/J.1365-2311.2010.01234.X	2. This study used a 2-year multi-site survey of bumblebee parasitism to ask: (i) how common are parasitoid conopid flies and the internal parasites Crithidia bombi and Nosema bombi in Massachusetts; and (ii) what factors are correlated with parasitism? 3. Infection rates by all three parasites were higher in this study than previously documented in North America. Overall, conopids infected 0-73%…
Kellermann, JL; Johnson, MD; Stercho, AM; Hackett, SC	2008	Ecological and Economic Services Provided by Birds on Jamaican Blue Mountain Coffee Farms	CONSERVATION BIOLOGY	1177	1185	10.1111/J.1523-1739.2008.00968.X	Coffee farms can support significant biodiversity, yet intensification of farming practices is degrading agricultural habitats and compromising ecosystem services such as biological pest control. The coffee berry borer (Hypothenemus hampei) is the world's primary coffee pest. Researchers have demonstrated that birds reduce insect abundance on coffee farms but have not documented avian control of …
Gemmill-Herren, B; Ochieng, AO	2008	Role of native bees and natural habitats in eggplant (Solanum melongena) pollination in Kenya	AGRICULTURE ECOSYSTEMS & ENVIRONMENT	31	36	10.1016/J.AGEE.2008.02.002	The pollination requirements of eggplant (Solanum melongena) were investigated. One variety of eggplant exhibited a significantly reduced seed set in absence of pollinators, and two varieties significantly increased seed numbers when pollen deposition was enhanced. Two solitary bee species, Xylocopa caffra and Macronomia rufipes, were identified as effective pollinators of the crop. The visitatio…
Jauker, F; Diekotter, T; Schwarzbach, F; Wolters, V	2009	Pollinator dispersal in an agricultural matrix: opposing responses of wild bees and hoverflies to landscape structure and distance from main habitat	LANDSCAPE ECOLOGY	547	555	10.1007/S10980-009-9331-2	Semi-natural habitats provide essential resources for pollinators within agricultural landscapes and may help maintain pollination services in agroecosystems. Yet, whether or not pollinators disperse from semi-natural habitat elements into the adjacent agricultural matrix may to a large extent depend on the quality of this matrix and the corresponding pollinator-specific life history traits. To i…

## Sheet: valuation
X2001_2010.Authors	X2001_2010.YearPublished	X2001_2010.DocumentTitle	X2001_2010.PublicationName	X2001_2010.BeginningPage	X2001_2010.EndingPage	X2001_2010.DOI	X2001_2010.Abstract
Boyd, J	2007	Nonmarket benefits of nature: What should be counted in green GDP?	ECOLOGICAL ECONOMICS	716	723	10.1016/J.ECOLECON.2006.06.016	Green gross domestic product (green GDP) is meant to account for nature's value on an equal footing with the market economy. Several problems bedevil green GDP, however. One is that nature does not come prepackaged in units like cars, houses, and bread. Even worse, green GDP requires measurement of the benefits arising from public goods provided by nature for which there are no market indicators …
Xu, LY; Yu, B; Yue, WC	2010	A method of green GDP accounting based on eco-service and a case study of Wuyishan, China	INTERNATIONAL CONFERENCE ON ECOLOGICAL INFORMATICS AND ECOSYSTEM CONSERVATION (ISEIS 2010)	1865	1872	10.1016/J.PROENV.2010.10.198	Green GDP is an effective economic indicator of urban environmental management. This paper introduces a new method of accounting Green GDP, which puts the value of direct ecosystem services into GDP. Direct ecosystem services are weighted by their virtual prices and aggregated in the same way as market goods and services in GDP. They are components of nature, directly enjoyed, consumed, or used t…
Zheng, W; Shi, HH; Chen, S; Zhu, MY	2009	Benefit and cost analysis of mariculture based on ecosystem services	ECOLOGICAL ECONOMICS	1626	1632	10.1016/J.ECOLECON.2007.12.005	As a life-supporting system, marine ecosystem provides various services for human being. Based on ecosystem services, we developed a Benifit and Cost Analysis model to balance the conflicts between economic income and environmental loss caused by mariculture activities. This model not only calculates market income of mariculture but also monetizes the positive and negative effects of mariculture …
Shrestha, RK; Seidl, AF; Moraes, AS	2002	Value of recreational fishing in the Brazilian Pantanal: a travel cost analysis using count data models	ECOLOGICAL ECONOMICS	289	299	10.1016/S0921-8009(02)00106-4	Recreational fishing value of the Brazilian Pantanal is measured using travel cost method (TCM). We compare non-linear, Poisson and negative binomial count data models to estimate recreational fishing trip demands. The count data and truncated models are used primarily to account for non-negative integer and truncation properties of recreational fishing trips as suggested by the recreation valuat…
Stapleton, LM; Young, SD; Crout, NMJ	2004	Have missing markets for ecological goods and services affected modelling of terrestrial C and N fluxes?	ECOLOGICAL MODELLING	569	574	10.1016/J.ECOLMODEL.2004.04.021	Using the literature on modelling of C and N fluxes through cropland and aggregate semi-natural/natural terrestrial (ASNNT) ecosystems for the period 1991-2002, in conjunction with estimates of total economic value for both systems, we illustrate how missing markets for ecological goods and services might have biased the research output in favour of croplands. Using the results of Costanza et al.…
Duan, GM; Zhao, JZ; Liu, GH; Ke, B; Xiao, H; Wu, G; Deng, HB	2004	Eco-environmental benefit assessment of Chinas South-North Water Transfer Scheme - the middle route project	JOURNAL OF ENVIRONMENTAL SCIENCES	308	315		This paper assess the eco-environmental benefits that may come from the middle route project of China's South-North Water Transfer Scheme(SNWT) with principles and methods of eco-economics and planning reports of SNWT's middle route project. Some benefits were calculated in monetary units. To make sure that the results can be comparable with normal monetary indices, concrete assessment objects an…
Whitehead, JC; Groothuis, PA; Southwick, R; Foster-Turley, P	2009	Measuring the economic benefits of Saginaw Bay coastal marsh with revealed and stated preference methods	JOURNAL OF GREAT LAKES RESEARCH	430	437	10.1016/J.JGLR.2009.03.005	We estimate the economic benefits of Saginaw Bay coastal marsh with the travel cost and contingent valuation methods. The travel cost method is based on revealed preferences: actual recreation behavior. Using a sample of the general population of Michigan and Michigan hunting and fishing license holders we find that Saginaw Bay recreation site selection is negatively related to travel cost and po…
Yang, W; Chang, J; Xu, B; Peng, C; Ge, Y	2008	Ecosystem service value assessment for constructed wetlands: A case study in Hangzhou, China	ECOLOGICAL ECONOMICS	116	125	10.1016/J.ECOLECON.2008.02.008	Based on a comprehensive analysis of various classifications of natural resource values, we summarized an ecological economic value system of constructed wetland (CW) ecosystems for treating eutrophic water. Using the CW located at the Hangzhou Botanical Garden as an example, the contingent valuation method (CVM) and shadow project approach (SPA) were applied to estimate the economic values of CW…
Xu, ZM; Cheng, GD; Zhang, ZQ; Su, ZY; Loomis, J	2003	Applying contingent valuation in China to measure the total economic value of restoring ecosystem services in Ejina region	ECOLOGICAL ECONOMICS	345	358	10.1016/S0921-8009(02)00280-X	This paper reports an attempt to apply the Contingent Valuation Method (CVM) in rural China. The CVM was used to obtain estimates of willingness to pay for restoring Ejina ecosystem services. In our survey, we used a payment card format and a 12-page survey booklet with maps depicting the reasons why Ejina ecosystem deteriorated, the means by which ecosystem services could be restored from their …
Yin, SH; Jiang, W; Zhang, Y	2009	The Research on Valuation System of Forest Ecosystem Services and Functions in Hunan Province	DYNAMICS OF URBAN AGGLOMERATION IN CHINA: PREFERENCES OF ENERGY-SAVING AND ENVIRONMENT-FRIENDLY SOCIETY	339	342		This paper estimated the value of ecosystem services and functions in Hunan province by using analytic hierarchy process (AHP), and analysed the weights of different services and functions. It concludes that: 17.4% of the total value is the economic value, 68.35% of the total value is the ecological value and the remaining part is the social cultural value.
Xu, LY; Li, ZX; Li, Y	2009	Research on Water Ecological Services Value and Eco-compensation	2009 3RD INTERNATIONAL CONFERENCE ON BIOINFORMATICS AND BIOMEDICAL ENGINEERING, VOLS 1-11	6017	6020		Eco-compensation is an efficient method of environmental economic management on maintaining the function of ecosystem services. The eco-compensation standards are always determined according to the values of the ecosystem services. In this paper, the service function of different kind of water ecosystem has been analyzed. And the accounting methods of eco-compensation standards are suggested afte…
Wu, ZY	2010	Ecological Compensation models based on the value of ecosystem services-a case study of Xinjiang Production and Construction Corp in China	ENVIRONMENT MATERIALS AND ENVIRONMENT MANAGEMENT PTS 1-3	540	546	10.4028/WWW.SCIENTIFIC.NET/AMR.113-116.540	This document attempts to establish a model of ecological compensation by using the theory of the value of the ecosystem services and put it into practice, to provide policy reference to the sustainable development of the new corps in ecologically fragile areas. Using the ecosystem services price method, the article calculated the value of ecosystem services of XPCC. Then calculated willingness o…
Zhang, XY; Lu, XG	2010	Multiple criteria evaluation of ecosystem services for the Ruoergai Plateau Marshes in southwest China	ECOLOGICAL ECONOMICS	1463	1470	10.1016/J.ECOLECON.2009.05.017	Understanding total ecosystem value is useful for decision making and sustainable management. This paper demonstrates how to integrate social factors into the ecosystem service appraisal with a social welfare weight using the Ruoergai Plateau Marshes as a case study. The AHP method is used to determine the social welfare weight. With analyses of the Ruoergai Plateau Marshes' functions, stakeholde…
Gren, IM; Isacs, L	2009	Ecosystem services and regional development: An application to Sweden	ECOLOGICAL ECONOMICS	2549	2559	10.1016/J.ECOLECON.2009.03.023	This study carries out interregional comparisons of development and sustainable use of natural capital with and without inclusion of non-marketed ecosystem services. A simple dynamic model of an open economy shows that appropriate adjustment of conventional income accounts includes flow and stock components, but excludes explicit entrance of pollution. Calculations are made for Swedish regions an…
Rubel, O	2009	INTRODUCTIONS OF APPROACHES OF THE PAYMENTS FOR ECOSYSTEM SERVICES FOR ECOLOGICAL TOURISM	JOURNAL OF ENVIRONMENTAL PROTECTION AND ECOLOGY	510	512		Payments for ecosystem services (PES) are a new approach for internationalising the positive environmental externalities associated with ecosystem services. They involve financial transfers from the beneficiaries of these services, i.e. those who are demanding them, to others that are conducting activities, which generate these environmental services, i.e. are supplying them. The valuation of eco…
Wang, X; Chen, WQ; Zhang, LP; Jin, D; Lu, CY	2010	Estimating the ecosystem service losses from proposed land reclamation projects: A case study in Xiamen	ECOLOGICAL ECONOMICS	2549	2556	10.1016/J.ECOLECON.2010.07.031	Economic valuation of ecosystem damages is an important building block in the development of full cost accounting which may lead to improvements in environmental policy making. Based on an analysis of the negative impacts of land reclamation on coastal ecosystem services and a review of different valuation techniques, this study develops a framework for selecting relevant valuation methods for di…
Wang, YP	2010	Ecological Compensation in the Water Source Areas -Research on South-to-North Water Diversion Project(Middle Route)	REGULATORY REGIONAL ECONOMIC CHALLENGE FOR MINING, INVESTMENT, ENVIRONMENT AND WORK SAFETY	100	107		Ecosystem services function is natural environmental condition and utility that the human beings depend on to survive formed and maitained by ecosystem and ecological process. This paper calculates the ecosystem services value by using the measure method of ecosystem services function value, and gets the result of ecological compensation amount of the water source areas of the South to North Wate…
Asafu-Adjaye, J; Brown, R; Straton, A	2005	On measuring wealth: a case study on the state of Queensland	JOURNAL OF ENVIRONMENTAL MANAGEMENT	145	155	10.1016/J.JENVMAN.2004.12.001	In order for policy makers to plan effectively for sustainable development, there is a need for measures of welfare that consider changes in the natural capital stock. Current measures based on conventional national accounting are flawed because they are based solely on flow measures and do not account for environmental effects. In this paper, we use an expanded measure of wealth to estimate the …
Chen, WY; Jim, CY	2008	Cost-benefit analysis of the leisure value of urban greening in the new Chinese city of Zhuhai	CITIES	298	309	10.1016/J.CITIES.2008.06.002	Nature in cities is increasingly preserved or created to improve urban environmental quality. Green space provision is proceeding apace in many Chinese cities. Cost-benefit analysis of such projects is needed to justify the level of investment and the use of public funds. This paper assessed the use pattern of urban green spaces in the new Zhuhai city in south China, and employed the contingent v…
Cheng, LL; Hu, ZQ	2009	Economic-theory-based analysis of the collection standard of mine land reclamation bond and its calculation approach	PROCEEDINGS OF THE INTERNATIONAL CONFERENCE ON MINING SCIENCE & TECHNOLOGY (ICMST2009)	1275	1279	10.1016/J.PROEPS.2009.09.197	The collection standard of mine land reclamation bond based on the 'rational economic man' theory is analyzed. There are three relations between the collection standard of the bond and the expected reclamation cost. Under each of the three relations, the choices and welfare levels of the regulatory authorities and the mining enterprises are analyzed respectively. It is indicated that the proper a…

## Sheet: forests
X2001_2010.Authors	X2001_2010.YearPublished	X2001_2010.DocumentTitle	X2001_2010.PublicationName	X2001_2010.BeginningPage	X2001_2010.EndingPage	X2001_2010.DOI	X2001_2010.Abstract
McDonald, RI; Forman, RTT; Kareiva, P	2010	Open Space Loss and Land Inequality in United States Cities, 1990-2000	PLOS ONE			10.1371/JOURNAL.PONE.0009509	Urban growth reduces open space in and around cities, impacting biodiversity and ecosystem services. Using land-cover and population data, we examined land consumption and open space loss between 1990 and 2000 for all 274 metropolitan areas in the contiguous United States. Nationally, 1.4 million ha of open space was lost, and the amount lost in a given city was correlated with population growth …
Li, HM; Aide, TM; Ma, YX; Liu, WJ; Cao, M	2007	Demand for rubber is causing the loss of high diversity rain forest in SW China	BIODIVERSITY AND CONSERVATION	1731	1745	10.1007/S10531-006-9052-7	As the economies of developing countries grow, and the purchasing power of their inhabitants increases, the pressure on the environment and natural resources will continue to increase. In the specific case of China, impressive economic growth during the last decades exemplifies this process. Specifically, we focus on how changing economic dynamics are influencing land-use and land-cover change in…
Kuemmerle, T; Hostert, P; Radeloff, VC; Perzanowski, K; Kruhlov, I	2007	Post-socialist forest disturbance in the Carpathian border region of Poland, Slovakia, and Ukraine	ECOLOGICAL APPLICATIONS	1279	1295	10.1890/06-1661.1	Forests provide important ecosystem services, and protected areas around the world are intended to reduce human disturbance on forests. The question is how forest cover is changing in different parts of the world, why some areas are more frequently disturbed, and if protected areas are effective in limiting anthropogenic forest disturbance. The Carpathians are Eastern Europe's largest contiguous …
Peterson, GD; Heemskerk, M	2001	Deforestation and forest regeneration following small-scale gold mining in the Amazon: the case of Suriname	ENVIRONMENTAL CONSERVATION	117	126		Despite scientific concern about Amazon deforestation and the impacts of the Amazon gold rush, few researchers have assessed the long-term impacts of small-scale gold mining on forest cover. This study estimates deforestation from gold mining and analyses the regeneration of abandoned mining areas in the Suriname Amazon. Fieldwork in December 1998 included observations and ecological measurements…
van Mantgem, PJ; Stephenson, NL; Byrne, JC; Daniels, LD; Franklin, JF; Fule, PZ; Harmon, ME; Larson, AJ; Smith, JM; Taylor, AH; Veblen, TT	2009	Widespread Increase of Tree Mortality Rates in the Western United States	SCIENCE	521	524	10.1126/SCIENCE.1165000	Persistent changes in tree mortality rates can alter forest structure, composition, and ecosystem services such as carbon sequestration. Our analyses of longitudinal data from unmanaged old forests in the western United States showed that background ( noncatastrophic) mortality rates have increased rapidly in recent decades, with doubling periods ranging from 17 to 29 years among regions. Increas…
Teixido, AL; Quintanilla, LG; Carreno, F; Gutierrez, D	2010	Impacts of changes in land use and fragmentation patterns on Atlantic coastal forests in northern Spain	JOURNAL OF ENVIRONMENTAL MANAGEMENT	879	886	10.1016/J.JENVMAN.2009.11.004	Changes in forested landscapes may have important consequences for ecosystem services and biodiversity conservation. In northern Spain, major changes in land use occurred during the second half of the 20th century, but their impacts on forests have not been quantified. We evaluated the dynamics of landscape and forest distribution patterns between 1957 and 2003 in Fragas do Eume Natural Park (nor…
Loram, A; Tratalos, J; Warren, PH; Gaston, KJ	2007	Urban domestic gardens (X): the extent & structure of the resource in five major cities	LANDSCAPE ECOLOGY	601	615	10.1007/S10980-006-9051-9	Private domestic gardens are known to constitute a considerable proportion of "green space" in urban areas and are therefore of potential significance for maintaining biodiversity and ecosystem service provision in such areas. However, little is known about the actual size and nature of this resource. This study provides the first detailed audit and comparison of the size and structure of the dom…
Davis, AY; Pijanowski, BC; Robinson, K; Engel, B	2010	The environmental and economic costs of sprawling parking lots in the United States	LAND USE POLICY	255	261	10.1016/J.LANDUSEPOL.2009.03.002	Urban sprawl is considered by most environmental scientists and urban planners to be a serious environmental problem. However, public perception about parking availability often forces planning offices to recommend parking lot sizes that exceed daily demands. The recent trend of increasing the size of stores, churches and even schools comes with increasing the size of parking lots that service th…
Lusk, CH; Ortega, A	2003	Vertical structure and basal area development in second-growth Nothofagus stands in Chile	JOURNAL OF APPLIED ECOLOGY	639	645	10.1046/J.1365-2664.2003.00827.X	1. Some studies have shown that mixed forest stands can develop more biomass or basal area than pure stands when the component species occupy different strata. It has been predicted that such additive effects are most likely in moist habitat sites where size-asymmetric competition controls stand development. 2. In south-central Chile, secondary succession often gives rise to vertically stratified…
Roman-Cuesta, RM; Retana, J; Gracia, M	2004	Fire trends in tropical Mexico - A case study of Chiapas	JOURNAL OF FORESTRY	26	32		The vast majority of the world's fires today occur in tropical and subtropical areas. The problem of fire in these countries reflects increased human and climatic pressures, which provoke interactions between fire and the transformed landscapes. Chiapas, a tropical state in the Mexican Republic, maintains a fire dataset, and it has similarities with other tropical areas. This study represents a d…
Van Weerd, M; Snelder, DJ	2008	Human-Altered Tree-Based Habitats and Their Value in Conserving Bird and Bat Diversity in Northeast Luzon, The Philippines	SMALLHOLDER TREE GROWING FOR RURAL DEVELOPMENT AND ENVIRONMENTAL SERVICES: LESSONS FROM ASIA	347	377		This chapter discusses the conservation value of smallholder tree-based systems for bird and bat species in the human-altered landscape of the Cagayan Valley, Northeast Luzon. Birds and bats in village homegardens, small Gmelina arborea plantations and uncultivated shrub-land were surveyed in 11 localities, using 118 point counts for birds and 34 mist-net-lines for bats. A total of 1,093 individu…
Nelson, JL; Groninger, JW; Ruffner, CM; Battaglia, LL	2009	Past land use, disturbance regime change, and vegetation response in a southern Illinois bottomland conservation area	JOURNAL OF THE TORREY BOTANICAL SOCIETY	242	256	10.3159/09-RA-005.1	NELSON, J. L., J. W. GRONINGER, and C. M. RUFFNER (Department of Forestry, Southern Illinois University Carbondale, Carbondale, IL 62901-4411), AND L. L. BATTAGLIA (Department of Plant Biology, Center for Ecology, Southern Illinois University Carbondale, Carbondale, I L 62901-4411). Past land use, disturbance regime change, and vegetation response in a southern Illinois bottomland conservation ar…
Fuller, RA; Gaston, KJ	2009	The scaling of green space coverage in European cities	BIOLOGY LETTERS	352	355	10.1098/RSBL.2009.0010	Most people on the planet live in dense aggregations, and policy directives emphasize green areas within cities to ameliorate some of the problems of urban living. Benefits of urban green spaces range from physical and psychological health to social cohesion, ecosystem service provision and biodiversity conservation. Green space coverage differs enormously among cities, yet little is known about …
Cochrane, MA	2003	Fire science for rainforests	NATURE	913	919	10.1038/NATURE01437	Forest fires are growing in size and frequency across the tropics. Continually eroding fragmented forest edges, they are unintended ecological disturbances that transcend deforestation to degrade vast regions of standing forest, diminishing ecosystem services and the economic potential of these natural resources. Affecting the health of millions, net forest fire emissions may have released carbon…
Schulz, JJ; Cayuela, L; Echeverria, C; Salas, J; Benayas, JMR	2010	Monitoring land cover change of the dryland forest landscape of Central Chile (1975-2008)	APPLIED GEOGRAPHY	436	447	10.1016/J.APGEOG.2009.12.003	Land cover and its configuration in the landscape are crucial components in the provision of biodiversity and ecosystem services. In Mediterranean regions, natural landscapes mostly covered by evergreen vegetation have been to a large extent transformed into cultural landscapes since long time ago. We investigated land cover changes in Central Chile using multi-temporal satellite imagery taken in…
Tomback, DF; Achuff, P	2010	Blister rust and western forest biodiversity: ecology, values and outlook for white pines	FOREST PATHOLOGY	186	225	10.1111/J.1439-0329.2010.00655.X	P>Eight white pine species are widely distributed among the forests of western Canada and the United States. The different forest communities with these species contribute biodiversity to the western landscape. The trees themselves provide various ecosystem services, including wildlife habitat and watershed protection. White pine communities range in elevation from lower to upper treeline, in suc…
Johnstone, JF; Hollingsworth, TN; Chapin, FS; Mack, MC	2010	Changes in fire regime break the legacy lock on successional trajectories in Alaskan boreal forest	GLOBAL CHANGE BIOLOGY	1281	1295	10.1111/J.1365-2486.2009.02051.X	Predicting plant community responses to changing environmental conditions is a key element of forecasting and mitigating the effects of global change. Disturbance can play an important role in these dynamics, by initiating cycles of secondary succession and generating opportunities for communities of long-lived organisms to reorganize in alternative configurations. This study used landscape-scale…
Rammig, A; Fahse, L; Bebi, P; Bugmann, H	2007	Wind disturbance in mountain forests: Simulating the impact of management strategies, seed supply, and ungulate browsing on forest succession	FOREST ECOLOGY AND MANAGEMENT	142	154	10.1016/J.FORECO.2007.01.036	Fifteen years after the heavy storm "Vivian", it is still not clear how succession in subalpine forests that were affected by the storm will continue and when regrowing forests will provide effective protection from natural hazards such as avalanches. We used a simulation model to evaluate forest succession, forest structure and the protective effect in subalpine blowdown areas after 50 simulatio…
Morton, DC; DeFries, RS; Shimabukuro, YE; Anderson, LO; Arai, E; Espirito-Santo, FDB; Freitas, R; Morisette, J	2006	Cropland expansion changes deforestation dynamics in the southern Brazilian Amazon	PROCEEDINGS OF THE NATIONAL ACADEMY OF SCIENCES OF THE UNITED STATES OF AMERICA	14637	14641	10.1073/PNAS.0606377103	Intensive mechanized agriculture in the Brazilian Amazon grew by > 3.6 million hectares (ha) during 2001-2004. Whether this cropland expansion resulted from intensified use of land previously cleared for cattle ranching or new deforestation has not been quantified and has major implications for future deforestation dynamics, carbon fluxes, forest fragmentation, and other ecosystem services. We co…
Heinimann, A; Messerli, P; Schmidt-Vogt, D; Wiesmann, U	2007	The dynamics of secondary forest landscapes in the lower Mekong basin: A regional-scale analysis	MOUNTAIN RESEARCH AND DEVELOPMENT	232	241	10.1659/MRD.0875	Secondary forests in the Lower Mekong Basin (LMB) are increasingly recognized as a valuable component of land cover, providing ecosystem services and benefits for local users. A large proportion of secondary forests in the LMB, especially in the uplands, are maintained by swidden cultivation. In order to assess the regional-scale status and dynamic trends of secondary forests in the LMB, an analy…

## Sheet: soils
X2001_2010.Authors	X2001_2010.YearPublished	X2001_2010.DocumentTitle	X2001_2010.PublicationName	X2001_2010.BeginningPage	X2001_2010.EndingPage	X2001_2010.DOI	X2001_2010.Abstract
van Eekeren, N; de Boer, H; Bloem, J; Schouten, T; Rutgers, M; de Goede, R; Brussaard, L	2009	Soil biological quality of grassland fertilized with adjusted cattle manure slurries in comparison with organic and inorganic fertilizers	BIOLOGY AND FERTILITY OF SOILS	595	608	10.1007/S00374-009-0370-2	We studied the effect of five fertilizers (including two adjusted manure slurries) and an untreated control on soil biota and explored the effect on the ecosystem services they provided. Our results suggest that the available N (NO (3) (-) and NH (4) (+) ) in the soil plays a central role in the effect of fertilizers on nematodes and microorganisms. Microorganisms are affected directly through nu…
Fornara, DA; Tilman, D; Hobbie, SE	2009	Linkages between plant functional composition, fine root processes and potential soil N mineralization rates	JOURNAL OF ECOLOGY	48	56	10.1111/J.1365-2745.2008.01453.X	1. Plant functional composition may indirectly affect fine root processes both qualitatively (e.g. by influencing root chemistry) and quantitatively (e.g. by influencing root biomass and thus soil carbon (C) inputs and the soil environment). Despite the potential implications for ecosystem nitrogen (N) cycling, few studies have addressed the linkages between plant functional composition, root dec…
Housman, DC; Powers, HH; Collins, AD; Belnap, J	2006	Carbon and nitrogen fixation differ between successional stages of biological soil crusts in the Colorado Plateau and Chihuahuan Desert	JOURNAL OF ARID ENVIRONMENTS	620	634	10.1016/J.JARIDENV.2005.11.014	Biological soil crusts (cyanobacteria, mosses and lichens collectively) perform essential ecosystem services, including carbon (C) and nitrogen (N) fixation. Climate and land-use change are converting later successional soil crusts to early successional soil crusts with lower C and N fixation rates. To quantify the effect of such conversions on C and N dynamics in desert ecosystems we seasonally …
van Eekeren, N; van Liere, D; de Vries, F; Rutgers, M; de Goede, R; Brussaard, L	2009	A mixture of grass and clover combines the positive effects of both plant species on selected soil biota	APPLIED SOIL ECOLOGY	254	263	10.1016/J.APSOIL.2009.04.006	The introduction of N-2-fixing white clover (Trifolium repens) in grassland is a management measure that may contribute to sustainable grassland systems by making them less dependent on inorganic fertilizers. However, little is known about the impact of this measure on soil biota and ecosystem services. We investigated earthworms, nematodes, bacteria and fungi in an experiment in which white clov…
Monard, C; Martin-Laurent, F; Devers-Lamrani, M; Lima, O; Vandenkoornhuyse, P; Binet, F	2010	atz gene expressions during atrazine degradation in the soil drilosphere	MOLECULAR ECOLOGY	749	759	10.1111/J.1365-294X.2009.04503.X	One of the various ecosystemic services sustained by soil is pollutant degradation mediated by adapted soil bacteria. The pathways of atrazine biodegradation have been elucidated but in situ expression of the genes involved in atrazine degradation has yet to be demonstrated in soil. Expression of the atzA and atzD genes involved in atrazine dechlorination and s-triazine ring cleavage, respectivel…
Fonte, SJ; Six, J	2010	Earthworms and litter management contributions to ecosystem services in a tropical agroforestry system	ECOLOGICAL APPLICATIONS	1061	1073	10.1890/09-0795.1	The development of sustainable agricultural systems depends in part upon improved management of non-crop species to enhance the overall functioning and provision of services by agroecosystems. To address this need, our research examined the role of earthworms and litter management on nutrient dynamics, soil organic matter (SOM) stabilization, and crop growth in the Quesungual agroforestry system …
Banowetz, GM; Griffith, SM; Steiner, JJ; Ei-Nashaar, HM	2009	Mineral Accumulation by Perennial Grasses in a High-Rainfall Environment	ENERGY & FUELS	984	988	10.1021/EF800488J	Mineral content affects the suitability of biomass for thermochemical conversion to bioenergy and represents macro- and micronutrients whose loss from the production system can impact subsequent regrowth and ecosystem services provided by perennial grasses. Genotypic differences in mineral content among cool-season grasses grown for seed are not well documented, and, consequently, the potential f…
Chung, HG; Grove, JH; Six, J	2008	Indications for soil carbon saturation in a temperate agroecosystem	SOIL SCIENCE SOCIETY OF AMERICA JOURNAL	1132	1139	10.2136/SSSAJ2007.0265	The soil C saturation concept postulates that there is an upper limit to the equilibrium soil C level of mineral soils even when soil C input is increased. To test this concept, we analyzed the relationship between steady-state soil C input and soil organic C (SOC) concentration in a temperate corn (Zea mays L.) agroecosystem experiment located in Lexington, KY In this experiment, a gradient in p…
Marriott, CA; Fisher, JM; Hood, K; Pakeman, RJ	2010	Impacts of extensive grazing and abandonment on grassland soils and productivity	AGRICULTURE ECOSYSTEMS & ENVIRONMENT	476	482	10.1016/J.AGEE.2010.09.005	Two long-term (16 year) experiments on intensively managed pastures compared extensive grazing, abandonment and continued intensive grazing and were assessed for impacts on soil parameters, plant nutrient content and ecological indicator values. There was a reduction in soil carbon and nitrogen in the abandoned treatment compared to the intensively managed treatment at the wetter site. At the dri…
Vauramo, S; Setala, H	2010	Urban belowground food-web responses to plant community manipulation - Impacts on nutrient dynamics	LANDSCAPE AND URBAN PLANNING	1	10	10.1016/J.LANDURBPLAN.2010.04.004	Transformation of soils by urbanization is known to pose drastic effects on the physical, chemical and ecological characteristics of urban soils, which are likely to hamper the important ecosystem services produced by belowground biota. The use of plants in improving/restoring soils is a well established practice in various disturbed ecosystems, but the knowledge of the ability of primary produce…
Kahiluoto, H; Ketoja, E; Vestberg, M	2009	Contribution of arbuscular mycorrhiza to soil quality in contrasting cropping systems	AGRICULTURE ECOSYSTEMS & ENVIRONMENT	36	45	10.1016/J.AGEE.2009.05.016	The aim of this study was to determine how the potential to rely on arbuscular mycorrhiza (AM) for plant nutrition differs between a conventional and a low-input cropping system in the long term. The roles of fertilisation rate, composting of recycled plant residues and stage of the rotations in the overall impact of the cropping systems on soil quality and AM were also identified. The convention…
Wu, HT; Lu, XG; Wu, DH; Yin, XM	2010	Biogenic structures of two ant species Formica sanguinea and Lasius flavus altered soil C, N and P distribution in a meadow wetland of the Sanjiang Plain, China	APPLIED SOIL ECOLOGY	321	328	10.1016/J.APSOIL.2010.10.011	Biogenic structures produced by soil ecosystem engineers influence the soil architecture and mediate soil functions and ecosystem services. Ant mounds in meadow wetlands are important biogenic structures with the potential of altering carbon storage and nutrient cycling in these ecosystems. In this study, we examined the soil nutrient concentrations of ant mounds and their effects on the wetland …
Wortman, SE; Lindquist, JL; Haar, MJ; Francis, CA	2010	Increased weed diversity, density and above-ground biomass in long-term organic crop rotations	RENEWABLE AGRICULTURE AND FOOD SYSTEMS	281	295	10.1017/S174217051000030X	While weed management is consistently a top priority among farmers, there is also growing concern for the conservation of biodiversity. Maintaining diverse weed communities below bioeconomic thresholds may provide ecosystem services for the crop and the surrounding ecosystem. This study was conducted to determine if weed diversity, density and biomass differ within and among organic and conventio…
Acosta-Martinez, V; Acosta-Mercado, D; Sotomayor-Ramirez, D; Cruz-Rodriguez, L	2008	Microbial communities and enzymatic activities under different management in semiarid soils	APPLIED SOIL ECOLOGY	249	260	10.1016/J.APSOIL.2007.10.012	Information about the size, composition and ecological role of soil microorganisms remains unknown for some semiarid regions of the world while soil functioning and productivity depend on its biological component. This study evaluated the microbial communities and enzyme activities of C, N, P and S cycling in representative soils (0-5 and 5-15 cm) of the semiarid region of Puerto Rico as affected…
Aslam, T; Deurer, M; Muller, K; Clothier, BE; Rahman, A; Northcott, G; Ghani, A	2009	Does an increase in soil organic carbon improve the filtering capacity of aggregated soils for organic pesticides? - A case study	GEODERMA	187	193	10.1016/J.GEODERMA.2009.06.015	organic carbon is the backbone of the soils ecosystem service to protect ground and surface water bodies against the contamination with pesticides. Our objective was to study the long-term effects of organic carbon (OC) inputs on the soil's generic filtering capacity for organic pesticides. We defined the generic filtering capacity of an aggregated soil for organic pesticides as the capacity of t…
Robson, TM; Baptist, F; Clement, JC; Lavorel, S	2010	Land use in subalpine grasslands affects nitrogen cycling via changes in plant community and soil microbial uptake dynamics	JOURNAL OF ECOLOGY	62	73	10.1111/J.1365-2745.2009.01609.X	P>1. Nitrogen (N) cycling is a key process determining ecosystem functioning in subalpine grasslands where traditional mowing and manuring are being abandoned. However, the roles of the plant and microbial communities in mediating changes in N availability are still poorly understood. 2. We inoculated 15 subalpine grassland fields with dual-labelled ammonium nitrate (15NH(4)+, 15NO(3)-) during Ju…
Mischler, RA; Curran, WS; Duiker, SW; Hyde, JA	2010	Use of a Rolled-rye Cover Crop for Weed Suppression in No-Till Soybeans	WEED TECHNOLOGY	253	261	10.1614/WT-D-09-00004.1	Cover crop management with a roller/crimper might reduce the need for herbicide. Weed suppression from a rolled cereal rye cover crop was compared to no cover crop with and without postemergence herbicide application in no-till soybean. The experiment was designed as a two-way factorial with rye termination and soybean planting date as the first factor and weed control treatment as the second. Ce…
El-Nashaar, HM; Banowetz, GM; Griffith, SM; Casler, MD; Vogel, KP	2009	Genotypic variability in mineral composition of switchgrass	BIORESOURCE TECHNOLOGY	1809	1814	10.1016/J.BIORTECH.2008.09.058	Switchgrass (Panicum virgatum L.) is a warm season perennial grass with great potential as an energy crop in the USA. it is widely adapted to many regions of the country, produces large amounts of biomass, serves as a Useful forage grass, and provides ecosystem services that benefit soil and water quality and wildlife. Biological and thermochemical technologies are being developed to convert herb…
Andresen, LC; Michelsen, A; Ambus, P; Beier, C	2010	Belowground heathland responses after 2 years of combined warming, elevated CO2 and summer drought	BIOGEOCHEMISTRY	27	42	10.1007/S10533-010-9489-3	Terrestrial ecosystems are exposed to atmospheric and climatic changes including increases in atmospheric CO2 concentration, temperature and alterations of precipitation patterns, which are predicted to continue with consequences for ecosystem services and functioning in the future. In a field scale experiment on temperate heathland, manipulation of precipitation and temperature was performed wit…
Wolf, D; Lundholm, JT	2008	Water uptake in green roof microcosms: Effects of plant species and water availability	ECOLOGICAL ENGINEERING	179	186	10.1016/J.ECOLENG.2008.02.008	Green roofs are engineered ecosystems that rely on vegetation to provide services such as reduction of roof temperatures. Drought resistance is critical for plant survival on shallow-substrate green roofs, but potential trade-offs exist between water-use efficiency and ecosystem functions like transpirative cooling. Water loss from simulated green roof systems (microcosms) each containing 1 of 14…

## Sheet: freshwater
X2001_2010.Authors	X2001_2010.YearPublished	X2001_2010.DocumentTitle	X2001_2010.PublicationName	X2001_2010.BeginningPage	X2001_2010.EndingPage	X2001_2010.DOI	X2001_2010.Abstract
Dorsey, JH; Carter, PM; Bergquist, S; Sagarin, R	2010	Reduction of fecal indicator bacteria (FIB) in the Ballona Wetlands saltwater marsh (Los Angeles County, California, USA) with implications for restoration actions	WATER RESEARCH	4630	4642	10.1016/J.WATRES.2010.06.012	A benefit of wetland preservation and restoration is the ecosystem service of improving water quality, typically assessed based on bacterial loading. The Ballona Wetlands, a degraded salt marsh of approximately 100 ac located on the southern border of Marina Del Rey (Los Angeles County, California, USA) are currently the focus of publicly funded restoration planning. The wetlands receive tidal wa…
Loheide, SP; Lundquist, JD	2009	Snowmelt-induced diel fluxes through the hyporheic zone	WATER RESOURCES RESEARCH			10.1029/2008WR007329	Snowmelt processes result in diel fluctuations in streamflow and stream stage that propagate into riparian aquifers and cause a daily pumping of the hyporheic zone. This diel pumping was observed in stream stage and water table records collected in Tuolumne Meadows, Yosemite National Park, California. A model was developed using Fourier analysis to represent the stream stage fluctuations and a so…
Ackerman, JT; Eagles-Smith, CA	2010	Agricultural Wetlands as Potential Hotspots for Mercury Bioaccumulation: Experimental Evidence Using Caged Fish	ENVIRONMENTAL SCIENCE & TECHNOLOGY	1451	1457	10.1021/ES9028364	Wetlands provide numerous ecosystem services, but also can be sources of methylmercury (MeHg) production and export. Rice agricultural wetlands in particular may be important sites for MeHg bioaccumulation due to their worldwide ubiquity, periodic flooding schedules, and high use by wildlife. We assessed MeHg bioaccumulation within agricultural and perennial wetlands common to California's Centra…
de Villiers, S	2007	The deteriorating nutrient status of the Berg River, South Africa	WATER SA	659	664		The upper catchment area of the Berg River in the Western Cape, South Africa, supplies most of Cape Town and its suburbs with freshwater, in addition to providing water for irrigation purposes along the middle and lower reaches of the river. This study investigates the nutrient status of the Berg River and long-term trends therein. It is shown that inorganic nitrogen and phosphorus levels increas…
Bukaveckas, PA	2007	Effects of channel restoration on water velocity, transient storage, and nutrient uptake in a channelized stream	ENVIRONMENTAL SCIENCE & TECHNOLOGY	1570	1576	10.1021/ES061618X	Channel design is an important component of stream restoration, but little is known of the interplay between hydrogeomorphic features and ecosystem processes within designed channels. Water velocity, transient storage, and nutrient uptake were measured in channelized (prerestoration) and naturalized (postrestoration) reaches of a 1-km segment of Wilson Creek (KY) to assess the effects of restorat…
Gibson, CA; Meyer, JL	2007	Nutrient uptake in a large urban river	JOURNAL OF THE AMERICAN WATER RESOURCES ASSOCIATION	576	587	10.1111/J.1752-1688.2007.00041.X	Small streams have been shown to be efficient in retaining nutrients and regulating downstream nutrient fluxes, but less is known about nutrient retention in larger rivers. We quantified nutrient uptake length and uptake velocity in a regulated urban river to determine the river's ability to retain nutrients associated with wastewater treatment plant (WWTP) effluent. We measured net uptake of sol…
Fitch, R; Theodose, T; Dionne, M	2009	RELATIONSHIPS AMONG UPLAND DEVELOPMENT, NITROGEN, AND PLANT COMMUNITY COMPOSITION IN A MAINE SALT MARSH	WETLANDS	1179	1188		Salt marshes provide important ecosystem services, such as buffering the nutrient runoff from land to sea, and as nurseries for economically important fish species. Upland development in southern New England salt marshes has led to drastic increases in nitrogen runoff and associated changes in marsh diversity as Spartina alterniflora displaces high marsh species. How upland development impacts ni…
Sweeney, BW; Bott, TL; Jackson, JK; Kaplan, LA; Newbold, JD; Standley, LJ; Hession, WC; Horwitz, RJ	2004	Riparian deforestation, stream narrowing, and loss of stream ecosystem services	PROCEEDINGS OF THE NATIONAL ACADEMY OF SCIENCES OF THE UNITED STATES OF AMERICA	14132	14137	10.1073/PNAS.0405895101	A study of 16 streams in eastern North America shows that riparian deforestation causes channel narrowing, which reduces the total amount of stream habitat and ecosystem per unit channel length and compromises in-stream processing of pollutants. Wide forest reaches had more macroinvertebrates, total ecosystem processing of organic matter, and nitrogen uptake per unit channel length than contiguou…
Montalto, FA; Steenhuis, TS; Parlange, JY	2006	The hydrology of Piermont Marsh, a reference for tidal marsh restoration in the Hudson river estuary, New York	JOURNAL OF HYDROLOGY	108	128	10.1016/J.JHYDROL.2005.03.043	The topography, hydroperiod, water table, and selected edaphic characteristics are described for Piermont Marsh, an irregularly flooded tidal marsh in the Hudson River Estuary, New York, USA. Despite variations in microtopography, overall the marsh is flat, and although the observations were conducted at a high point in the Estuary's 18.6 year metonic cycle, its surface was only inundated 10-12 t…
Jacobs, S; Struyf, E; Maris, T; Meire, P	2008	Spatiotemporal aspects of silica buffering in restored tidal marshes	ESTUARINE COASTAL AND SHELF SCIENCE	42	52	10.1016/J.ECSS.2008.07.003	Losses of pelagic diatom production resulting from silica limitation have not only been blamed for toxic algal blooms, but for the reduction in ability of coastal food webs to support higher trophic levels. Recent research has shown the importance of advective seepage water fluxes of dissolved silica (DSi) from freshwater marshes to pelagic waters during moments of riverine Si-limitation. In this…
Adame, MF; Virdis, B; Lovelock, CE	2010	Effect of geomorphological setting and rainfall on nutrient exchange in mangroves during tidal inundation	MARINE AND FRESHWATER RESEARCH	1197	1206	10.1071/MF10013	One of the key ecosystem services provided by mangroves is their role in mediating nutrient exchange, thereby protecting coastal ecosystems from negative impacts of nutrient enrichment. In this study, we tested whether geomorphological setting and level of rainfall affect the intensity and direction of nutrient exchange. Our hypotheses were that tidal mangroves retain more nutrients than riverine…
Elmore, AJ; Kaushal, SS	2008	Disappearing headwaters: patterns of stream burial due to urbanization	FRONTIERS IN ECOLOGY AND THE ENVIRONMENT	308	312	10.1890/070101	Headwater streams provide important ecosystem services, including clean drinking water, habitat for aquatic life, and rapid processing and uptake of nutrients, which can reduce delivery of nitrogen and phosphorus to downstream coastal waters. Despite their importance to ecosystem functioning, very little research has addressed the extent to which headwater streams are buried beneath the land surf…
Rauter, A; Weigelhofer, G; Waringer, J; Battin, TJ	2005	Transport and metabolic fate of sewage particles in a recipient stream	JOURNAL OF ENVIRONMENTAL QUALITY	1591	1599	10.2134/JEQ2004.0293	Although the implementation of wastewater treatment plants (WWTP) has dramatically increased the quality of surface waters in urbanized areas, WWTPs can still discharge noticeable amounts of solutes and particles to recipient streams. Although the fate of WWTP nutrients has received considerable attention, transport and in-stream transformation of sewage-derived particulate organic matter (SDPOM)…
Fisher, J; Stratford, CJ; Buckton, S	2009	Variation in nutrient removal in three wetland blocks in relation to vegetation composition, inflow nutrient concentration and hydraulic loading	ECOLOGICAL ENGINEERING	1387	1394	10.1016/J.ECOLENG.2009.05.009	Wetlands provide vital ecosystem services such as water quality improvements, and are important sites of biodiversity conservation. Their optimal use and management depends, in part, on vegetation management and the quality and quantity of the water flowing through them. The South-finger wetland, situated on a Wildfowl & Wetlands Trust wetland visitor centre at Slimbridge, UK, receives waters of …
Spears, BM; Saunders, JE; Davidson, I; Paterson, DM	2008	Microalgal sediment biostabilisation along a salinity gradient in the Eden Estuary, Scotland: unravelling a paradox	MARINE AND FRESHWATER RESEARCH	313	321	10.1071/MF07164	Microalgal biostabilisation of cohesive sediments via the production of extracellular polymeric substances (EPS) has been well documented in intertidal ecosystems and represents a key ecosystem service with respect to the regulation of sediment transport. However, recent ecosystem comparison studies have uncovered a paradox in which sediment stability is commonly observed to be lower in freshwate…
Grayson, R; Holden, J; Rose, R	2010	Long-term change in storm hydrographs in response to peatland vegetation change	JOURNAL OF HYDROLOGY	336	343	10.1016/J.JHYDROL.2010.06.012	The runoff from blanket peatland catchments tends to be dominated by flashy stormflows. However, it is not known whether changes in vegetation cover influence the nature of stormflow hydrographs from blanket peatlands. This is important since degraded peatlands are of concern to restoration bodies who seek to understand the wider impacts of restoration investment on ecosystem services. This paper…
Madsen, JD; Chambers, PA; James, WF; Koch, EW; Westlake, DF	2001	The interaction between water movement, sediment dynamics and submersed macrophytes	HYDROBIOLOGIA	71	84	10.1023/A:1017520800568	Water movement in freshwater and marine environments affects submersed macrophytes, which also mediate water movement. The result of this complex interaction also affects sediment dynamics in and around submersed macrophyte beds. This review defines known relationships and identifies areas that need additional research on the complex interactions among submersed macrophytes, water movement, and s…
Wu, GF; de Leeuw, J; Liu, YL	2009	Understanding Seasonal Water Clarity Dynamics of Lake Dahuchi from In Situ and Remote Sensing Data	WATER RESOURCES MANAGEMENT	1849	1861	10.1007/S11269-008-9356-3	Obtaining, analyzing and understanding the seasonal dynamics of water clarity is of importance for understanding and managing lakes and sustaining their ecosystem services. This study aimed to explore the seasonal dynamics of water clarity and to analyze how water level, wind velocity and total precipitation influence this dynamics in Lake Dahuchi, China. The Secchi disk depths recorded in the fi…
Hupp, CR; Pierce, AR; Noe, GB	2009	FLOODPLAIN GEOMORPHIC PROCESSES AND ENVIRONMENTAL IMPACTS OF HUMAN ALTERATION ALONG COASTAL PLAIN RIVERS, USA	WETLANDS	413	429		Human alterations along stream channels and within catchments have affected fluvial geomorphic processes worldwide. Typically these alterations reduce the ecosystem services that functioning floodplains provide; in this paper we are concerned with the sediment and associated material trapping service. Similarly, these alterations may negatively impact the natural ecology of floodplains through re…
Heath, SK; Plater, AJ	2010	Records of pan (floodplain wetland) sedimentation as an approach for post-hoc investigation of the hydrological impacts of dam impoundment: The Pongolo river, KwaZulu-Natal	WATER RESEARCH	4226	4240	10.1016/J.WATRES.2010.05.026	River impoundment by dams has far-reaching consequences for downstream floodplains in terms of hydrology, water quality, geomorphology, ecology and ecosystem services. With the imperative of economic development, there is the danger that potential environmental impacts are not assessed adequately or monitored appropriately. Here, an investigation of sediment composition of two pans (floodplain we…
