# Supplementary material for: Where communities intermingle, diversity grows – The evolution of topics in ecosystem service research
Source: PLoS One. 2018 Sep 28;13(9):e0204749. doi: 10.1371/journal.pone.0204749 (PMC6161896; doi:10.1371/journal.pone.0204749)
Supplement: S3 Table — (XLS) [file pone.0204749.s004.xls]

## Sheet: governance
X2011_2016.Authors	X2011_2016.YearPublished	X2011_2016.DocumentTitle	X2011_2016.PublicationName	X2011_2016.BeginningPage	X2011_2016.EndingPage	X2011_2016.DOI	X2011_2016.Abstract
Hahn, T	2011	Self-Organized Governance Networks for Ecosystem Management: Who Is Accountable?	ECOLOGY AND SOCIETY				Governance networks play an increasingly important role in ecosystem management. The collaboration within these governance networks can be formalized or informal, top-down or bottom-up, and designed or self-organized. Informal self-organized governance networks may increase legitimacy if a variety of stakeholders are involved, but at the same time, accountability becomes blurred when decisions ar…
Renaud, FG; Dun, O; Warner, K; Bogardi, J	2011	A Decision Framework for Environmentally Induced Migration	INTERNATIONAL MIGRATION	e5	e29	10.1111/J.1468-2435.2010.00678.X	Global environmental change, including climate change, is increasingly affecting ecosystems and the communities who rely on them. Reflecting on the manner in which the environment changes can help provide insights into the different mechanisms by which humans respond and adapt to deal with the environmental stress they face. When it comes to migrating as a response strategy to environmental stres…
Rice, M	2013	Spanning disciplinary, sectoral and international boundaries: a sea change towards transdisciplinary global environmental change research?	CURRENT OPINION IN ENVIRONMENTAL SUSTAINABILITY	409	419	10.1016/J.COSUST.2013.06.007	Scientists' increasing recognition of an interconnected Earth system and the need to pursue global sustainability has led to repeated calls, over the past three decades, for interdisciplinary and more recently transdisciplinary research into global environmental change (GEC). Interdisciplinary and transdisciplinary research are similar to the extent that they entail varied degrees of science inte…
Siew, TF; Aenis, T; Spangenberg, JH; Nauditt, A; Doll, P; Frank, SK; Ribbe, L; Rodriguez-Labajos, B; Rumbaur, C; Settele, J; Wang, J	2016	Transdisciplinary research in support of land and water management in China and Southeast Asia: evaluation of four research projects	SUSTAINABILITY SCIENCE	813	829	10.1007/S11625-016-0378-0	Transdisciplinary research (TDR) aims at identifying implementable solutions to difficult sustainability problems and at fostering social learning. It requires a well-managed collaboration among multidisciplinary scientists and multisectoral stakeholders. Performing TDR is challenging, particularly for foreign researchers working in countries with different institutional and socio-cultural condit…
Van Hecken, G; Bastiaensen, J; Huybrechs, F	2015	Whats in a name? Epistemic perspectives and Payments for Ecosystem Services policies in Nicaragua	GEOFORUM	55	66	10.1016/J.GEOFORUM.2015.05.020	As Payments for Ecosystem Services (PES) continues to gain attention as a policy tool for securing efficient and effective environmental governance, a rising tide of criticism warns of the potentially detrimental social-ecological consequences of nature commodification and 'green neoliberalism'. These concerns are also expressed at international policy fora, where the market rhetoric has met with…
Meyer, C; Reutter, M; Matzdorf, B; Sattler, C; Schomers, S	2015	Design rules for successful governmental payments for ecosystem services: Taking agri-environmental measures in Germany as an example	JOURNAL OF ENVIRONMENTAL MANAGEMENT	146	159	10.1016/J.JENVMAN.2015.03.053	In recent years, increasing attention has been paid to financial environmental policy instruments that have played important roles in solving agri-environmental problems throughout the world, particularly in the European Union and the United States. The ample and increasing literature on Payments for Ecosystem Services (PES) and agri-environmental measures (AEMs), generally understood as governme…
Cooper, MH; Rosin, C	2014	Absolving the sins of emission: The politics of regulating agricultural greenhouse gas emissions in New Zealand	JOURNAL OF RURAL STUDIES	391	400	10.1016/J.JRURSTUD.2014.06.008	The emergence of emissions trading as a standard feature of national climate mitigation strategies is commonly considered to be evidence of the neoliberalisation of environmental governance. The New Zealand Emissions Trading Scheme is distinctive among national climate mitigation programmes in its attempt to establish a financial liability for greenhouse gas emissions arising from agricultural pr…
Blicharska, M; Orlikowska, EH; Roberge, JM; Grodzinska-Jurczak, M	2016	Contribution of social science to large scale biodiversity conservation: A review of research about the Natura 2000 network	BIOLOGICAL CONSERVATION	110	122	10.1016/J.BIOCON.2016.05.007	Successful conservation needs to be informed by social science because it is closely linked to socio-economic processes and human behaviour. Limited knowledge about ecosystems' interactions with these processes currently undermines conservation efforts. This review provides a comprehensive synthesis of social science concerning the world's largest multinationally-coordinated conservation infrastr…
Hayes, T; Murtinho, F; Camacho, LMC; Crespo, P; McHugh, S; Salmern, D	2015	Can Conservation Contracts Co-exist with Change? Payment for Ecosystem Services in the Context of Adaptive Decision-Making and Sustainability	ENVIRONMENTAL MANAGEMENT	69	85	10.1007/S00267-014-0380-1	This paper considers the ability of payment for ecosystem services (PES) programs to operate in the context of dynamic and complex social-ecological systems. Drawing on the experiences of two different PES programs in Latin America, we examine how PES institutions fit with the tenets of adaptive decision-making for sustainable resource management. We identify how the program goals and the connect…
Turnhout, E; Neves, K; de Lijster, E	2014	Measurementality in biodiversity governance: knowledge, transparency, and the Intergovernmental Science-Policy Platform on Biodiversity and Ecosystem Services (IPBES)	ENVIRONMENT AND PLANNING A	581	597	10.1068/A4629	Current policies and practices in biodiversity conservation have been increasingly influenced by neoliberal approaches since the 1990s. The authors focus on the principle of transparency as a self-proclaimed basis of neoliberal environmental governance, and on the role of standardized science-based measurements which it purportedly affords. The authors introduce the term 'measurementality' to sig…
Virji, H; Padgham, J; Seipt, C	2012	Capacity building to support knowledge systems for resilient development - approaches, actions, and needs	CURRENT OPINION IN ENVIRONMENTAL SUSTAINABILITY	115	121	10.1016/J.COSUST.2012.01.005	Sustained action by society to support timely and effective actions to deal with global environmental changes must be underpinned by systems of knowledge generation and exchange that are capable of engaging a wide range of decision makers. Building more robust knowledge systems to support resilient development requires significant and well-targeted investments in education and training that bolst…
Hejnowicz, AP; Raffaelli, DG; Rudd, MA; White, PCL	2014	Evaluating the outcomes of payments for ecosystem services programmes using a capital asset framework	ECOSYSTEM SERVICES	83	97	10.1016/J.ECOSER.2014.05.001	There is a limited understanding of the conditions under which payments for ecosystem services (PES) programmes achieve improvements in ecosystem service (ES) flows, enhance natural resource sustainability or foster sustainable livelihoods. We used a capital asset framework to evaluate PES programmes in terms of their social, environmental, economic and institutional outcomes, focusing on efficie…
Jost, F; Gentes, I	2014	Payment Schemes for Environmental Services: Challenges and Pitfalls with Respect to Effectiveness, Efficiency and Equity	FORESTS AND RURAL DEVELOPMENT	241	263	10.1007/978-3-642-41404-6_9	Payments for environmental services (PES) is an expanding mechanism of environmental conservation that is becoming increasingly relevant, especially when the projected REDD + activities are taken into account. Therefore, particular attention is being focussed on the design and implementation of current and future programmes so that they are carried out in the most effective and equitable manner, …
Romero, C; Athayde, S; Collomb, JGE; DiGiano, M; Schmink, M; Schramski, S; Seales, L	2012	Conservation and Development in Latin America and Southern Africa: Setting the Stage	ECOLOGY AND SOCIETY			10.5751/ES-04863-170217	The articles in this Special Feature stem from a 2010 conference (Bridging Conservation and Development in Latin America and Africa) organized by the University of Florida's Tropical Conservation Development Program, Center for African Studies, and Center for Latin American Studies. The conference involved researchers and practitioners from Africa and Latin America focused on the complex and evol…
Moon, W	2011	Is agriculture compatible with free trade?	ECOLOGICAL ECONOMICS	13	24	10.1016/J.ECOLECON.2011.09.004	This article examines the relationship of free trade with agriculture in view of agriculture's distinctive features in the following three ways. First, agriculture produces a wide array of local and national nonmarket goods and services (in addition to market commodities) collectively known as multifunctionality of agriculture. Second. agriculture is intimately associated with global public goods…
Cranford, M; Mourato, S	2011	Community conservation and a two-stage approach to payments for ecosystem services	ECOLOGICAL ECONOMICS	89	98	10.1016/J.ECOLECON.2011.08.007	Recent revisions to the theory and definition of payments for ecosystem services (PES) challenge the generally accepted dominance of direct incentives provided in a buyer-seller relationship. The revisionist thinking insists indirect incentives and a cooperative, reciprocal relationship are often more appropriate. Those characteristics, however, hark back to the indirect, cooperative intervention…
Gomez-Baggethun, E; Muradian, R	2015	In markets we trust? Setting the boundaries of Market-Based Instruments in ecosystem services governance	ECOLOGICAL ECONOMICS	217	224	10.1016/J.ECOLECON.2015.03.016	A growing tendency to frame environmental problems as a failure to price ecosystem services has coincided with the rise of so-called "Market-Based Instruments" (MBIs). The aim of this introductory article to the special section "In markets we trust? Contrasting views on the performance and legitimacy of Market-Based Instruments in global environmental governance" is to promote critical reflection…
Fazey, I; Evely, AC; Reed, MS; Stringer, LC; Kruijsen, J; White, PCL; Newsham, A; Jin, LX; Cortazzi, M; Phillipson, J; Blackstock, K; Entwistle, N; Sheate, W; Armstrong, F; Blackmore, C; Fazey, J; Ingram, J; Gregson, J; Lowe, P; Morton, S; Trevitt, C	2013	Knowledge exchange: a review and research agenda for environmental management	ENVIRONMENTAL CONSERVATION	19	36	10.1017/S037689291200029X	There is increasing emphasis on the need for effective ways of sharing knowledge to enhance environmental management and sustainability. Knowledge exchange (KE) are processes that generate, share and/or use knowledge through various methods appropriate to the context, purpose, and participants involved. KE includes concepts such as sharing, generation, coproduction, comanagement, and brokerage of…
Holmes, G	2015	Markets, nature, neoliberalism, and conservation through private protected areas in southern Chile	ENVIRONMENT AND PLANNING A	850	866	10.1068/A140194P	A vibrant literature has emerged in recent years exploring moves towards neoliberal forms of conservation, with a reduced role for the state and an enhanced role for markets and private and civil society actors. Yet there is a need for studies which explore how and why this trend has emerged, and what impact it has on both people and nature. The author provides a detailed examination of private p…
Sikor, T; Martin, A; Fisher, J; He, J	2014	Toward an Empirical Analysis of Justice in Ecosystem Governance	CONSERVATION LETTERS	524	532	10.1111/CONL.12142	The 2010 Nagoya Protocol under the Convention on Biological Diversity and recent changes in the policies of major international conservation organizations highlight current interest in revisiting the moral case for conservation. Concerns with equity and human rights challenge well-established notions of justice centered on human responsibility toward nature, the common good or the rights of futur…

## Sheet: assessment
X2011_2016.Authors	X2011_2016.YearPublished	X2011_2016.DocumentTitle	X2011_2016.PublicationName	X2011_2016.BeginningPage	X2011_2016.EndingPage	X2011_2016.DOI	X2011_2016.Abstract
Colombo, F; Nicolette, J; Wenning, R; Travers, M	2012	Incorporating Ecosystem Service Valuation in the Assessment of Risk and Remedy Implementation	BOSICON 2012: 3RD INTERNATIONAL CONFERENCE ON CONTAMINATED SITES REMEDIATION	55	60	10.3303/CET1228010	Remedial actions are typically based upon risk assessment and derived protection goals. Protection goals may or may not be overly protective. In developing a remedial action plan, it is necessary for stakeholders and decision makers to understand the potential benefits (i.e., gains in ecosystem service value) and costs (i.e., losses in ecosystem service value) associated with the implementation o…
Rodriguez-Loinaz, G; Alday, JG; Onaindia, M	2015	Multiple ecosystem services landscape index: A tool for multifunctional landscapes conservation	JOURNAL OF ENVIRONMENTAL MANAGEMENT	152	163	10.1016/J.JENVMAN.2014.09.001	The contribution of ecosystems to human well-being has been widely recognised. Taking into account existing trade-offs between ecosystem services (ES) at the farm scale and the dependence of multiple ES on processes that take place at the landscape scale, long-term preservation of multifunctional landscapes must be a priority. Studies carried out from such perspective, and those that develop appr…
van Oudenhoven, APE; Petz, K; Alkemade, R; Hein, L; de Groot, RS	2012	Framework for systematic indicator selection to assess effects of land management on ecosystem services	ECOLOGICAL INDICATORS	110	122	10.1016/J.ECOLIND.2012.01.012	Land management is an important factor that affects ecosystem services provision. However, interactions between land management, ecological processes and ecosystem service provision are still not fully understood. Indicators can help to better understand these interactions and provide information for policy-makers to prioritise land management interventions. In this paper, we develop a framework …
Gret-Regamey, A; Weibel, B; Kienast, F; Rabe, SE; Zulian, G	2015	A tiered approach for mapping ecosystem services	ECOSYSTEM SERVICES	16	27	10.1016/J.ECOSER.2014.10.008	Ecosystem services (ES) mapping make the benefits of nature spatially explicit. The different methods used for ES mapping limit the comparability of outcomes and call for a more consistent but flexible approach. We present a four step tiered approach for ES mapping supporting scholars to select the adequate combination of variables: First, the user, researcher or policy maker defines the goal of …
Urge-Vorsatz, D; Herrero, ST; Dubash, NK; Lecocq, F	2014	Measuring the Co-Benefits of Climate Change Mitigation	ANNUAL REVIEW OF ENVIRONMENT AND RESOURCES, VOL 39	549	582	10.1146/ANNUREV-ENVIRON-031312-125456	Co-benefits rarely enter quantitative decision-support frameworks, often because the methodologies for their integration are lacking or not known. This review fills in this gap by providing comprehensive methodological guidance on the quantification of co-impacts and their integration into climate-related decision making based on the literature. The article first clarifies the confusion in the li…
Townsend, M; Thrush, SF; Lohrer, AM; Hewitt, JE; Lundquist, CJ; Carbines, M; Felsing, M	2014	Overcoming the challenges of data scarcity in mapping marine ecosystem service potential	ECOSYSTEM SERVICES	44	55	10.1016/J.ECOSER.2014.02.002	Ecosystem services (ES) are a valuable way of defining the benefits derived from natural resources and are essential for balancing human exploitive uses with the preservation of natural capital. In marine ecosystems real world application of ES theory is hindered by inadequate knowledge of the distribution of communities and habitats and the ecosystem functions that they provide. Here, we present…
Sousa, LP; Sousa, AI; Alves, FL; Lillebo, AI	2016	Ecosystem services provided by a complex coastal region: challenges of classification and mapping	SCIENTIFIC REPORTS			10.1038/SREP22782	A variety of ecosystem services classification systems and mapping approaches are available in the scientific and technical literature, which needs to be selected and adapted when applied to complex territories (e.g. in the interface between water and land, estuary and sea). This paper provides a framework for addressing ecosystem services in complex coastal regions. The roadmap comprises the def…
Brunina, L; Konstantinova, E; Persevica, A	2016	NECESSITY OF MAPPING AND ASSESSMENT OF ECOSYSTEMS AND THEIR SERVICES IN PLANNING AND DECISION MAKING PROCESS	SOCIETY, INTEGRATION, EDUCATION, VOL. IV	234	244	10.17770/SIE2016VOL4.1573	The EU Biodiversity Strategy to 2020 determines that "Member States, with the assistance of the Commission, will map and assess the state of ecosystems and their services in their national territory by 2014, assess the economic value of such services, and promote the integration of these values into accounting and reporting systems at EU and national level by 2020". Mapping and assessment of ecos…
Landuyt, D; Van der Biest, K; Broekx, S; Staes, J; Meire, P; Goethals, PLM	2015	A GIS plug-in for Bayesian belief networks: Towards a transparent software framework to assess and visualise uncertainties in ecosystem service mapping	ENVIRONMENTAL MODELLING & SOFTWARE	30	38	10.1016/J.ENVSOFT.2015.05.002	The complexity and spatial heterogeneity of ecosystem processes driving ecosystem service delivery require spatially explicit models that take into account the different parameters affecting those processes. Current attempts to model ecosystem service delivery on a broad, regional scale often depend on indicator-based approaches that are generally not able to fully capture the complexity of ecosy…
Martinez-Harms, MJ; Bryan, BA; Balvanera, P; Law, EA; Rhodes, JR; Possingham, HP; Wilson, KA	2015	Making decisions for managing ecosystem services	BIOLOGICAL CONSERVATION	229	238	10.1016/J.BIOCON.2015.01.024	Numerous assessments have quantified, mapped, and valued the services provided by ecosystems that are important for human wellbeing. However, much of the literature does not clarify how the information gathered in such assessments could be used to inform decisions that will impact ecosystem services. We propose that the process of making management decisions for ecosystem services comprises five …
Rabe, SE; Koellner, T; Marzelli, S; Schumacher, P; Gret-Regamey, A	2016	National ecosystem services mapping at multiple scales - The German exemplar	ECOLOGICAL INDICATORS	357	372	10.1016/J.ECOLIND.2016.05.043	The EU Biodiversity Strategy 2020 requires the Member States of the European Union to map and assess ecosystem services. This paper presents a procedure for developing a national framework of ecosystem service indicators for Germany that is applicable at different scales and is transferable to other countries. The framework was set up to use existing indicators or datasets and to be compatible wi…
Johnston, RJ; Russell, M	2011	An operational structure for clarity in ecosystem service values	ECOLOGICAL ECONOMICS	2243	2249	10.1016/J.ECOLECON.2011.07.003	Analyses used to value ecosystem services often confuse final ecosystem services with ecological functions that provide indirect benefit. Typologies of ecosystem services, such as that developed by the Millennium Ecosystem Assessment, do not ameliorate these challenges. Among the causes of ambiguity in classifying values associated with intermediate versus final ecosystem services are (1) the lac…
Felipe-Lucia, MR; Comin, FA; Escalera-Reyes, J	2015	A framework for the social valuation of ecosystem services	AMBIO	308	318	10.1007/S13280-014-0555-2	Methods to assess ecosystem services using ecological or economic approaches are considerably better defined than methods for the social approach. To identify why the social approach remains unclear, we reviewed current trends in the literature. We found two main reasons: (i) the cultural ecosystem services are usually used to represent the whole social approach, and (ii) the economic valuation b…
Bohnke-Henrichs, A; Baulcomb, C; Koss, R; Hussain, SS; de Groot, RS	2013	Typology and indicators of ecosystem services for marine spatial planning and management	JOURNAL OF ENVIRONMENTAL MANAGEMENT	135	145	10.1016/J.JENVMAN.2013.08.027	The ecosystem services concept provides both an analytical and communicative tool to identify and quantify the link between human welfare and the environment, and thus to evaluate the ramifications of management interventions. Marine spatial planning (MSP) and Ecosystem-based Management (EBM) are a form of management intervention that has become increasingly popular and important globally. The ec…
Pizzirani, S; McLaren, SJ; Seadon, JK	2014	Is there a place for culture in life cycle sustainability assessment?	INTERNATIONAL JOURNAL OF LIFE CYCLE ASSESSMENT	1316	1330	10.1007/S11367-014-0722-5	Cultures are increasingly recognised for their inherent value, yet, despite political and societal concern, culture is widely unrecognised in assessment techniques. Life cycle sustainability assessment (LCSA), a technique encompassing environmental, social and economic aspects, is growing in popularity. However, cultural values are rarely considered in LCSA. This paper reviews the meaning of cult…
Altman, I; Blakeslee, AMH; Osio, GC; Rillahan, CB; Teck, SJ; Meyer, JJ; Byers, JE; Rosenberg, AA	2011	A practical approach to implementation of ecosystem-based management: a case study using the Gulf of Maine marine ecosystem	FRONTIERS IN ECOLOGY AND THE ENVIRONMENT	183	189	10.1890/080186	The application of ecosystem-based management (EBM) in marine environments has been widely supported by scientists, managers, and policy makers, yet implementation of this approach is difficult for various scientific, political, and social reasons. A key, but often overlooked, challenge is how to account for multiple and varied human activities and ecosystem services and incorporate ecosystem-lev…
Eisenmenger, N; Giljum, S; Lutter, S; Marques, A; Theurl, MC; Pereira, HM; Tukker, A	2016	Towards a Conceptual Framework for Social-Ecological Systems Integrating Biodiversity and Ecosystem Services with Resource Efficiency Indicators	SUSTAINABILITY			10.3390/SU8030201	In this article we develop a comprehensive conceptual framework for resource efficiency indicators with a consistent link of resource use to the socio-economic system and activities therein as well as to the natural system and its ecosystem functioning. Three broad groups of indicators are defined: (1) resource use indicators representing pressures on the environment; (2) resource efficiency indi…
Aslaksen, I; Nybo, S; Framstad, E; Garnasjordet, PA; Skarpaas, O	2015	Biodiversity and ecosystem services: The Nature Index for Norway	ECOSYSTEM SERVICES	108	116	10.1016/J.ECOSER.2014.11.002	Valuation of ecosystem services has been advocated as a tool for communicating the importance of nature and biodiversity to policy makers. The complexity of the relationships between ecosystem functions and the biodiversity that supports them challenges conceptualization of ecosystem services and calls for comprehensive ecological frameworks as basis for valuation and policy. In this article, we …
Baker, J; Sheate, WR; Phillips, P; Eales, R	2013	Ecosystem services in environmental assessment - Help or hindrance?	ENVIRONMENTAL IMPACT ASSESSMENT REVIEW	3	13	10.1016/J.EIAR.2012.11.004	This paper presents a critical analysis of the potential role of ecosystem services within environmental assessment, including both strategic environmental assessment (SEA) and environmental impact assessment (EIA). It identifies some of the common problems with current environmental assessment practice and then explores whether integrating ecosystem services may be able to help address some of t…
Bastian, O; Grunewald, K; Syrbe, RU; Walz, U; Wende, W	2014	Landscape services: the concept and its practical relevance	LANDSCAPE ECOLOGY	1463	1479	10.1007/S10980-014-0064-5	Recently, in addition to the popular concept of "ecosystem services" (ES), the term "landscape services" (LS) has come into use. We are examining the question of whether a stronger focus on LS would be useful, particularly with regard to case studies carried out in Germany. Important reasons for introducing the term LS include the prominent role of spatial aspects, the reference to landscape elem…

## Sheet: land cover
X2011_2016.Authors	X2011_2016.YearPublished	X2011_2016.DocumentTitle	X2011_2016.PublicationName	X2011_2016.BeginningPage	X2011_2016.EndingPage	X2011_2016.DOI	X2011_2016.Abstract
Tudoroiu, M; Eccel, E; Gioli, B; Gianelle, D; Schume, H; Genesio, L; Miglietta, F	2016	Negative elevation-dependent warming trend in the Eastern Alps	ENVIRONMENTAL RESEARCH LETTERS			10.1088/1748-9326/11/4/044021	Mountain regions and the important ecosystem services they provide are considered to be very vulnerable to the current warming, and recent studies suggest that high-mountain environments experience more rapid changes in temperature than environments at lower elevations. Here we analysed weather records for the period 1975-2010 from the Eastern Italian Alps that show that warming occurred both at …
Huang, CB; Zhou, ZX; Wang, D; Dian, YY	2016	Monitoring forest dynamics with multi-scale and time series imagery	ENVIRONMENTAL MONITORING AND ASSESSMENT			10.1007/S10661-016-5271-X	To learn the forest dynamics and evaluate the ecosystem services of forest effectively, a timely acquisition of spatial and quantitative information of forestland is very necessary. Here, a new method was proposed for mapping forest cover changes by combining multi-scale satellite remote-sensing imagery with time series data. Using time series Normalized Difference Vegetation Index products deriv…
Gessner, U; Naeimi, V; Klein, I; Kuenzer, C; Klein, D; Dech, S	2013	The relationship between precipitation anomalies and satellite-derived vegetation activity in Central Asia	GLOBAL AND PLANETARY CHANGE	74	87	10.1016/J.GLOPLACHA.2012.09.007	In Central Asia, water is a particularly scarce and valuable good. In many ecosystems of this region, the vegetation development during the growing season is dependent on water provided by rainfall. With climate change, alterations of the seasonal distribution of precipitation patterns and a higher frequency of extreme events are expected. Vegetation dynamics are likely to respond to these change…
Perez-Palazon, MJ; Pimentel, R; Herrero, J; Aguilar, C; Perales, JM; Polo, MJ	2015	Extreme values of snow-related variables in Mediterranean regions: trends and long-term forecasting in Sierra Nevada (Spain)	EXTREME HYDROLOGICAL EVENTS	157	162	10.5194/PIAHS-369-157-2015	Mountain areas in Mediterranean regions constitute key monitoring points for climate variability and its impacts, but long time datasets are not always available due to the difficult access to high areas, relevant for capturing temperature and precipitation regimes, and the predominance of cloudy remote sensing images during the snow season. Sierra Nevada National Park (South Spain), with altitud…
Kraemer, R; Prishchepov, AV; Muller, D; Kuemmerle, T; Radeloff, VC; Dara, A; Terekhov, A; Fruhauf, M	2015	Long-term agricultural land-cover change and potential for cropland expansion in the former Virgin Lands area of Kazakhstan	ENVIRONMENTAL RESEARCH LETTERS			10.1088/1748-9326/10/5/054012	During the SovietVirgin Lands Campaign, approximately 23million hectares (Mha) of Eurasian steppe grassland were converted into cropland in Northern Kazakhstan from 1954 to 1963. As a result Kazakhstan became an important breadbasket of the former Soviet Union. However, the collapse of the Soviet Union in 1991 triggered widespread agricultural abandonment, and much cropland reverted to grasslands…
Klosterman, ST; Hufkens, K; Gray, JM; Melaas, E; Sonnentag, O; Lavine, I; Mitchell, L; Norman, R; Friedl, MA; Richardson, AD	2014	Evaluating remote sensing of deciduous forest phenology at multiple spatial scales using PhenoCam imagery	BIOGEOSCIENCES	4305	4320	10.5194/BG-11-4305-2014	Plant phenology regulates ecosystem services at local and global scales and is a sensitive indicator of global change. Estimates of phenophase transition dates, such as the start of spring or end of fall, can be derived from sensor-based time series, but must be interpreted in terms of biologically relevant events. We use the PhenoCam archive of digital repeat photography to implement a consisten…
Callaghan, TV; Johansson, M; Brown, RD; Groisman, PY; Labba, N; Radionov, V; Barry, RG; Bulygina, ON; Essery, RLH; Frolov, DM; Golubev, VN; Grenfell, TC; Petrushina, MN; Razuvaev, VN; Robinson, DA; Romanov, P; Shindell, D; Shmakin, AB; Sokratov, SA; Warren, S; Yang, DQ	2011	The Changing Face of Arctic Snow Cover: A Synthesis of Observed and Projected Changes	AMBIO	17	31	10.1007/S13280-011-0212-Y	Analysis of in situ and satellite data shows evidence of different regional snow cover responses to the widespread warming and increasing winter precipitation that has characterized the Arctic climate for the past 40-50 years. The largest and most rapid decreases in snow water equivalent (SWE) and snow cover duration (SCD) are observed over maritime regions of the Arctic with the highest precipit…
Oyler, JW; Dobrowski, SZ; Ballantyne, AP; Klene, AE; Running, SW	2015	Artificial amplification of warming trends across the mountains of the western United States	GEOPHYSICAL RESEARCH LETTERS	153	161	10.1002/2014GL062803	Observations from the main mountain climate station network in the western United States (U.S.) suggest that higher elevations are warming faster than lower elevations. This has led to the assumption that elevation-dependent warming is prevalent throughout the region with impacts to water resources and ecosystem services. Here we critically evaluate this network's temperature observations and sho…
Anderson, BT; Gianotti, DJS; Furtado, JC; Di Lorenzo, E	2016	A decadal precession of atmospheric pressures over the North Pacific	GEOPHYSICAL RESEARCH LETTERS	3921	3927	10.1002/2016GL068206	Sustained droughts over the Northwestern U.S. can alter water availability to the region's agricultural, hydroelectric, and ecosystem service sectors. Here we analyze decadal variations in precipitation across this region and reveal their relation to the slow (similar to 10 year) progression of an atmospheric pressure pattern around the North Pacific, which we term the Pacific Decadal Precession …
Ivits, E; Cherlet, M; Toth, G; Sommer, S; Mehl, W; Vogt, J; Micale, F	2012	Combining satellite derived phenology with climate data for climate change impact assessment	GLOBAL AND PLANETARY CHANGE	85	97	10.1016/J.GLOPLACHA.2012.03.010	The projected influence of climate change on the timing and volume of phytomass production is expected to affect a number of ecosystem services. In order to develop coherent and locally effective adaptation and mitigation strategies, spatially explicit information on the observed changes is needed. Long-term variations of the vegetative growing season in different environmental zones of Europe fo…
Wang, WJ; Guo, HC; Chuai, XW; Dai, C; Lai, L; Zhang, M	2014	The impact of land use change on the temporospatial variations of ecosystems services value in China and an optimized land use solution	ENVIRONMENTAL SCIENCE & POLICY	62	72	10.1016/J.ENVSCI.2014.07.004	Land use changes can affect ecosystem services values (ESVs). In this study, we used crop yield data, ESV empirical data for different terrestrial ecosystems, land use data, and development policies in China to examine the impact of land use changes on ESVs, to compare their spatial differences, and to optimize China's land use structure to maximize the total ESVs using a Linear Programming Model…
Liu, XH; Dong, GH; Wang, XG; Xue, ZS; Jiang, M; Lu, XG; Zhang, Y	2013	Characterizing the spatial pattern of marshlands in the Sanjiang Plain, Northeast China	ECOLOGICAL ENGINEERING	335	342	10.1016/J.ECOLENG.2012.12.071	Over the past three decades, the marshlands in Northeast China's Sanjiang Plain have undergone dramatic loss and fragmentation. This study has analyzed the loss area and pattern of these marshlands for the period 1982-2010 using remote sensing data. The marshlands area decreased 786.69 x 10(3) ha until 2010. The landscape pattern changes of the marshlands and other land use types were analyzed sp…
Guan, K; Good, SP; Caylor, KK; Sato, H; Wood, EF; Li, H	2014	Continental-scale impacts of intra-seasonal rainfall variability on simulated ecosystem responses in Africa	BIOGEOSCIENCES	6939	6954	10.5194/BG-11-6939-2014	Climate change is expected to modify intra-seasonal rainfall variability, arising from shifts in rainfall frequency, intensity and seasonality. These intra-seasonal changes are likely to have important ecological impacts on terrestrial ecosystems. Yet, quantifying these impacts across biomes and large climate gradients is largely missing. This gap hinders our ability to better predict ecosystem s…
Damien, A; Donatien, LMB; Thomas, C	2016	SEMANTIC PRE-CLASSIFICATION OF VEGETATION GRADIENT BASED ON LINEARLY UNMIXED LANDSAT TIME SERIES	2016 IEEE INTERNATIONAL GEOSCIENCE AND REMOTE SENSING SYMPOSIUM (IGARSS)	4422	4425		Mapping vegetation in the tropics is of primary importance to assess its contribution to important ecosystem services. This implies to implement methods to capture the vegetation gradient that characterizes land cover in these regions. Linear Mixture Models have long been used to monitor this gradient. In the present study, we automatically unmixed six Landsat 8 images of a study area in the Repu…
Zhang, CY; Guan, YN; Nie, YP; Guo, S; Cai, DL	2013	Spatial pattern analyses of land cover change in Sanjiang plain	2013 FIFTH INTERNATIONAL CONFERENCE ON MEASURING TECHNOLOGY AND MECHATRONICS AUTOMATION (ICMTMA 2013)	1009	1014	10.1109/ICMTMA.2013.250	The value of ecosystem services in the Sanjiang plain is affected by both land cover change within the plain and habitat loss and fragmentation in the plain. Remotely images provide a synoptic view of land cover patters, and landscape statistic and pattern metrics quantize the land cover change. This study attempts to develop a methodology to quantify spatial distribution and patterns of land cov…
Lehnert, LW; Meyer, H; Wang, Y; Miehe, G; Thies, B; Reudenbach, C; Bendix, J	2015	Retrieval of grassland plant coverage on the Tibetan Plateau based on a multi-scale, multi-sensor and multi-method approach	REMOTE SENSING OF ENVIRONMENT	197	207	10.1016/J.RSE.2015.04.020	Plant coverage is a basic indicator of the biomass production in ecosystems. On the Tibetan Plateau, the biomass of grasslands provides major ecosystem services with regard to the predominant transhumance economy. The pastures, however, are threatened by progressive degradation, resulting in a substantial reduction in plant coverage with currently unknown consequences for the hydrological/climate…
Florczyk, AJ; Ferri, S; Syrris, V; Kemper, T; Halkia, M; Soille, P; Pesaresi, M	2016	A New European Settlement Map From Optical Remotely Sensed Data	IEEE JOURNAL OF SELECTED TOPICS IN APPLIED EARTH OBSERVATIONS AND REMOTE SENSING	1978	1992	10.1109/JSTARS.2015.2485662	An application of a general methodology for processing very high-resolution imagery to produce a European Settlement Map (ESM) in support of policy-makers is presented. The process mapped around 10 million km(2) of the European continent. The input image data are satellite SPOT-5/6 pan-sharpened multispectral images of 2.5- and 1.5-m spatial resolution, respectively. This is the first time that r…
Seim, A; Omurova, G; Azisov, E; Musuraliev, K; Aliev, K; Tulyaganov, T; Nikolyai, L; Botman, E; Helle, G; Linan, ID; Jivcov, S; Linderholm, HW	2016	Climate Change Increases Drought Stress of Juniper Trees in the Mountains of Central Asia	PLOS ONE			10.1371/JOURNAL.PONE.0153888	Assessments of climate change impacts on forests and their vitality are essential for semi-arid environments such as Central Asia, where the mountain regions belong to the globally important biodiversity hotspots. Alterations in species distribution or drought-induced tree mortality might not only result in a loss of biodiversity but also in a loss of other ecosystem services. Here, we evaluate s…
Wang, M; Sun, XF	2016	Potential impact of land use change on ecosystem services in China	ENVIRONMENTAL MONITORING AND ASSESSMENT			10.1007/S10661-016-5245-Z	Land use change can greatly alter spatial pattern and overall ecosystem service values (ESV). The goal of this study was to explore the likely effects of land use change on ESV in China. In this paper, the spatially explicit land use changes across China from 2010 to 2020 under the 2000s trend scenario and the planning scenario were projected using the Dyna-CLUE model. The ESV evaluation method w…
Mishra, NB; Chaudhuri, G	2015	Spatio-temporal analysis of trends in seasonal vegetation productivity across Uttarakhand, Indian Himalayas, 2000-2014	APPLIED GEOGRAPHY	29	41	10.1016/J.APGEOG.2014.10.007	Himalayan mountain system in the Indian sub-continent are among the most ecologically sensitive environments and are also a repository of biodiversity, water and ecosystem services. Over the last two decades, land transformation related to exploitative land uses is among the main drivers of changing vegetation cover and productivity in western Himalayas. In a region where field based research is …

## Sheet: marine
X2011_2016.Authors	X2011_2016.YearPublished	X2011_2016.DocumentTitle	X2011_2016.PublicationName	X2011_2016.BeginningPage	X2011_2016.EndingPage	X2011_2016.DOI	X2011_2016.Abstract
Blake, RE; Duffy, JE	2016	Influence of environmental stressors and grazer immigration on ecosystem properties of an experimental eelgrass community	JOURNAL OF EXPERIMENTAL MARINE BIOLOGY AND ECOLOGY	45	53	10.1016/J.JEMBE.2016.03.007	Anthropogenic stressors associated with climate change and shoreline development are increasingly impacting important habitats. But when multiple stressors act simultaneously, the results are often difficult to predict. Effects of multiple anthropogenic stressors and their interactions with community processes are of particular concern in estuarine habitats because of their vulnerability to anthr…
Zarnetske, PL; Gouhier, TC; Hacker, SD; Seabloom, EW; Bokil, VA	2013	Indirect effects and facilitation among native and non-native species promote invasion success along an environmental stress gradient	JOURNAL OF ECOLOGY	905	915	10.1111/1365-2745.12093	The spatial distribution of species is mediated by a combination of biotic interactions and environmental conditions. Understanding the relative importance of these factors and how they interact is particularly important for predicting the spread of non-native species and their impact on resident communities. We used a 3-species Lotka-Volterra model parameterized with field and experimental data …
Adam, TC; Brooks, AJ; Holbrook, SJ; Schmitt, RJ; Washburn, L; Bernardi, G	2014	How will coral reef fish communities respond to climate-driven disturbances? Insight from landscape-scale perturbations	OECOLOGIA	285	296	10.1007/S00442-014-3011-X	Global climate change is rapidly altering disturbance regimes in many ecosystems including coral reefs, yet the long-term impacts of these changes on ecosystem structure and function are difficult to predict. A major ecosystem service provided by coral reefs is the provisioning of physical habitat for other organisms, and consequently, many of the effects of climate change on coral reefs will be …
Blake, RE; Duffy, JE	2012	Changes in biodiversity and environmental stressors influence community structure of an experimental eelgrass Zostera marina system	MARINE ECOLOGY PROGRESS SERIES	41	54	10.3354/MEPS10006	Changes in biodiversity can result in decreased ecosystem functioning and loss of ecosystem services, but altered biodiversity is only one of many stressors impacting ecosystems. In many estuaries, environmental stressors such as warming water temperatures and eutrophication are increasing and negatively impacting biological communities, particularly seagrasses such as the important habitat-formi…
Chong-Seng, KM; Mannering, TD; Pratchett, MS; Bellwood, DR; Graham, NAJ	2012	The Influence of Coral Reef Benthic Condition on Associated Fish Assemblages	PLOS ONE			10.1371/JOURNAL.PONE.0042167	Accumulative disturbances can erode a coral reef's resilience, often leading to replacement of scleractinian corals by macroalgae or other non-coral organisms. These degraded reef systems have been mostly described based on changes in the composition of the reef benthos, and there is little understanding of how such changes are influenced by, and in turn influence, other components of the reef ec…
Alvarez-Filip, L; Dulvy, NK; Cote, IM; Watkinson, AR; Gill, JA	2011	Coral identity underpins architectural complexity on Caribbean reefs	ECOLOGICAL APPLICATIONS	2223	2231	10.1890/10-1563.1	The architectural complexity of ecosystems can greatly influence their capacity to support biodiversity and deliver ecosystem services. Understanding the components underlying this complexity can aid the development of effective strategies for ecosystem conservation. Caribbean coral reefs support and protect millions of livelihoods, but recent anthropogenic change is shifting communities toward r…
Micheli, F; Mumby, PJ; Brumbaugh, DR; Broad, K; Dahlgren, CP; Harborne, AR; Holmes, KE; Kappel, CV; Litvin, SY; Sanchirico, JN	2014	High vulnerability of ecosystem function and services to diversity loss in Caribbean coral reefs	BIOLOGICAL CONSERVATION	186	194	10.1016/J.BIOCON.2013.12.029	Determining how ecosystem function and services are related to diversity is necessary for predicting the consequences of diversity loss and for setting goals and priorities for marine conservation. The consequences of biodiversity loss for ecosystem functions and services depend on the level of functional redundancy - the number of species with similar ecological functional traits. Using field da…
Johnson, DR; Helbling, DE; Lee, TK; Park, J; Fenner, K; Kohler, HPE; Ackermann, M	2015	Association of Biodiversity with the Rates of Micropollutant Biotransformations among Full-Scale Wastewater Treatment Plant Communities	APPLIED AND ENVIRONMENTAL MICROBIOLOGY	666	675	10.1128/AEM.03286-14	Biodiversities can differ substantially among different wastewater treatment plant (WWTP) communities. Whether differences in biodiversity translate into differences in the provision of particular ecosystem services, however, is under active debate. Theoretical considerations predict that WWTP communities with more biodiversity are more likely to contain strains that have positive effects on the …
Buechley, ER; Sekercioglu, CH	2016	The avian scavenger crisis: Looming extinctions, trophic cascades, and loss of critical ecosystem functions	BIOLOGICAL CONSERVATION	220	228	10.1016/J.BIOCON.2016.04.001	Vultures, which are the only obligate vertebrate scavengers, have experienced the most rapid decline in conservation status of any group of birds over the past decade and comprise the most threatened avian functional guild in the world. Of the 22 vulture species, nine are critically endangered, three are endangered, four are near threatened, and six are least concern. Meanwhile, the vast majority…
Schimmenti, E; Musco, L; Lo Brutto, S; Mikac, B; Nygren, A; Badalamenti, F	2016	Mediterranean record of Eulalia ornata (Annelida: Phyllodocidae) corroborating its fidelity link with the Sabellaria alveolata reef habitat	MEDITERRANEAN MARINE SCIENCE	359	370	10.12681/MMS.1485	Among marine habitats, Sabellaria alveolata reefs deserve protection as they provide important ecosystem services and are advantageous for the biodiversity. Several marine species are listed among the S. alveolata reef-associated fauna, but characteristic species have been only seldom reported, with the exception of Eulalia ornata (Annelida: Phyllodocidae), which is common/abundant in the S. alve…
Messmer, V; Blowes, SA; Jones, GP; Munday, PL	2014	Experimental evaluation of diversity-productivity relationships in a coral reef fish assemblage	OECOLOGIA	237	249	10.1007/S00442-014-2992-9	The global decline in biodiversity is causing increasing concern about the effects of biodiversity loss on ecosystem services such as productivity. Biodiversity has been hypothesised to be important in maintaining productivity of biological assemblages because niche complementarity and facilitation among the constituent species can result in more efficient use of resources. However, these conclus…
Dalerum, F; Cameron, EZ; Kunkel, K; Somers, MJ	2012	Interactive effects of species richness and species traits on functional diversity and redundancy	THEORETICAL ECOLOGY	129	139	10.1007/S12080-010-0104-Y	The importance of species diversity for ecosystem function has emerged as a key question for conservation biology. Recently, there has been a shift from examining the role of species richness in isolation towards understanding how species interact to effect ecosystem function. Here, we briefly review theoretical predictions regarding species contributions to functional diversity and redundancy an…
Ebrahim, A; Olds, AD; Maxwell, PS; Pitt, KA; Burfeind, DD; Connolly, RM	2014	Herbivory in a subtropical seagrass ecosystem: separating the functional role of different grazers	MARINE ECOLOGY PROGRESS SERIES	83	91	10.3354/MEPS10901	Seagrass meadows provide many important ecosystem services, but they are threatened by human activities and are in decline globally. In particular, eutrophication arising from human activities promotes algal growth, which negatively affects seagrass. Herbivores consume algae and can, therefore, reduce eutrophication effects, but they may also consume seagrass. Little is known, however, about graz…
Sherman, CDH; York, PH; Smith, TM; Macreadie, PI	2016	Fine-scale patterns of genetic variation in a widespread clonal seagrass species	MARINE BIOLOGY			10.1007/S00227-016-2861-7	Seagrasses are ecosystem engineers that offer important habitat for a large number of species and provide a range of ecosystem services. Many seagrass ecosystems are dominated by a single species, with research showing that genotypic diversity at fine spatial scales plays an important role in maintaining a range of ecosystem functions. However, for most seagrass species, information on fine-scale…
D'agata, S; Mouillot, D; Kulbicki, M; Andrefouet, S; Bellwood, DR; Cinner, JE; Cowman, PF; Kronen, M; Pinca, S; Vigliola, L	2014	Human-Mediated Loss of Phylogenetic and Functional Diversity in Coral Reef Fishes	CURRENT BIOLOGY	555	560	10.1016/J.CUB.2014.01.049	Beyond the loss of species richness [1-3], human activities may also deplete the breadth of evolutionary history (phylogenetic diversity) and the diversity of roles (functional diversity) carried out by species within communities, two overlooked components of biodiversity. Both are, however, essential to sustain ecosystem functioning and the associated provision of ecosystem services, particularl…
Rogers, A; Blanchard, JL; Mumby, PJ	2014	Vulnerability of Coral Reef Fisheries to a Loss of Structural Complexity	CURRENT BIOLOGY	1000	1005	10.1016/J.CUB.2014.03.026	Coral reefs face a diverse array of threats, from eutrophication and overfishing to climate change. As live corals are lost and their skeletons eroded, the structural complexity of reefs declines. This may have important consequences for the survival and growth of reef fish because complex habitats mediate predator-prey interactions [1, 2] and influence competition [3-5] through the provision of …
Kochmann, J; Crowe, TP	2014	Effects of native macroalgae and predators on survival, condition and growth of non-indigenous Pacific oysters (Crassostrea gigas)	JOURNAL OF EXPERIMENTAL MARINE BIOLOGY AND ECOLOGY	122	129	10.1016/J.JEMBE.2013.11.007	Biological invasions by non-indigenous species are causing widespread environmental changes and can threaten biodiversity and ecosystem services. Biotic interactions can play a key role in promoting or inhibiting spread of non-indigenous species. The Pacific oyster (Crassostrea gigas Thunberg, 1793) is commonly found on intertidal shores with hard substrata, but is negatively associated with macr…
Dunn, RP; Eggleston, DB; Lindquist, N	2014	OYSTER-SPONGE INTERACTIONS AND BIOEROSION OF REEF-BUILDING SUBSTRATE MATERIALS: IMPLICATIONS FOR OYSTER RESTORATION	JOURNAL OF SHELLFISH RESEARCH	727	738	10.2983/035.033.0307	Subtidal oyster (Crassostrea virginica) reefs constructed during in the mid 1990s in Pamlico Sound, North Carolina, initially supported high densities of oysters; however, beginning around 2007, oyster density subsequently declined. Concurrent with the decline in oyster density was an increase in the prevalence of boring sponges (Cliona) on oysters and the underlying reef substrate material at th…
McConkey, KR; O'Farrill, G	2015	Cryptic function loss in animal populations	TRENDS IN ECOLOGY & EVOLUTION	182	189	10.1016/J.TREE.2015.01.006	The essential functional roles performed by animal species are lost when they become locally extinct, and ecosystems are critically threatened by this decline in functional diversity. Theory that links function, diversity, and ecosystem stability exists but fails to assess function loss that occurs in species with persistent populations. The entire functional role of a species, or a critical comp…
Ostfeld, RS; Keesing, F	2012	Effects of Host Diversity on Infectious Disease	ANNUAL REVIEW OF ECOLOGY, EVOLUTION, AND SYSTEMATICS, VOL 43	157	182	10.1146/ANNUREV-ECOLSYS-102710-145022	The dynamics of infectious diseases can be affected by genetic diversity within host populations, species diversity within host communities, and diversity among communities. In principle, diversity can either increase or decrease pathogen transmission and disease risk. Theoretical models and laboratory experiments have demonstrated that a dilution effect (decreased disease risk with increasing di…

## Sheet: soils
X2011_2016.Authors	X2011_2016.YearPublished	X2011_2016.DocumentTitle	X2011_2016.PublicationName	X2011_2016.BeginningPage	X2011_2016.EndingPage	X2011_2016.DOI	X2011_2016.Abstract
Berti, M; Gesch, R; Johnson, B; Ji, Y; Seames, W; Aponte, A	2015	Double- and relay-cropping of energy crops in the northern Great Plains, USA	INDUSTRIAL CROPS AND PRODUCTS	26	34	10.1016/J.INDCROP.2015.05.012	In a growing developing world, innovative cropping systems are necessary to obtain continuous and sustainable supplies of food, feed, fuel, and bio-based products. Double- and relay-cropping systems are an option to produce biofuels, food, and biomass feedstock in a single season on the same land without sacrificing food security. Field studies were conducted between 2011 and 2013 in Prosper and …
Wang, KB; Deng, L; Ren, ZP; Li, JP; Shangguan, ZP	2016	Grazing exclusion significantly improves grassland ecosystem C and N pools in a desert steppe of Northwest China	CATENA	441	448	10.1016/J.CATENA.2015.10.018	Grazing exclusion is often implemented as an effective management practice to increase the sustainability of grassland ecosystems. However, it remains unclear if grazing exclusion can improve ecosystem services related to carbon (C) and nitrogen (N) sequestration in grassland ecosystems. We investigated the effects of 11 years of grazing exclusion on plant biomass and diversity, soil properties (…
Halvorson, JJ; Gonzalez, JM; Hagerman, AE	2013	Retention of Tannin-C is Associated with Decreased Soluble Nitrogen and Increased Cation Exchange Capacity in a Broad Range of Soils	SOIL SCIENCE SOCIETY OF AMERICA JOURNAL	1199	1213	10.2136/SSSAJ2012.0326	Phenolic compounds, called tannins, can be retained by soil and affect soluble N but have been studied in only a few soil types. Surface samples (0-10 cm), collected from the United States and Canada, were treated with water (Control) or solutions containing procyanidin, catechin, beta-1,2,3,4,6-pentagalloyl-O-D-glucose (PGG), tannic acid, gallic acid, or methyl gallate. Soluble C and N in treatm…
de Vries, FT; van Groenigen, JW; Hoffland, E; Bloem, J	2011	Nitrogen losses from two grassland soils with different fungal biomass	SOIL BIOLOGY & BIOCHEMISTRY	997	1005	10.1016/J.SOILBIO.2011.01.016	Nitrogen losses from agricultural grasslands cause eutrophication of ground- and surface water and contribute to global warming and atmospheric pollution. It is widely assumed that soils with a higher fungal biomass have lower N losses, but this relationship has never been experimentally confirmed. With the increased interest in soil-based ecosystem services and sustainable management of soils, s…
Sanford, GR; Posner, JL; Jackson, RD; Kucharik, CJ; Hedtcke, JL; Lin, TL	2012	Soil carbon lost from Mollisols of the North Central USA with 20 years of agricultural best management practices	AGRICULTURE ECOSYSTEMS & ENVIRONMENT	68	76	10.1016/J.AGEE.2012.08.011	Soil organic carbon (SOC) is highly sensitive to agricultural land management, so there is a great deal of interest in managing cultivated soils to sequester atmospheric CO2. In this study we evaluated the influence of six cropping systems on SOC at the Wisconsin Integrated Cropping System Trial (WICST) over a 20-year period. Analysis of SOC on either a concentration or mass per volume of soil ba…
Coumar, MV; Parihar, RS; Dwivedi, AK; Saha, JK; Rajendiran, S; Dotaniya, ML; Kundu, S	2016	Impact of pigeon pea biochar on cadmium mobility in soil and transfer rate to leafy vegetable spinach	ENVIRONMENTAL MONITORING AND ASSESSMENT			10.1007/S10661-015-5028-Y	Introduction of heavy metals in the environment by various anthropogenic activities has become a potential treat to life. Among the heavy metals, cadmium (Cd) shows relatively high soil mobility and has high phyto-mammalian toxicity. Integration of soil remediation and ecosystem services, such as carbon sequestration in soils through organic amendments, may provide an attractive land management o…
Lehman, RM; Osborne, SL	2016	Soil Greenhouse Gas Emissions and Carbon Dynamics of a No-Till, Corn-Based Cellulosic Ethanol Production System	BioEnergy Research	1101	1108	10.1007/S12155-016-9754-Y	Crop residues like corn (Zea mays L.) stover perform important functions that promote soil health and provide ecosystem services that influence agricultural sustainability and global biogeochemical cycles. We evaluated the effect of corn stover removal from a no-till, corn-soybean (Glycine max (L.) Merr) rotation on soil greenhouse gas (GHG; CO2, N2O, CH4) fluxes, crop yields, and soil organic ca…
Fultz, LM; Moore-Kucera, J; Zobeck, TM; Acosta-Martinez, V; Allen, VG	2013	Aggregate Carbon Pools after 13 Years of Integrated Crop-Livestock Management in Semiarid Soils	SOIL SCIENCE SOCIETY OF AMERICA JOURNAL	1659	1666	10.2136/SSSAJ2012.0423	Integrated crop-livestock (ICL) systems that utilize perennial or high-residue no-till annual forages may build soil organic matter and, thus, enhance aggregate stability, water retention, nutrient cycling, and C storage. We examined long-term effects of ICL management on soil organic C (SOC) pools compared with continuous cotton [CTN; (Gossypium hirsutum L.)] at the system and individual vegetat…
Yang, Y; Wang, J; Xiu, ZM; Alvarez, PJJ	2013	Impacts of silver nanoparticles on cellular and transcriptional activity of nitrogen-cycling bacteria	ENVIRONMENTAL TOXICOLOGY AND CHEMISTRY	1488	1494	10.1002/ETC.2230	The widespread use of silver nanoparticles (AgNPs) raises the potential for environmental releases that could impact microbial ecosystem services. In the present study, the authors address how the AgNPs and Ag+ that they release may impact nitrogen-cycling bacteria. The authors studied the cellular and transcriptional response of the denitrifier Pseudomonas stutzeri, the nitrogen fixer Azotobacte…
Wolfarth, F; Schrader, S; Oldenburg, E	2013	Soil Fauna Provides Ecosystem Services: Degradation of Deoxynivalenol by Collembolans and Nematodes	GESUNDE PFLANZEN	169	176	10.1007/S10343-013-0309-2	A minicontainer-study under laboratory conditions was conducted with the following fungivorous members of soil fauna: Aphelenchoides saprophilus, Nematoda and Folsomia candida, Collembola. The objective was to investigate, if the introduced soil fauna is able to reduce the concentration of Fusarium-biomass and the mycotoxin deoxynivalenol (DON) in wheat straw. Furthermore, the study aimed wether …
Wolfarth, F; Schrader, S; Oldenburg, E; Brunotte, J	2016	Mycotoxin contamination and its regulation by the earthworm species Lumbricus terrestris in presence of other soil fauna in an agroecosystem	PLANT AND SOIL	331	342	10.1007/S11104-015-2772-2	In 2011 and 2013, mesocosm-studies were conducted in the field to assess the degradation performance of soil fauna (earthworms: Lumbricus terrestris, collembolans: Folsomia candida and nematodes: Aphelenchoides saprophilus) on mycotoxin-contaminated crop residues. The aim of the study was to investigate the potential of anecic earthworms in the regulation of the mycotoxin deoxynivalenol (DON) and…
Judy, JD; Kirby, JK; Creamer, C; McLaughlin, MJ; Fiebiger, C; Wright, C; Cavagnaro, TR; Bertsch, PM	2015	Effects of silver sulfide nanomaterials on mycorrhizal colonization of tomato plants and soil microbial communities in biosolid-amended soil	ENVIRONMENTAL POLLUTION	256	263	10.1016/J.ENVPOL.2015.07.002	We investigated effects of Ag2S engineered nanomaterials (ENMs), polyvinylpyrrolidone (PVP) coated Ag ENMs (PVP-Ag), and Ag+ on arbuscular mycorrhizal fungi (AMF), their colonization of tomato (Solanum lycopersicum), and overall microbial community structure in biosolids-amended soil. Concentration-dependent uptake was measured in all treatments. Plants exposed to 100 mg kg(-1) PVP-Ag ENMs and 10…
Sierra, J; Loranger-Merciris, G; Desfontaines, L; Boval, M	2014	Aerobic microbial activity in four tropical earthworm-soil systems. A mesocosm experiment	SOIL RESEARCH	584	592	10.1071/SR14034	Soil organic matter (SOM) quality and carbon (C) availability may be major features influencing the effect of earthworms on the aerobic processes in clayey tropical soils. In this study, we assessed the effect of an anecic (Polypheretima elongata), an endogeic (Pontoscolex corethrurus) and an epigeic (Eudrilus eugeniae) earthworm on the aerobic microbial activity of two tropical soils, a calcic V…
Cavigelli, MA; Mirsky, SB; Teasdale, JR; Spargo, JT; Doran, J	2013	Organic grain cropping systems to enhance ecosystem services	RENEWABLE AGRICULTURE AND FOOD SYSTEMS	145	159	10.1017/S1742170512000439	Organic grain cropping systems can enhance a number of ecosystem services compared with conventional tilled (CT) systems. Recent results from a limited number of long-term agricultural research (LTAR) studies suggest that organic grain cropping systems can also increase several ecosystem services relative to conventional no-till (NT) cropping systems: soil C sequestration and soil N fertility (N …
Li, J; Cooper, JM; Lin, ZA; Li, YT; Yang, XD; Zhao, BQ	2015	Soil microbial community structure and function are significantly affected by long-term organic and mineral fertilization regimes in the North China Plain	APPLIED SOIL ECOLOGY	75	87	10.1016/J.APSOIL.2015.07.001	An improved understanding of the complex interactions and relationships in the soil ecosystem is essential to predict the impact of farming practices on soil quality and its capacity for agricultural production. This study aims to improve our understanding of the impacts of fertilization strategy on key indicators of soil biological and chemical quality. We studied soils from a winter wheat-summe…
Fang, YY; Singh, BP; Badgery, W; He, XH	2016	In situ assessment of new carbon and nitrogen assimilation and allocation in contrastingly managed dryland wheat crop-soil systems	AGRICULTURE ECOSYSTEMS & ENVIRONMENT	80	90	10.1016/J.AGEE.2016.10.010	The allocation dynamics of newly assimilated carbon (C) and nitrogen (N) and their responses to management practices in dryland cropping systems are poorly understood. We aim to enhance this knowledge with relevance to identifying management practices that may increase soil organic C (SOC) stocks and N use efficiency. Using in-situ (CO2)-C-13 and urea-N-15 pulse labelling of wheat (Triticum aesti…
Watrud, LS; Reichman, JR; Bollman, MA; Smith, BM; Lee, EH; Jastrow, JD; Casler, MD; Collins, HP; Fransen, S; Mitchell, RB; Owens, VN; Bean, B; Rooney, WL; Tyler, DD; King, GA	2013	Chemistry and Microbial Functional Diversity Differences in Biofuel Crop and Grassland Soils in Multiple Geographies	BIOENERGY RESEARCH	601	619	10.1007/S12155-012-9279-Y	We obtained soil samples from geographically diverse switchgrass (Panicum virgatum L.) and sorghum (Sorghum bicolor L.) crop sites and from nearby reference grasslands and compared their edaphic properties, microbial gene diversity and abundance, and active microbial biomass content. We hypothesized that soils under switchgrass, a perennial, would be more similar to reference grassland soils than…
Rui, YC; Murphy, DV; Wang, XL; Hoyle, FC	2016	Microbial respiration, but not biomass, responded linearly to increasing light fraction organic matter input: Consequences for carbon sequestration	SCIENTIFIC REPORTS			10.1038/SREP35496	Rebuilding 'lost' soil carbon (C) is a priority in mitigating climate change and underpinning key soil functions that support ecosystem services. Microorganisms determine if fresh C input is converted into stable soil organic matter (SOM) or lost as CO2. Here we quantified if microbial biomass and respiration responded positively to addition of light fraction organic matter (LFOM, representing re…
Elgersma, A; Soegaard, K	2016	Effects of species diversity on seasonal variation in herbage yield and nutritive value of seven binary grass-legume mixtures and pure grass under cutting	EUROPEAN JOURNAL OF AGRONOMY	73	83	10.1016/J.EJA.2016.04.011	Intensively managed sown temperate grasslands are generally of low species diversity, although swards based on grass-legume mixtures may have superior productivity and herbage quality than grass-only swards. We conducted a cutting experiment over two years to test the effect of species composition and diversity on herbage yield, contents of N, neutral detergent fibre (NDF) and in vitro organic ma…
Plaza-Bonilla, D; Nolot, JM; Passot, S; Raffaillac, D; Justes, E	2016	Grain legume-based rotations managed under conventional tillage need cover crops to mitigate soil organic matter losses	SOIL & TILLAGE RESEARCH	33	43	10.1016/J.STILL.2015.09.021	Inserting legumes in low-input innovative cropping systems can represent a good strategy to reduce current N fertilizer dependency while enhancing ecosystem services. However, although the impact of the use of legumes as cover crops has been broadly studied, very little is known about the effects of grain legume-based rotations on soil organic carbon (SOC) and nitrogen (SON). A cropping system ex…

## Sheet: pollination
X2011_2016.Authors	X2011_2016.YearPublished	X2011_2016.DocumentTitle	X2011_2016.PublicationName	X2011_2016.BeginningPage	X2011_2016.EndingPage	X2011_2016.DOI	X2011_2016.Abstract
Balzan, MV; Moonen, AC	2014	Field margin vegetation enhances biological control and crop damage suppression from multiple pests in organic tomato fields	ENTOMOLOGIA EXPERIMENTALIS ET APPLICATA	45	65	10.1111/EEA.12142	Ephemeral cropping systems are characterized by frequent disturbances of ecological processes, which may compromise the conservation of plant and arthropod diversity and the ecosystem services they may provide. Conservation biological control practices include habitat manipulations that provide non-pest resources and selectively enhance natural enemies' effectiveness. This study, conducted in eig…
Costamagna, AC; Venables, WN; Schellhorn, NA	2015	Landscape-scale pest suppression is mediated by timing of predator arrival	ECOLOGICAL APPLICATIONS	1114	1130	10.1890/14-1008.1	There is increasing evidence that biological control of agricultural pests is affected by the landscape context, although the mechanisms behind this pattern have received little attention. Ecological theory predicts that one key mechanism mediating successful pest suppression is early predator immigration to agricultural fields. However, the importance of this population process under different l…
Tschumi, M; Albrecht, M; Collatz, J; Dubsky, V; Entling, MH; Najar-Rodriguez, AJ; Jacot, K	2016	Tailored flower strips promote natural enemy biodiversity and pest control in potato crops	JOURNAL OF APPLIED ECOLOGY	1169	1176	10.1111/1365-2664.12653	Sown flower strips are increasingly implemented within agri-environment schemes (AES) to increase functional biodiversity and ecosystem services such as pollination or natural pest control, but their effectiveness in achieving these goals remains poorly studied. We tested the performance of experimentally sown annual flower strips specifically designed to promote natural enemies of aphids and the…
Morandin, LA; Long, RF; Kremen, C	2014	Hedgerows enhance beneficial insects on adjacent tomato fields in an intensive agricultural landscape	AGRICULTURE ECOSYSTEMS & ENVIRONMENT	164	170	10.1016/J.AGEE.2014.03.030	Within-farm habitat enhancements such as hedgerows could aid pest control in adjacent crops; however, there is little information on whether small-scale restoration impacts pests and natural enemies, and crop damage, and how far effects may extend into fields. We compared restored, California native perennial hedgerows to unenhanced field edges consisting of commonly occurring semi-managed, non-n…
Foldesi, R; Kovacs-Hostyanszki, A; Korosi, A; Somay, L; Elek, Z; Marko, V; Sarospataki, M; Bakos, R; Varga, A; Nyisztor, K; Baldi, A	2016	Relationships between wild bees, hoverflies and pollination success in apple orchards with different landscape contexts	AGRICULTURAL AND FOREST ENTOMOLOGY	68	75	10.1111/AFE.12135	1 Pollination is an important ecosystem service because many agricultural crops such as fruit trees are pollinated by insects. Agricultural intensification, however, is one of the main drivers resulting in a serious decline of pollinator populations worldwide. 2 In the present study, pollinator communities were examined in 12 apple orchards surrounded by either homogeneous or heterogeneous landsc…
Blaauw, BR; Isaacs, R	2015	Wildflower plantings enhance the abundance of natural enemies and their services in adjacent blueberry fields	BIOLOGICAL CONTROL	94	103	10.1016/J.BIOCONTROL.2015.08.003	Wildflower plantings can support local abundance of natural enemies, but their influence on biological control of pests in adjacent crop fields is less well documented. To test whether biological control is enhanced by these plantings, we established native, perennial wildflowers in areas adjacent to highbush blueberry fields. Once wildflowers were established we found greater abundance of natura…
Orford, KA; Vaughan, IP; Memmott, J	2015	The forgotten flies: the importance of non-syrphid Diptera as pollinators	PROCEEDINGS OF THE ROYAL SOCIETY B-BIOLOGICAL SCIENCES			10.1098/RSPB.2014.2934	Bees, hoverflies and butterflies are taxa frequently studied as pollinators in agricultural and conservation contexts. Although there are many records of non-syrphid Diptera visiting flowers, they are generally not regarded as important pollinators. We use data from 30 pollen-transport networks and 71 pollinator-visitation networks to compare the importance of various flower-visiting taxa as poll…
Garibaldi, LA; Steffan-Dewenter, I; Winfree, R; Aizen, MA; Bommarco, R; Cunningham, SA; Kremen, C; Carvalheiro, LG; Harder, LD; Afik, O; Bartomeus, I; Benjamin, F; Boreux, V; Cariveau, D; Chacoff, NP; Dudenhoffer, JH; Freitas, BM; Ghazoul, J; Greenleaf, S; Hipolito, J; Holzschuh, A; Howlett, B; Isaacs, R; Javorek, SK; Kennedy, CM; Krewenka, KM; Krishnan, S; Mandelik, Y; Mayfield, MM; Motzke, I; M…	2013	Wild Pollinators Enhance Fruit Set of Crops Regardless of Honey Bee Abundance	SCIENCE	1608	1611	10.1126/SCIENCE.1230200	The diversity and abundance of wild insect pollinators have declined in many agricultural landscapes. Whether such declines reduce crop yields, or are mitigated by managed pollinators such as honey bees, is unclear. We found universally positive associations of fruit set with flower visitation by wild insects in 41 crop systems worldwide. In contrast, fruit set increased significantly with flower…
Rusch, A; Delbac, L; Muneret, L; Thiery, D	2015	Organic farming and host density affect parasitism rates of tortricid moths in vineyards	AGRICULTURE ECOSYSTEMS & ENVIRONMENT	46	53	10.1016/J.AGEE.2015.08.019	Natural pest control by predators and parasitoids is an important ecosystem service supporting crop production. It is now well known that the proportion of semi-natural habitats as well as organic farming enhance abundance and species richness of natural enemies in agroecosystems. However, few studies have examined how these environmental variables affect natural pest control services. Moreover, …
Mallinger, RE; Gratton, C	2015	Species richness of wild bees, but not the use of managed honeybees, increases fruit set of a pollinator-dependent crop	JOURNAL OF APPLIED ECOLOGY	323	330	10.1111/1365-2664.12377	1. Native, wild bees are important pollinators for both crop and wild plants. With concerns over the availability and cost of managed honeybees, attention has turned to native, wild bees as crop pollinators. However, the ability of native, wild bees to provide sufficient pollination may depend on their populations at local scales. 2. Therefore, at the farm scale, we examined the pollination contr…
Kulkarni, SS; Dosdall, LM; Spence, JR; Willenborg, CJ	2016	Brassicaceous Weed Seed Predation by Ground Beetles (Coleoptera: Carabidae)	WEED SCIENCE	294	302	10.1614/WS-D-15-00069.1	We used laboratory and field feeding trials to investigate adult carabid beetle preferences for three brassicaceous weed species (rapeseed, wild mustard, and field pennycress) that are pests in canola. All carabid species preferred seeds of rapeseed most and those of field pennycress least and showed intermediate preference for wild mustard seeds. Beetles highly preferred imbibed seeds of all thr…
Riedinger, V; Renner, M; Rundlof, M; Steffan-Dewenter, I; Holzschuh, A	2014	Early mass-flowering crops mitigate pollinator dilution in late-flowering crops	LANDSCAPE ECOLOGY	425	435	10.1007/S10980-013-9973-Y	Previous studies focused mainly on the provision of ecosystem services by species movements between semi-natural and managed habitats, whereas data on spillover effects between two managed habitats or between habitats that provide target resources in non-overlapping time periods are lacking. We studied densities of three pollinator groups on sunflower fields as a late mass-flowering crop in 16 la…
Harris, BA; Braman, SK; Pennisi, SV	2016	Influence of Plant Taxa on Pollinator, Butterfly, and Beneficial Insect Visitation	HORTSCIENCE	1016	1019		Insects provide ecosystem services, such as pollination and biological control. Additionally, flowering ornamental plant species have the potential to support beneficial insect communities, such as pollinating bees, wasps, and predatory plant bugs. We conducted visual observations and sampled via sweep nets to assess the potential of flowering ornamentals to act as a conservation resource for pol…
Hanley, ME; Franco, M; Dean, CE; Franklin, EL; Harris, HR; Haynes, AG; Rapson, SR; Rowse, G; Thomas, KC; Waterhouse, BR; Knight, ME	2011	Increased bumblebee abundance along the margins of a mass flowering crop: evidence for pollinator spill-over	OIKOS	1618	1624	10.1111/J.1600-0706.2011.19233.X	Although the practice of cultivating mass flowering crops (MFCs) is seen as a means of counteracting the widespread decline of insect pollinators, no study to-date has evaluated whether the increased pollinator abundance associated with MFCs influences pollinator visits to assemblages of adjacent native, non-crop plant species (pollinator 'spill-over'). In this study we quantified bumblebee abund…
Caballero-Lopez, B; Bommarco, R; Blanco-Moreno, JM; Sans, FX; Pujade-Villar, J; Rundlof, M; Smith, HG	2012	Aphids and their natural enemies are differently affected by habitat features at local and landscape scales	BIOLOGICAL CONTROL	222	229	10.1016/J.BIOCONTROL.2012.03.012	Biological control, an essential ecosystem service to agriculture, can be affected by ecological processes operating at landscape scales. Here we assessed the effect of landscape complexity, measured as proportion of arable land (PAL), on the abundance of aphids, parasitoids, and specialist and generalist predators. In addition we set up cage experiments to test the ability of these groups of ene…
Wilkinson, NI; Wilson, JD; Anderson, GQA	2012	Agri-environment management for corncrake Crex crex delivers higher species richness and abundance across other taxonomic groups	AGRICULTURE ECOSYSTEMS & ENVIRONMENT	27	34	10.1016/J.AGEE.2012.03.007	This study tested whether agri-environment scheme (AES) management for corncrakes in the UK is associated with higher diversity or abundance of non-target flora and fauna relative to similar land outside AES management. The species richness and abundance of forbs, butterflies, bumblebees and foliar arthropods were compared on 101 paired control-treatment plots across the two AES measures for corn…
Diekotter, T; Wamser, S; Dorner, T; Wolters, V; Birkhofer, K	2016	Organic farming affects the potential of a granivorous carabid beetle to control arable weeds at local and landscape scales	AGRICULTURAL AND FOREST ENTOMOLOGY	167	173	10.1111/AFE.12150	1 Organic farming not only increases plant diversity, but also simultaneously promotes biological weed control through provisioning of ample resources to seed predators. 2 Harpalus affinis (Schrank, 1781) was collected from organically or conventionally managed winter-wheat fields with high or low surrounding shares of organic fields, aiming to test the impact of agricultural management on its ac…
Tschumi, M; Albrecht, M; Bartschi, C; Collatz, J; Entling, MH; Jacot, K	2016	Perennial, species-rich wildflower strips enhance pest control and crop yield	AGRICULTURE ECOSYSTEMS & ENVIRONMENT	97	103	10.1016/J.AGEE.2016.01.001	The effectiveness of agri-environment schemes (AES) such as wildflower strips in promoting farmland biodiversity has been relatively well studied. Their effects on biodiversity-mediated ecosystem services, such as natural pest control, in contrast, remain poorly evaluated and their consequences on crop yield largely unexplored. We assessed the effect of sown, species-rich, perennial wildflower st…
Bischoff, A; Pollier, A; Lamarre, E; Salvadori, O; Cortesero, AM; Le Ralec, A; Tricault, Y; Jaloux, B	2016	Effects of spontaneous field margin vegetation and surrounding landscape on Brassica oleracea crop herbivory	AGRICULTURE ECOSYSTEMS & ENVIRONMENT	135	143	10.1016/J.AGEE.2016.02.029	Semi-natural structures of agricultural landscapes are known to provide important habitat functions for natural enemies of crop herbivores. Although several functions such as resource and shelter are related to plant species, the role of the floristic composition is not well understood. Using a correlative approach, we analysed interactions between plant functional groups of spontaneous field mar…
Amaral, DSSL; Venzon, M; dos Santos, HH; Sujii, ER; Schmidt, JM; Harwood, JD	2016	Non-crop plant communities conserve spider populations in chili pepper agroecosystems	BIOLOGICAL CONTROL	69	77	10.1016/J.BIOCONTROL.2016.07.007	Habitat management enhances heterogeneity in agroecosystems and also has the potential to increase recruitment of spiders, which can improve the biological control services afforded by these important predators. A paucity of studies has documented the associations of spiders with plant communities or the efficacy of non-crop plants for increasing the density and diversity of spider populations. H…

## Sheet: forests
X2011_2016.Authors	X2011_2016.YearPublished	X2011_2016.DocumentTitle	X2011_2016.PublicationName	X2011_2016.BeginningPage	X2011_2016.EndingPage	X2011_2016.DOI	X2011_2016.Abstract
Mesquita, RDG; Massoca, PED; Jakovac, CC; Bentos, TV; Williamson, GB	2015	Amazon Rain Forest Succession: Stochasticity or Land-Use Legacy?	BIOSCIENCE	849	861	10.1093/BIOSCI/BIV108	Land-use practices can dramatically shift the trajectories of rain forest recovery. In a 25-year study, Amazon rain forest regenerated following deforestation as long as seed availability and seedling recruitment were not interrupted. In contrast, rain forest converted to cattle pastures via cutting and burning prior to abandonment diverted succession, leading to highly simplified stands dominate…
Forbes, AS; Norton, DA; Carswell, FE	2015	Underplanting degraded exotic Pinus with indigenous conifers assists forest restoration	ECOLOGICAL MANAGEMENT & RESTORATION	41	49	10.1111/EMR.12137	We propose that nonharvest plantations could provide important opportunities for restoration of indigenous forest cover and related ecosystem services. We assessed the relative performance of three Podocarpaceae (podocarps) species planted into a degraded Ponderosa Pine (Pinus ponderosa) plantation, central North Island, New Zealand. We hypothesised that the degraded pine plantation overstorey co…
Trotsiuk, V; Svoboda, M; Weber, P; Pederson, N; Klesse, S; Janda, P; Martin-Benito, D; Mikolas, M; Seedre, M; Bace, R; Mateju, L; Frank, D	2016	The legacy of disturbance on individual tree and stand-level aboveground biomass accumulation and stocks in primary mountain Picea abies forests	FOREST ECOLOGY AND MANAGEMENT	108	115	10.1016/J.FORECO.2016.04.038	Disturbances, both natural and human induced, influence forest dynamics, ecosystem functioning, and ecosystem services. Here, we aim to evaluate the consequences of natural disturbances on the magnitude and dynamics of tree- and stand-level biomass accumulation from decadal to centennial scales. We use tree-ring data from 2301 trees and biometric data from 4909 trees sampled in 96 plots (each 100…
Holmstrom, E; Hjelm, K; Karlsson, M; Nilsson, U	2016	Scenario analysis of planting density and pre-commercial thinning: will the mixed forest have a chance?	EUROPEAN JOURNAL OF FOREST RESEARCH	885	895	10.1007/S10342-016-0981-8	In the establishment phase, several management alternatives could be applied that affect the species composition of the future stand. In this study, tree seedling data from experiments with planted Norway spruce (Picea abies L. Karst) and naturally regenerated species, mainly Silver birch (Betula pendula Roth), were used for six simulated pre-commercial thinning (PCT) scenarios. The scenarios inc…
Powers, EM; Marshall, JD; Zhang, JW; Wei, L	2013	Post-fire management regimes affect carbon sequestration and storage in a Sierra Nevada mixed conifer forest	FOREST ECOLOGY AND MANAGEMENT	268	277	10.1016/J.FORECO.2012.07.038	Forests mitigate climate change by sequestering CO2 from the atmosphere and accumulating it in biomass storage pools. However, in dry conifer forests, fire occasionally returns large quantities of CO2 to the atmosphere. Both the total amount of carbon stored and its susceptibility to loss may be altered by post-fire land management strategies. Forest managers face a great challenge when asked to …
Shimamoto, CY; Botosso, PC; Marques, MCM	2014	How much carbon is sequestered during the restoration of tropical forests? Estimates from tree species in the Brazilian Atlantic forest	FOREST ECOLOGY AND MANAGEMENT	1	9	10.1016/J.FORECO.2014.06.002	The estimation of carbon accumulation in restoration areas over time is an important step for the evaluation of the success of restoration programs and to indicate the best practices for forest management and conservation. In the present study, we evaluated the aboveground biomass (AGB) of 10 tree species (fast-growing and slow-growing tree species) that are representative of the Brazilian Atlant…
Lopez-Sanchez, A; San Miguel, A; Lopez-Carrasco, C; Huntsinger, L; Roig, S	2016	The important role of scattered trees on the herbaceous diversity of a grazed Mediterranean dehesa	ACTA OECOLOGICA-INTERNATIONAL JOURNAL OF ECOLOGY	31	38	10.1016/J.ACTAO.2016.08.003	Scattered trees are considered keystone structures and play an important role in Mediterranean sylvopastoral systems. Such systems are associated with high biodiversity and provide important natural resources and ecosystem services. In this study, we measured the contribution of scattered trees and different grazing management (cattle, sheep and wildlife only) to the diversity of the grassland sw…
Thijs, KW; Aerts, R; Van de Moortele, P; Musila, W; Gulinck, H; Muys, B	2014	Contrasting Cloud Forest Restoration Potential Between Plantations of Different Exotic Tree Species	RESTORATION ECOLOGY	472	479	10.1111/REC.12093	The role of exotic tree plantations for biodiversity conservation is contested. Such plantations nevertheless offer various ecosystem service benefits, which include carbon storage and facilitation of indigenous tree species regeneration. To assess forest restoration potential in tropical exotic tree plantations, we assessed native cloud forest tree regeneration in 166 plots in ca. 50-year-old pl…
Holl, KD; Zahawi, RA	2014	Factors explaining variability in woody above-ground biomass accumulation in restored tropical forest	FOREST ECOLOGY AND MANAGEMENT	36	43	10.1016/J.FORECO.2014.01.024	Secondary forests comprise an increasing area of the tropics and play an important role in global carbon cycling. We compare above-ground biomass accumulation of both planted and naturally regenerating trees, as well as C in the top soil layer, in three restoration treatments replicated at 14, six to eight year old restoration sites in southern Costa Rica. Restoration strategies include: control …
Heinrichs, S; Stiehl, C; Muller-Using, B	2016	Can native plant species be preserved in an anthro-pogenic forest landscape dominated by aliens? A case study from Mediterranean Chile	ANNALS OF FOREST RESEARCH	75	90	10.15287/AFR.2016.498	Plantations with fast growing exotic tree species can negatively affect native plant species diversity and promote the spread of alien species. Mediterranean Chile experienced major landscape changes with a vast expansion of industrial plantations of Pinus radiata in the past. However, with increasing knowledge of biodiversity effects on ecosystem services Chilean forest owners now aim to integra…
Mattsson, E; Ostwald, M; Nissanka, SP; Pushpakumara, DKNG	2015	Quantification of carbon stock and tree diversity of homegardens in a dry zone area of Moneragala district, Sri Lanka	AGROFORESTRY SYSTEMS	435	445	10.1007/S10457-014-9780-8	Homegarden agroforestry systems are suggested to hold a large potential for climate change mitigation and adaptation. This is due to their multifunctional role in providing income, food and ecosystem services while decreasing pressure on natural forests and hence saving and storing carbon. In this paper, above-ground biomass carbon and tree species diversity of trees was quantified in homegardens…
Allen, KA; Harris, MPK; Marrs, RH	2013	Matrix modelling of prescribed burning in Calluna vulgaris-dominated moorland: short burning rotations minimize carbon loss at increased wildfire frequencies	JOURNAL OF APPLIED ECOLOGY	614	624	10.1111/1365-2664.12075	Moorlands store large amounts of carbon providing a valuable ecosystem service. In the UK, prescribed burning is often used to manage moorlands, which can produce both positive (biodiversity enhancement and wildfire prevention) and negative impacts (carbon release and reduction in some ecosystem services provision). This issue is pertinent, as wildfire incidence may increase under climate warming…
Horn, J; Escobedo, FJ; Hinkle, R; Hostetler, M; Timilsina, N	2015	The Role of Composition, Invasives, and Maintenance Emissions on Urban Forest Carbon Stocks	ENVIRONMENTAL MANAGEMENT	431	442	10.1007/S00267-014-0400-1	There are few field-based, empirical studies quantifying the effect of invasive trees and palms and maintenance-related carbon emissions on changes in urban forest carbon stocks. We estimated carbon (C) stock changes and tree maintenance-related C emissions in a subtropical urban forest by re-measuring a subsample of residential permanent plots during 2009 and 2011, using regional allometric biom…
Milakovsky, B; Frey, BR; Ashton, MS; Larson, BC; Schmitz, OJ	2011	Influences of gap position, vegetation management and herbivore control on survival and growth of white spruce (Picea glauca (Moench) Voss) seedlings	FOREST ECOLOGY AND MANAGEMENT	440	446	10.1016/J.FORECO.2010.10.029	The boreal mixedwood forest type of the Canadian interior boreal is largely comprised of two dominant tree species: white spruce and trembling aspen (Picea glauca and Populus tremuloides). This forest type is expansive, providing important ecosystem services and economic production, yet such mixtures are difficult to establish after harvests. While aspen resprouts and grows vigorously following d…
Cantarello, E; Newton, AC; Hill, RA; Tejedor-Garavito, N; Williams-Linera, G; Lopez-Barrera, F; Manson, RH; Golicher, DJ	2011	Simulating the potential for ecological restoration of dryland forests in Mexico under different disturbance regimes	ECOLOGICAL MODELLING	1112	1128	10.1016/J.ECOLMODEL.2010.12.019	Examining the potential for ecological restoration is important in areas where anthropogenic disturbance has degraded forest landscapes. However, the conditions under which restoration of degraded tropical dry forests (TDF) might be achieved in practice have not been determined in detail. In this study, we used LANDIS-II, a spatially explicit model of forest dynamics, to assess the potential for …
Ruiz-Benito, P; Gomez-Aparicio, L; Zavala, MA	2012	Large-scale assessment of regeneration and diversity in Mediterranean planted pine forests along ecological gradients	DIVERSITY AND DISTRIBUTIONS	1092	1106	10.1111/J.1472-4642.2012.00901.X	Aim There is increasing concern regarding sustainable management and restoration of planted forests, particularly in the Mediterranean Basin where pine species have been widely used. The aim of this study was to analyse the environmental and structural characteristics of Mediterranean planted pine forests in relation to natural pine forests. Specifically, we assessed recruitment and woody species…
Yeo, WLJ; Fensham, RJ	2014	Will Acacia secondary forest become rainforest in the Australian Wet Tropics?	FOREST ECOLOGY AND MANAGEMENT	208	217	10.1016/J.FORECO.2014.08.015	Fragmentation presents a threat to tropical forest biodiversity and restoration can be expensive. Secondary forests regenerating on abandoned pasture are widespread, represent an opportunity to restore rainforest at minimal management cost, but can become arrested in a state dominated by a single tree species. Species richness and diversity was assessed from 26 sites in Acacia secondary forests i…
Ndegwa, G; Nehren, U; Gruninger, F; Iiyama, M; Anhuf, D	2016	Charcoal production through selective logging leads to degradation of dry woodlands: a case study from Mutomo District, Kenya	JOURNAL OF ARID LAND	618	631	10.1007/S40333-016-0124-6	Provision of woodfuel is an important ecosystem service of dry forests and woodlands. However, charcoal production through selective logging of preferred hardwood species has the potential to alter the physiognomic composition of the residual or re-growth woodlands and may lead to their deterioration and degradation. This study, conducted through forest inventory in Mutomo District in Kenya, asse…
Ex, SA; Smith, FW	2014	Wood Production Efficiency and Growth Dominance in Multiaged and Even-Aged Ponderosa Pine Stands	FOREST SCIENCE	149	156	10.5849/FORSCI.12-010	Twenty-first century forests are managed for myriad benefits including esthetics, habitat, and other ecosystem services. Multiple management objectives can often be accommodated by multiaged stand structures. Consequently, multiaged silviculture is increasingly considered in place of even-aged methods. When multiaged methods are adopted in commercial forestry settings, it is important to consider…
Hall, JM; Van Holt, T; Daniels, AE; Balthazar, V; Lambin, EF	2012	Trade-offs between tree cover, carbon storage and floristic biodiversity in reforesting landscapes	LANDSCAPE ECOLOGY	1135	1147	10.1007/S10980-012-9755-Y	This study explores the relationships between an increase in tree cover area (i.e., natural and planted-tree land covers) and changes in forest carbon storage and the potential of a landscape to provide habitat for native floristic biodiversity. Four areas experiencing an increase in tree cover were analyzed. We developed a metric estimating the potential to support native biodiversity based on t…

## Sheet: freshwater
X2011_2016.Authors	X2011_2016.YearPublished	X2011_2016.DocumentTitle	X2011_2016.PublicationName	X2011_2016.BeginningPage	X2011_2016.EndingPage	X2011_2016.DOI	X2011_2016.Abstract
Steinman, AD; Ogdahl, ME; Weinert, M; Uzarski, DG	2014	Influence of water-level fluctuation duration and magnitude on sediment-water nutrient exchange in coastal wetlands	AQUATIC ECOLOGY	143	159	10.1007/S10452-014-9472-5	This study examined the influence of water-level fluctuation (WLF) on sediment-water nutrient exchange in the Laurentian Great Lakes. Water levels in the Laurentian Great Lakes have been below the long-term mean for the past 15 years, causing the exposure of sediments that previously have been either continuously inundated or periodically exposed. The magnitude, duration, and frequency of WLF, as…
North, RL; Johansson, J; Vandergucht, DM; Doig, LE; Liber, K; Lindenschmidt, KE; Baulch, H; Hudson, JJ	2015	Evidence for internal phosphorus loading in a large prairie reservoir (Lake Diefenbaker, Saskatchewan)	JOURNAL OF GREAT LAKES RESEARCH	91	99	10.1016/J.JGLR.2015.07.003	Increasingly, our global water storage is contained in large reservoirs that retain nutrients. Given the value of reservoirs to ecosystem services, it is important to know the risks associated with the mobilization of legacy phosphorus (P) from sediments. From 2011 to 2013, Lake Diefenbaker was a significant sink for P retaining 91% of the external total phosphorus (TP) and 41% of the dissolved r…
Filoso, S; Smith, SMC; Williams, MR; Palmer, MA	2015	The Efficacy of Constructed Stream-Wetland Complexes at Reducing the Flux of Suspended Solids to Chesapeake Bay	ENVIRONMENTAL SCIENCE & TECHNOLOGY	8986	8994	10.1021/ACS.EST.5B00063	Studies documenting the capacity of restored streams to reduce pollutant loads indicate that they are relatively ineffective when principal watershed stressors remain intact. Novel restorations are being designed to increase the hydraulic connectivity between stream channels and floodplains to enhance pollutant removal, and their popularity has increased the need for measurements of potential loa…
Schilling, KE; Jacobson, PJ	2016	Water and nutrient discharge to a high-value terrace-floodplain fen: resilience and risk	ECOHYDROLOGY	1196	1207	10.1002/ECO.1718	While fens provide a host of ecosystem services, those located at the base of river terraces are under threat from upgradient agricultural activities. We investigated a fen located along the boundary of the highly agricultural terrace and modern floodplain of the Cedar River in southeast Iowa using a transect of groundwater and surface water monitoring points. During the three-year monitoring per…
Rea, CL; Bisesi, MS; Mitsch, W; Andridge, R; Lee, J	2015	Human Health-Related Ecosystem Services of Avian-Dense Coastal Wetlands Adjacent to a Western Lake Erie Swimming Beach	ECOHEALTH	77	87	10.1007/S10393-014-1007-Y	Wetlands provide many valuable ecosystem services, including water quality improvement to protect downstream aquatic ecosystems such as lakes, rivers, and estuaries. However, their ability to improve water quality to safe levels for direct human exposure while largely surrounded by agricultural lands and hosting large wildlife populations remains unknown. Our aim was to examine the ecosystem serv…
Zurbrugg, R; Wamulume, J; Kamanga, R; Wehrli, B; Senn, DB	2012	River-floodplain exchange and its effects on the fluvial oxygen regime in a large tropical river system (Kafue Flats, Zambia)	JOURNAL OF GEOPHYSICAL RESEARCH-BIOGEOSCIENCES			10.1029/2011JG001853	Hydrological exchange between a river and its floodplain plays a critical role in maintaining key ecosystem services like habitat formation, nutrient transformation, and flood attenuation. We studied the spatial and temporal patterns of river-floodplain exchange in the Kafue Flats, a 6500-km(2), dam-impacted floodplain ecosystem in Zambia. In addition, we characterized the effects of floodplain r…
Jeanson, M; Etienne, S; Collin, A	2016	Wave attenuation and Coastal Protection by Shelly Ridges: Mont-Saint-Michel Bay, France	JOURNAL OF COASTAL RESEARCH	398	402	10.2112/SI75-080.1	The western part of Mont-Saint-Michel Bay (northwestern France), reputed for its high tidal range, is characterized by shelly ridges on the uppermost part of a macrotidal flat. Morphological monitoring and hydrodynamic measurements are undertaken since February 2015 with the aim of characterizing the role of the shelly ridges on wave dissipation and coastal protection. Each month, 11 topographic …
Musial, CT; Sawyer, AH; Barnes, RT; Bray, S; Knights, D	2016	Surface water-groundwater exchange dynamics in a tidal freshwater zone	HYDROLOGICAL PROCESSES	739	750	10.1002/HYP.10623	In coastal rivers, tides can propagate for tens to hundreds of kilometres inland beyond the saltwater line. Yet the influence of tides on river-aquifer connectivity and solute transport in tidal freshwater zones (TFZs) is largely unknown. We estimate that along the TFZ of White Clay Creek (Delaware, USA), 11% of river water exchanges through tidal bank storage zones. Additional hyporheic processe…
Fantin-Cruz, I; Pedrollo, O; Girard, P; Zeilhofer, P; Hamilton, SK	2015	Effects of a diversion hydropower facility on the hydrological regime of the Correntes River, a tributary to the Pantanal floodplain, Brazil	JOURNAL OF HYDROLOGY	810	820	10.1016/J.JHYDROL.2015.10.045	Facilities that produce hydroelectricity by diversion of part of the river's flow, which are often considered to have lower environmental impact than conventional hydropower dams, are being built in large numbers on river systems throughout the world, yet their cumulative impacts are not well understood. This study evaluated the hydrological effects of operation of a diversion hydropower facility…
Minello, TJ; Rozas, LP; Caldwell, PA; Liese, C	2012	A Comparison of Salt Marsh Construction Costs with the Value of Exported Shrimp Production	WETLANDS	791	799	10.1007/S13157-011-0237-9	Penaeid shrimp support valuable fisheries in the northern Gulf of Mexico, and shrimp productivity has been linked to coastal salt marshes. Continuing wetland loss in Galveston Bay, Texas (USA) has led to the development of various salt marsh restoration projects. These constructed wetlands often attempt to mimic natural marsh landscape characteristics within the region and incorporate marsh edge,…
Jickells, TD; Andrews, JE; Parkes, DJ	2016	Direct and Indirect Effects of Estuarine Reclamation on Nutrient and Metal Fluxes in the Global Coastal Zone	AQUATIC GEOCHEMISTRY	337	348	10.1007/S10498-015-9278-7	We demonstrate that land reclamation in estuaries is resulting in very large-scale loss of intertidal area and disconnection of stored sediment with the water column. This process is not just causing loss of estuarine ecosystem services, it is also having a major deleterious impact on the ability of estuaries to retain nutrients and trace metals. The global scale of loss of estuarine wetlands and…
Carey, JC; Fulweiler, RW	2014	Salt marsh tidal exchange increases residence time of silica in estuaries	LIMNOLOGY AND OCEANOGRAPHY	1203	1212	10.4319/LO.2014.59.4.1203	We present flux measurements of dissolved silicon (DSi), biogenic Si (BSi), and dissolved inorganic nitrogen (DIN) and phosphorus (DIP) on a temperate salt marsh in Narragansett Bay, Rhode Island, over neap, mid, and spring tide cycles during the spring and the summer seasons to determine the stoichiometry of marsh tidal export and the potential effect on Si availability in the receiving estuary.…
Dunne, EJ; Coveney, MF; Hoge, VR; Conrow, R; Naleway, R; Lowe, EF; Battoe, LE; Wang, YP	2015	Phosphorus removal performance of a large-scale constructed treatment wetland receiving eutrophic lake water	ECOLOGICAL ENGINEERING	132	142	10.1016/J.ECOLENG.2015.02.003	Eutrophication continues to impact watersheds and their receiving water bodies. One approach to mitigate this problem is to use constructed treatment wetlands. Our objectives were to determine long-term phosphorus (P) removal by a large-scale constructed treatment wetland (the marsh flow-way at Lake Apopka, Florida, USA) that treats lake water and to quantify the monetary costs for performance. T…
Yang, YY; Cao, XH; Zhang, MM; Wang, J	2015	Occurrence and distribution of endocrine-disrupting compounds in the Honghu Lake and East Dongting Lake along the Central Yangtze River, China	ENVIRONMENTAL SCIENCE AND POLLUTION RESEARCH	17644	17652	10.1007/S11356-015-4980-Y	Lakes along the Yangzte River are very important for inhabitants due to their ecosystem service values. In this study, the level of eight endocrine-disrupting compounds (EDCs) was studied in the Honghu Lake and East Dongting Lake. In each lake, 21 water samples and 21 sediment samples were collected. The total concentrations of eight EDCs in surface water (47.60-419.82 ng L-1, mean value: 225.65 …
Sandhu, C; Grischek, T	2012	Riverbank filtration in India - using ecosystem services to safeguard human health	WATER SCIENCE AND TECHNOLOGY-WATER SUPPLY	783	790	10.2166/WS.2012.054	India has great potential to use riverbank filtration (RBF) for drinking water production as an ecosystem service for human health, principally through effective removal of common waterborne pathogens, even during monsoon. Water quality results from site investigations in North India have shown a removal of total and faecal coliform (indicator) bacteria in the range of 1.3 to >5.2 log for total c…
Carrer, GM; Bonato, M; Smania, D; Barausse, A; Comis, C; Palmeri, L	2011	Beneficial effects on water management of simple hydraulic structures in wetland systems: the Vallevecchia case study, Italy	WATER SCIENCE AND TECHNOLOGY	220	227	10.2166/WST.2011.623	Conflicting water uses in coastal zones demand integrated approaches to achieve sustainable water resources management, protecting water quality while allowing those human activities which rely upon aquatic ecosystem services to thrive. This case study shows that the creation and simple management of hydraulic structures within constructed wetlands can markedly reduce the non-point pollution from…
Shields, FD; Lizotte, RE; Knight, SS	2013	SPATIAL AND TEMPORAL WATER QUALITY VARIABILITY IN AQUATIC HABITATS OF A CULTIVATED FLOODPLAIN	RIVER RESEARCH AND APPLICATIONS	313	329	10.1002/RRA.1596	The floodplains of lowland rivers contain diverse aquatic habitats that provide valuable ecosystem services but are perturbed when intensively cultivated. Hydrologic, water chemistry and biological (fish) conditions in five aquatic habitats along the Coldwater River, Mississippi, were measured for more than 4years: the river, two severed meanders that functioned as backwaters, a managed wetland a…
Junge, FW	2015	The Bitterfeld Mulde reservoir lake as a sediment and pollutant sink	HYDROLOGIE UND WASSERBEWIRTSCHAFTUNG	354	365	10.5675/HYWA_2015,6_5	Since 1975, the "Vereinigte Mulde" river has flown through the abandoned open-cast lignite mining pits at Muldenstein near Bitterfeld. Ever since, the resulting Mulde river reservoir has built up a sediment and pollutant deposit with supra-regional impact on the water bodies and sediment quality in the lower Elbe stretch extending to the port of Hamburg area and the North Sea. Core drillings have…
Deek, A; Dahnke, K; van Beusekom, J; Meyer, S; Voss, M; Emeis, K	2013	N-2 fluxes in sediments of the Elbe Estuary and adjacent coastal zones	MARINE ECOLOGY PROGRESS SERIES	9	21	10.3354/MEPS10514	The conversion of reactive nitrogen species to N-2 during denitrification in sediments may be one of the most valuable ecosystem services provided by estuarine and intertidal environments near river discharge areas. To quantify the rates and limiting factors of denitrification in the estuary of the Elbe River and adjacent Wadden Sea (SE North Sea), we measured sediment N2 fluxes across subtidal a…
Vandenbruwaene, W; Maris, T; Cox, TJS; Cahoon, DR; Meire, P; Temmerman, S	2011	Sedimentation and response to sea-level rise of a restored marsh with reduced tidal exchange: Comparison with a natural tidal marsh	GEOMORPHOLOGY	115	126	10.1016/J.GEOMORPH.2011.03.004	Along coasts and estuaries, formerly embanked land is increasingly restored into tidal marshes in order to re-establish valuable ecosystem services, such as buffering against flooding. Along the Scheldt estuary (Belgium), tidal marshes are restored on embanked land by allowing a controlled reduced tide (CRT) into a constructed basin, through a culvert in the embankment. In this way tidal water le…

## Sheet: urban
X2011_2016.Authors	X2011_2016.YearPublished	X2011_2016.DocumentTitle	X2011_2016.PublicationName	X2011_2016.BeginningPage	X2011_2016.EndingPage	X2011_2016.DOI	X2011_2016.Abstract
Orams, M	2013	Economic Activity Derived from Whale-Based Tourism in Vavau, Tonga	COASTAL MANAGEMENT	481	500	10.1080/08920753.2013.841346	This article reports on a study that estimated the economic activity of snorkel-with-whales tourism in the small, isolated island group of Vava'u, Tonga. This research shows that these activities generate important economic and other benefits and that these benefits grew from a relatively modest USD500,000 per year in 1999 to USD5 million per year by 2009. Data from self-reply questionnaires comp…
Boll, T; von Haaren, C; von Ruschkowski, E	2014	The Preference and Actual Use of Different Types of Rural Recreation Areas by Urban Dwellers-The Hamburg Case Study	PLOS ONE			10.1371/JOURNAL.PONE.0108638	In the wake of urbanisation processes and the constitution of metropolitan regions, the role of the city's rural surroundings is receiving more attention from researchers and planners as rural areas offer various (cultural) ecosystem services for the urban population. Urban dwellers increasingly desire recreation and landscape experience. Although this need for recreation is generally recognized,…
Jin, X; Ma, JZ; Cai, TJ; Sun, XX	2016	Non-use value assessment for wetland ecosystem service of Hongxing National Nature Reserve in northeast China	JOURNAL OF FORESTRY RESEARCH	1435	1442	10.1007/S11676-016-0264-8	By the contingent value method, we studied the non-use value of wetland ecosystem service of Hongxing National Nature Reserve (HNNR) in Heilongjiang Province, northeast China. The proportion of respondents willing to pay (WTP) for protection of HNNR was 63 %. The WTP ratio was affected by geographical area, contact nature, personal preferences, and familiar degree of the respondents. The WTP valu…
Bertram, C; Rehdanz, K	2015	Preferences for cultural urban ecosystem services: Comparing attitudes, perception, and use	ECOSYSTEM SERVICES	187	199	10.1016/J.ECOSER.2014.12.011	Urban green spaces, including parks, provide numerous ecosystem services (ES) for city inhabitants. Besides provisioning and regulating services, they also provide cultural services by giving people opportunities to recreate and experience nature in the city. The focus of this paper is on cultural ES provided by urban parks in four European cities (Berlin, Stockholm, Rotterdam, and Salzburg). We …
Povazan, R; Getzner, M; Svajda, J	2014	Value of Ecosystem Services in Mountain National Parks. Case Study of Velka Fatra National Park (Slovakia)	POLISH JOURNAL OF ENVIRONMENTAL STUDIES	1699	1710		Ecosystem services of national parks are usually not traded on markets, and thus are not attributed a market price, which may indicate a scarcity of resources. In order to ascertain the value of ecosystem services with respect to the establishment and management of protected areas (PA), a range of economic methods for valuing these non-market benefits have been developed. The current paper presen…
Franca, JUB; Ferreira, APNL; Ruiz, MS; Quaresma, CC; Kniess, CT; Ramos, HR; Ferreira, ML	2016	ECOLOGICAL KNOWLEDGE ABOUT CONSERVATION UNITS IN THE EAST ZONE OF SAO PAULO, SP: IMPLICATIONS FOR SUSTAINABILITY IN URBAN AREA	HOLOS	174	185	10.15628/HOLOS.2016.3819	Environmental issues in urban areas have been increasingly discussed in the construction of smart and sustainable cities. Thus, public green spaces have become the focus of studies for bringing several contributions to the urban environment, as well as provide many ecosystem services. However, it is important to know how users of these green spaces perceive the environment around them, especially…
de la Barrera, F; Reyes-Paecke, S; Harris, J; Bascunan, D; Farias, JM	2016	Peoples perception influences on the use of green spaces in socio-economically differentiated neighborhoods	URBAN FORESTRY & URBAN GREENING	254	264	10.1016/J.UFUG.2016.09.007	Green spaces are considered as indicators of both quality of life and urban sustainability. In Latin America, some analyses have been made regarding the provision and use of urban green spaces, but there are few studies that analyze how peoples' perceptions influence the use of these areas. The article analyses factors such as preferences for green spaces over other leisure spaces, community atta…
You, HY	2016	Characterizing the inequalities in urban public green space provision in Shenzhen, China	HABITAT INTERNATIONAL	176	180	10.1016/J.HABITATINT.2016.05.006	Public green spaces (PGSs) play a critical role in enhancing human well-being and urban quality of life. Characterizing the inequalities in PGSs provision can provide essential references for urban planning. This paper employs spatial regression to examine the PGSs provision in association with district sociodemographics in Shenzhen, China. In particular, district sociodemographics are described …
Sang, AO; Knez, I; Gunnarsson, B; Hedblom, M	2016	The effects of naturalness, gender, and age on how urban green space is perceived and used	URBAN FORESTRY & URBAN GREENING	268	276	10.1016/J.UFUG.2016.06.008	Neighbourhood green space serves an important function for the urban population, and provides valuable ecosystem services for human well-being. In this article, we investigate the effects of naturalness, gender, and age on the activities, aesthetics, and self-reported well-being associated with urban green space. Our findings are based on a postal survey of residents living in close proximity to …
Jin, JJ; Jiang, C; Li, L	2013	The economic valuation of cultivated land protection: A contingent valuation study in Wen ling City, China	LANDSCAPE AND URBAN PLANNING	158	164	10.1016/J.LANDURBPLAN.2013.06.010	The rapid pace of economic development in Wenling City has raised concerns about the increasing loss of, and subsequent need to protect cultivated land. The purpose of this paper is to discuss the economic approach to the evaluation of cultivated land protection for land-use planning. The contingent valuation method (CVM) is used to estimate the public's willingness to pay (WTP) for cultivated la…
Farr, M; Stoeckl, N; Esparon, M; Larson, S; Jarvis, D	2016	The importance of water clarity to Great Barrier Reef tourists and their willingness to pay to improve it	TOURISM ECONOMICS	331	352	10.5367/TE.2014.0426	Using the Great Barrier Reef as a case study area, the authors investigate visitors' willingness to pay (WTP) to improve water clarity (WC). They also explore the extent to which people's objective and subjective measures of WC influence WTP. The results suggest that people's stated perceptions (importance and satisfaction) and the interaction between them have a significant influence on WTP. Tho…
Chen, JL; Chuang, CT; Jan, RQ; Liu, LC; Jan, MS	2013	Recreational Benefits of Ecosystem Services on and around Artificial Reefs: A Case Study in Penghu, Taiwan	OCEAN & COASTAL MANAGEMENT	58	64	10.1016/J.OCECOAMAN.2013.09.005	In Penghu, artificial reefs (ARs) have been established to enhance fish stocks and create fishing grounds since 1974, but few studies have examined the other ecosystem services of ARs. Because the recreational benefits of ecosystem services provided by ARs are valuable and within the scope of public goods, they should be evaluated. In this study, two non-market methods, the Travel Cost Method (TC…
Cengiz, C; Bekci, B; Cengiz, B	2014	A COMPARATIVE STUDY OF PUBLIC GREEN SPACES IN THE CHANGING URBAN TEXTURE IN TERMS OF PREFERENCES FOR ORNAMENTAL PLANTS AND VISUAL QUALITY: THE CASE OF BARTIN (TURKEY)	FRESENIUS ENVIRONMENTAL BULLETIN	2326	2342		The purpose of the present study is to identify the distribution of plant species in the urban public green spaces (UPGS's) of the urbanized area of Bartin, Turkey, and relate the make up of the vegetation to how residents perceive the open spaces both visually and in terms of green space sustainability. The study was conducted in 41 sampled areas in 18 green spaces. These UPGS's were in both old…
Breuste, JH; Artmann, M	2015	Allotment Gardens Contribute to Urban Ecosystem Service: Case Study Salzburg, Austria	JOURNAL OF URBAN PLANNING AND DEVELOPMENT			10.1061/(ASCE)UP.1943-5444.0000264	Allotment gardens are an important feature in the urban landscape. They provide a range of ecosystem services (ES) and hence combine utility, social meaning, and beauty. Allotment gardens have been deeply embedded for almost two hundred years in European urban development. In many European countries, there is a great and rising interest in allotment gardening in traditional and new forms. Allotme…
Czajkowski, M; Giergiczny, M; Kronenberg, J; Tryjanowski, P	2014	The economic recreational value of a white stork nesting colony: A case of stork village in Poland	TOURISM MANAGEMENT	352	360	10.1016/J.TOURMAN.2013.07.009	In this paper, we estimate the economic value of selected ecosystem services provided by white storks in a Polish 'stork village'. A stork village is a common name for a village with a white stork breeding colony, often inhabited by more storks than people. Zywkowo, the best known stork village in Poland, receives approximately 2000-5000 tourists annually, many of whom come from abroad. The villa…
Yao, L; Liu, JR; Wang, RS; Yin, K; Han, BL	2014	Effective green equivalent-A measure of public green spaces for cities	ECOLOGICAL INDICATORS	123	127	10.1016/J.ECOLIND.2014.07.009	Quantifying the public green space required by urban residents is a fundamental aspect of sustainable urban planning and management. This paper proposes a metric of effective green equivalent (EGE), which is defined as the area of green space multiplied by corrected coefficients of quality and accessibility. Based on the EGE values of individual residents, two city-level indicators are developed:…
Cohen, M; Baudoin, R; Palibrk, M; Persyn, N; Rhein, C	2012	Urban biodiversity and social inequalities in built-up cities: New evidences, next questions. The example of Paris, France	LANDSCAPE AND URBAN PLANNING	277	287	10.1016/J.LANDURBPLAN.2012.03.007	The preservation of biodiversity, city-dwellers' quality of life and equality are major issues in promoting sustainable cities. We chose to work at the built-up and much-valued heart of an agglomeration: Paris. We attempt to verify whether public semi-natural spaces with spontaneous vegetation and green frames provide ecosystem services to city-dwellers in an equitable way, and what is the role p…
Larson, LR; Jennings, V; Cloutier, SA	2016	Public Parks and Wellbeing in Urban Areas of the United States	PLOS ONE			10.1371/JOURNAL.PONE.0153211	Sustainable development efforts in urban areas often focus on understanding and managing factors that influence all aspects of health and wellbeing. Research has shown that public parks and green space provide a variety of physical, psychological, and social benefits to urban residents, but few studies have examined the influence of parks on comprehensive measures of subjective wellbeing at the c…
Chen, BX; Nakama, Y	2015	Residents preference and willingness to conserve homestead woodlands: Coastal villages in Okinawa Prefecture, Japan	URBAN FORESTRY & URBAN GREENING	919	931	10.1016/J.UFUG.2015.08.008	Fukugi (Garcinia subelliptica Merr.) homestead woodlands spread through the Ryukyu Islands, the southern-most part of Japan. Homestead woodlands have played a key role in protecting settlements from strong winds, as well as providing timber, green manure, and other services. However, with rapid urbanization and economic and societal change, homestead woodlands in Japan have largely vanished. The …
Sander, HA; Haight, RG	2012	Estimating the economic value of cultural ecosystem services in an urbanizing area using hedonic pricing	JOURNAL OF ENVIRONMENTAL MANAGEMENT	194	205	10.1016/J.JENVMAN.2012.08.031	A need exists to increase both knowledge and recognition of the values associated with ecosystem services and amenities. This article explores the use of hedonic pricing as a tool for eliciting these values. We take a case study approach, valuing several services provided by ecosystems, namely aesthetic quality (views), access to outdoor recreation, and the benefits provided by tree cover in Dako…
