# Supplementary material for: Where communities intermingle, diversity grows – The evolution of topics in ecosystem service research
Source: PLoS One. 2018 Sep 28;13(9):e0204749. doi: 10.1371/journal.pone.0204749 (PMC6161896; doi:10.1371/journal.pone.0204749)
Supplement: S1 Visualization — (ZIP) [file pone.0204749.s005.zip › topicmodelvis_1990_2000_lda.css]

path {
  fill: none;
  stroke: none;
}

.xaxis .tick.major {
    fill: black;
    stroke: black;
    stroke-width: 0.1;
    opacity: 0.7;
}

.slideraxis {
    fill: black;
    stroke: black;
    stroke-width: 0.4;
    opacity: 1;
}

text {
    font-family: sans-serif;
    font-size: 11px;
}
