# Supplementary material for: Where communities intermingle, diversity grows – The evolution of topics in ecosystem service research
Source: PLoS One. 2018 Sep 28;13(9):e0204749. doi: 10.1371/journal.pone.0204749 (PMC6161896; doi:10.1371/journal.pone.0204749)
Supplement: S1 Visualization — (ZIP) [file pone.0204749.s005.zip › topicmodelvis_1990_2000_lda.json]

{
 "mdsDat": {
 "x": [ 0.0055653, 0.12681, 0.19813, 0.11798, -0.072209, -0.17214, -0.094666, -0.1869, 0.077425 ],
"y": [ -0.063546, -0.11694, 0.076135, -0.084715, -0.10013, -0.15061, 0.076383, 0.16635, 0.19708 ],
"topics": [ 1, 2, 3, 4, 5, 6, 7, 8, 9 ],
"Freq": [ 19.838, 13.827, 11.571,  10.79, 9.5919, 9.3198, 9.0407, 8.6562,  7.366 ],
"cluster": [      1,      1,      1,      1,      1,      1,      1,      1,      1 ] 
},
"tinfo": {
 "Term": [ "ecosystem", "speci", "water", "valu", "servic", "habitat", "biodivers", "sustain", "econom", "manag", "communiti", "forest", "natur", "wetland", "restor", "estim", "flow", "function", "system", "chang", "plant", "effect", "human", "environment", "approach", "soil", "conserv", "model", "land", "region", "address", "risk", "optim", "gap", "footprint", "stressor", "solut", "stress", "dynam", "citi", "insight", "purpos", "scientist", "mainten", "bias", "linkag", "respect", "local", "knowledg", "lake", "timber", "object", "manag", "propos", "analyz", "attribut", "analyt", "health", "tool", "assess", "capit", "earth", "paradigm", "polit", "sustain", "origin", "restor", "condit", "accept", "doe", "emphasi", "feasibl", "manuscript", "move", "technic", "field", "planet", "shift", "pressur", "array", "stage", "final", "receiv", "stock", "emerg", "altern", "world", "evolutionari", "view", "achiev", "valuat", "intern", "scarciti", "user", "tax", "vbs", "method", "analys", "assumpt", "criteria", "dimens", "forum", "nonmarket", "good", "input", "aggreg", "work", "green", "environment", "cost", "techniqu", "incent", "concept", "econom", "implic", "literatur", "market", "recommend", "exchang", "constraint", "wetland", "estim", "marin", "nitrogen", "million", "annual", "china", "annum", "coral", "yuan", "consumpt", "seafood", "correspond", "costanza", "fold", "household", "baltic", "ocean", "coastal", "freshwat", "account", "approxim", "retent", "peopl", "recreat", "retain", "tamarisk", "amount", "calcul", "sourc", "habitat", "reef", "oyster", "phragmit", "shellfish", "atlant", "benthic", "assemblag", "consum", "short", "mangrov", "sediment", "tidal", "recogn", "salmon", "categori", "degre", "complex", "redund", "north", "mani", "associ", "stabil", "connect", "facilit", "establish", "ongo", "extens", "expans", "genet", "composit", "earthworm", "pollin", "experiment", "abund", "herbivor", "biomass", "conduct", "drought", "fit", "plot", "survey", "worm", "fragment", "consist", "ani", "communiti", "ground", "experi", "grassland", "resist", "test", "basi", "rich", "reflect", "anim", "nativ", "size", "expect", "abov", "bank", "agroforestri", "lowland", "veri", "acreag", "feder", "particip", "strateg", "climat", "mitig", "net", "plan", "threat", "interdisciplinari", "past", "project", "adapt", "nation", "practic", "primari", "high", "region", "abil", "concern", "agricultur", "creation", "extent", "commod", "polici", "preserv", "stand", "tree", "burn", "invad", "invas", "communal", "cover", "densiti", "fell", "graze", "forest", "africa", "target", "pattern", "silvicultur", "alien", "proport", "recoveri", "small", "poor", "urban", "mountain", "fynbo", "south", "woodi", "indigen", "secondari", "storag", "found", "signific", "flow", "power", "find", "river", "downstream", "program", "watersh", "forestri", "run", "vapor", "soil", "water", "domain", "simul", "regul", "realiz", "similar", "especi", "nutrient", "basin", "hydrolog", "wildlif", "fundament", "higher", "eros", "isol", "invertebr", "typic", "crop", "upstream", "plant", "continu", "type", "direct", "goal", "specif", "terrestri", "growth", "model", "protect", "onli", "biodivers", "system", "perform", "implement", "natur", "capac", "organ", "ecosystem", "valu", "activ", "conserv", "make", "biodivers", "treatment", "differ", "problem", "speci", "depend", "discuss", "effect", "approach", "essenti", "product", "fish", "speci", "chang", "societi", "public", "institut", "servic", "import", "variabl", "larg", "servic", "includ", "landscap", "predict", "major", "data", "drainag", "properti", "scale", "futur", "resourc", "strategi", "fisheri", "affect", "industri", "benefit", "focus", "human", "set", "valu", "process", "indic", "impact", "ecolog", "loss", "land", "remain", "technolog", "area", "ecosystem", "limit", "popul", "function", "life", "increas", "provid", "impact", "disturb", "base", "land", "respons", "system", "total", "level", "chang", "howev", "function", "consequ", "examin", "increas", "appropri", "popul", "loss", "posit", "ecolog", "control", "properti", "area", "develop", "integr", "consid", "result", "ecosystem", "process", "divers", "current", "reserv", "human", "ecolog", "group", "term", "natur", "maintain", "becaus", "spatial", "factor", "provid", "studi", "function", "global", "discuss", "conserv", "global", "approach", "scale", "servic", "human", "biolog", "human", "control", "integr", "speci", "ecolog", "land", "effect", "support", "societi", "biolog", "structur", "site", "paper", "decis", "consid", "research", "elsevi", "region", "contribut", "manag", "natur", "resourc", "relat", "product", "plant", "conserv", "howev", "develop", "approach", "measur", "import", "studi", "provid", "fish", "area", "divers", "ecosystem", "resourc", "studi", "examin", "result", "respons", "base", "ecolog", "process", "scienc", "scienc", "ecosystem", "function", "time", "ecosystem", "natur", "includ", "social", "ecosystem", "differ", "activ", "manag", "scale", "model", "indic", "econom", "resourc", "process" ],
"logprob": [     30,     29,     28,     27,     26,     25,     24,     23,     22,     21,     20,     19,     18,     17,     16,     15,     14,     13,     12,     11,     10,      9,      8,      7,      6,      5,      4,      3,      2,      1, -4.7052, -4.3193, -5.2476, -5.446, -5.5623, -5.5623, -5.6938, -5.6938, -5.082, -5.8454, -5.8454, -5.8454, -5.1614, -5.1614, -6.0241, -6.0241, -6.0241, -4.4728, -5.5623, -5.1614, -5.6938, -5.3419, -3.2846, -5.082, -5.8454, -5.8454, -5.8454, -5.446, -5.2476, -4.4322, -4.2119, -4.9944, -5.2148, -5.2148, -3.1474, -5.3464, -3.477, -4.7346, -5.4979, -5.6766, -5.6766, -5.6766, -5.6766, -5.6766, -5.6766, -4.7346, -4.5285, -4.9001, -5.3464, -5.4979, -5.4979, -5.6766, -5.6766, -5.3464, -5.3464, -5.3464, -4.2582, -5.8943, -5.8943, -5.4979, -3.8013, -5.0442, -5.0442, -5.0442, -5.1758, -5.1758, -4.0414, -5.3273, -5.3273, -5.3273, -5.3273, -5.3273, -5.3273, -4.6433, -3.9971, -5.506, -5.506, -5.0442, -3.5235, -4.1872, -5.3273, -5.506, -4.422, -3.0248, -5.1758, -5.1758, -4.928, -5.7238, -5.7238, -5.7238, -3.3538, -3.4561, -4.1735, -4.2303, -4.7564, -4.8606, -4.9768, -5.1084, -5.1084, -5.1084,  -5.26,  -5.26, -5.4386, -5.4386, -5.4386, -5.4386, -4.8606, -4.4966, -4.2906, -4.3546, -4.6621, -5.4386, -5.4386, -5.1084, -5.1084, -5.6564, -5.6564, -5.4386, -5.4386,  -5.26, -3.0237, -3.775, -4.3842, -4.8645, -4.8645, -5.1476, -5.1476, -5.3263, -5.3263, -5.3263, -4.7482, -4.5498, -4.9961, -4.9961, -4.9961, -4.8645, -5.3263, -4.9961, -5.3263, -5.3263, -4.0074, -4.3107, -5.1476, -5.1476, -4.9961, -4.9961, -5.544, -5.544, -5.544, -5.3263, -4.0322, -4.4346, -4.4346, -4.5208, -4.8355, -4.9671, -4.5208, -5.2973, -5.2973, -5.2973, -5.2973, -5.2973, -5.2973, -4.2133, -4.7193, -4.7193, -3.142, -4.5208, -4.9671, -4.6151, -5.1186, -4.8355, -5.2973, -4.2133, -5.5151, -5.1186, -4.2133, -4.7193, -4.7193, -4.9671, -4.3295, -4.6935, -5.0929, -5.0929, -5.2715, -5.2715, -5.2715, -5.2715, -4.3295, -4.8097, -4.9413, -4.3295, -5.2715, -5.4893, -5.0929, -5.0929, -5.0929, -4.5893, -4.3295, -5.2715, -4.4088, -3.6406, -5.0929, -4.6935, -3.7627, -5.4893, -5.4893, -5.4893, -4.1875, -5.2715, -4.1455, -4.2139, -4.3668, -4.5473, -4.5473, -4.7677, -4.7677, -4.7677, -4.7677, -4.7677, -3.1206, -4.8992, -4.8992, -4.2874, -5.0508, -5.2295, -5.2295, -4.6514, -4.8992, -4.8992, -4.2874, -5.0508, -4.7677, -4.8992, -5.4472, -5.4472, -4.6514, -5.2295, -5.2295, -4.453, -3.3059, -4.5013, -4.7491, -4.1373, -4.9007, -4.9007, -3.7605, -5.0794, -5.0794, -5.0794, -3.4875, -2.6484, -4.7491, -4.9007, -3.8711, -5.0794, -4.0638, -5.2971, -4.5013, -4.5013, -5.0794, -5.0794, -4.9007, -4.7491, -5.5758, -5.5758, -5.5758, -5.5758, -5.2971, -5.5758, -3.4289, -4.6935, -4.9007, -4.6611, -4.4683, -4.6441, -4.7491, -4.0212, -3.7095, -4.2844, -4.5498, -3.2625, -3.7614, -4.928, -4.5893, -3.0869, -4.6621, -4.1782, -2.2843, -3.0925, -4.5594, -3.6406, -4.6433, -3.4578, -4.453, -3.9548, -4.876, -2.7839, -4.1373, -4.4115, -3.5576, -3.7605, -4.5926, -3.6376, -4.6621, -2.9667, -3.5668, -4.3556, -4.9401, -4.422, -3.2474, -3.5528, -4.6514, -4.3028, -2.9252, -3.8174, -4.0632, -4.7677, -4.5926, -4.6621, -5.1084, -4.1492, -4.3931, -4.7346, -3.6999, -4.5893, -5.082, -4.876, -4.8139, -4.2409, -5.0085, -3.5917, -4.9944, -3.5404, -4.1863, -4.2977, -4.6057, -3.5442, -4.1875, -3.8596, -5.0985, -5.0985, -4.0688, -2.7645, -4.8139, -4.2423, -3.4912, -4.7346, -4.2582, -3.9564, -4.1875, -4.7193, -4.8158, -4.0632, -4.9401, -4.1677, -4.7564, -4.4088, -3.9106, -4.7346, -3.8616, -4.7491, -5.0085, -4.2303, -4.5759, -4.4231, -4.3553, -4.8355, -4.1259, -4.453, -4.564, -4.1235, -4.3067, -4.6542, -4.8238, -4.2167, -3.2371, -4.0632, -4.4636, -4.6935, -4.4966, -3.8711, -3.9971, -4.6151, -4.5893, -4.0203, -4.7482, -4.6514, -4.6176, -4.928, -4.4683, -4.2818, -4.4728, -4.7295, -4.7295, -4.4231, -4.6621, -4.759, -4.3972, -4.2119, -4.2303, -4.453, -4.5152, -4.7482, -4.3972, -4.0212, -4.2423, -4.3972, -4.759, -4.8139, -4.7346, -4.5893, -4.8238, -4.6514, -4.9401, -4.928, -4.8097, -4.6176, -4.7564, -4.6621, -4.7482, -4.2139, -4.3295, -4.5498, -4.8238, -4.6611, -4.453, -4.6441, -4.7193, -4.8158, -4.7295, -4.8238, -4.8158, -4.7295, -4.6621, -4.8645, -4.5473, -4.8139, -4.3972, -4.7346, -4.7482, -4.8645, -4.9401, -4.8355, -4.7491, -4.6176, -4.8238, -4.7564, -4.7491, -4.5893, -4.7564, -5.0085, -4.8139, -4.928, -4.928, -4.928, -4.8645, -4.8645, -4.8355, -4.8097, -4.7677, -4.7677, -4.7677, -4.7491, -4.7491, -4.7491 ],
"loglift": [     30,     29,     28,     27,     26,     25,     24,     23,     22,     21,     20,     19,     18,     17,     16,     15,     14,     13,     12,     11,     10,      9,      8,      7,      6,      5,      4,      3,      2,      1, 1.5734, 1.5545, 1.5427,  1.527, 1.5164, 1.5164, 1.5029, 1.5029, 1.4866, 1.4854, 1.4854, 1.4854, 1.4777, 1.4754, 1.4614, 1.4614, 1.4614,  1.437, 1.4128, 1.4086, 1.3874,  1.373,  1.371, 1.3658, 1.3557, 1.3549, 1.3543, 1.3477, 1.3257, 1.3219, 1.8975, 1.8954, 1.8759, 1.8759, 1.8637, 1.8623, 1.8596, 1.8458, 1.8445, 1.8202, 1.8202, 1.8202, 1.8202, 1.8202, 1.8202, 1.7821, 1.7644, 1.7497, 1.7467, 1.7147, 1.7126,  1.668, 1.6668, 1.6428, 1.6423, 1.6403, 1.6302,  1.605,  1.605, 1.5971, 2.0919, 2.0532, 2.0532, 2.0532, 2.0394, 2.0394, 2.0348, 2.0215, 2.0215, 2.0215, 2.0215, 2.0215, 2.0215, 2.0129, 2.0016, 1.9971, 1.9971, 1.9456, 1.9203, 1.8927,  1.891, 1.8445, 1.8311, 1.8278, 1.8186, 1.8177, 1.8021, 1.7814, 1.7806, 1.7758, 2.2052,  2.203, 2.1788,  2.176, 2.1425, 2.1337, 2.1228,  2.109,  2.109,  2.109,  2.091,  2.091, 2.0665, 2.0665, 2.0665, 2.0665, 2.0362, 2.0277, 2.0119, 1.9999, 1.9942, 1.9139, 1.9139, 1.8878, 1.8838, 1.8525, 1.8484, 1.7799, 1.7797, 1.7348, 2.3269, 2.3079, 2.2784, 2.2399, 2.2399,  2.208,  2.208, 2.1833, 2.1833, 2.1833, 2.1551, 2.1118, 2.1077, 2.1074, 2.1051, 2.0403, 2.0271, 1.9069, 1.8942, 1.8919, 1.8549, 1.8515, 1.8514, 1.8448, 1.8222, 1.8198, 1.8128, 1.8111, 1.8032,  1.777, 2.3249, 2.3019, 2.3019, 2.2958, 2.2687, 2.2548, 2.2171, 2.2121, 2.2121, 2.2121, 2.2121, 2.2121, 2.2121, 2.1965, 2.1859, 2.1843, 2.1499, 2.1441, 2.1371, 2.1211, 2.1033,  2.064, 2.0539, 1.9986, 1.9919, 1.9833, 1.9546, 1.9389, 1.9349, 1.9332, 2.3373, 2.3096, 2.2665, 2.2665, 2.2418, 2.2418, 2.2418, 2.2418,  2.204, 2.1946, 2.1632, 2.1431, 2.0872, 2.0184, 2.0145,  2.011, 2.0079, 2.0033, 1.9736, 1.9513, 1.9451, 1.9245,  1.905, 1.9002, 1.8794, 1.8688, 1.8688, 1.8666, 1.8564, 1.8372, 2.3892, 2.3852, 2.3754, 2.3618, 2.3618, 2.3419, 2.3419, 2.3419, 2.3419, 2.3419, 2.3359, 2.3279, 2.3279, 2.3113, 2.3098,  2.285,  2.285, 2.2571, 2.2115, 2.2096, 2.1846,  2.172, 2.1389, 2.1056, 2.0654,  2.065, 2.0096, 2.0005, 1.9968, 1.9634, 2.5785, 2.5131, 2.4879, 2.4706, 2.4695, 2.4695, 2.4649, 2.4445, 2.4445, 2.4445, 2.4275, 2.3894, 2.3685, 2.3305, 2.3014, 2.2861,  2.254, 2.2239, 2.1723, 2.1708, 2.1534, 2.1531, 2.0082, 1.9991,  1.943, 1.9423, 1.9423,  1.941, 1.9334, 1.9325, 1.9225, 1.8308, 1.9243, 1.5777,  1.565, 1.7597, 1.9204, 1.9465, 1.8796, 1.2847, 1.7526, 1.7514, 1.2258, 1.7264, 1.8132, 1.4428, 1.6936, 1.7168, 1.0862, 1.5558, 1.2562, 1.6728, 1.6524,  1.556, 1.9074, 1.5616, 1.2681, 1.6135, 1.7306, 1.4771,  1.728, 1.6436, 1.4734, 1.4832,  1.641, 1.4306, 1.6263, 1.1395, 1.2521, 1.6195,  0.839, 1.4933,  1.882, 1.7077, 1.1613, 1.5286, 1.6519, 1.9021, 1.4442, 1.5874, 1.6983, 1.7479, 1.0682, 1.4652, 1.3775, 1.7596, 1.2545, 1.1883, 1.4802, 1.5301, 1.2283, 1.0552, 1.5244, 1.1078, 0.8987, 1.5046, 1.0442, 0.9079, 1.5895, 1.4975, 1.5555, 1.5555, 1.2639, 0.6061, 1.3874, 1.3933, 1.2917,  1.329, 1.0267, 1.1963, 1.4624, 1.8106, 0.9769, 1.2939, 1.0503, 0.8195, 1.5439, 1.4927, 1.2825, 1.2596, 0.9213, 1.7859, 1.0985, 1.0546, 1.3481, 1.2125, 1.4218, 1.8256, 0.3262, 1.6335, 1.3332, 1.2092, 0.8243,  0.745, 1.5312, 1.2521, 0.1335, 1.0218,   1.22, 1.6062, 1.1857, 0.7758,  0.455, 1.4928, 1.4154, 0.5095, 1.4504,  1.756, 1.5866, 1.4735, 0.6845, 0.9746, 0.3101, 1.1626,  1.159, 0.8903,   1.23, 0.6452, 1.0642, -0.1255, 0.4166, 1.2642, 0.1317, 1.3382,  1.002, 0.3761, 0.2098,   0.96, 0.5267,  0.949, 0.7605, 1.1279, 1.1796, 1.6059, 0.9108, 1.4206, 1.5453, 1.2805, 1.1675,  0.903, 1.1812, 0.4417, 0.2002, 0.5276, 1.1035, 0.4597, 0.8984, 0.6693, 1.2749, 0.3152, 0.6746, 1.0376, 0.2303, 0.5269, 0.4907, 1.4387, 0.7854, 0.8697, -1.0266, 0.3428, 0.5082, 1.2426, 0.5287, 1.1549, 1.0435, -0.1655, 0.2612, 0.8734, 0.8807, -1.2188, 0.0265, 0.9475, -1.4433, -0.3982, 0.4181, 1.0254, -1.4939, 0.6519, 0.9801, -0.1541, 0.6937, 0.8215, 1.0347, 0.1034, 0.3282, 0.3359 ],
"Freq": [    351,    126,     66,     98,    172,     48,     68,     68,     79,     97,     51,     43,    110,     39,     49,     35,     28,     85,     69,     56,     48,     51,     98,     44,     46,     27,     50,     38,     48,     39, 18.382, 27.038, 10.687, 8.7634, 7.8015, 7.8015, 6.8397, 6.8397, 12.611, 5.8779, 5.8779, 5.8779, 11.649, 11.649,  4.916,  4.916,  4.916, 23.191, 7.8015, 11.649, 6.8397, 9.7252, 76.092, 12.611, 5.8779, 5.8779, 5.8779, 8.7634, 10.687, 24.153, 20.982, 9.5946, 7.6967, 7.6967, 60.836, 6.7478, 43.755, 12.441, 5.7989,   4.85,   4.85,   4.85,   4.85,   4.85,   4.85, 12.441, 15.288, 10.543, 6.7478, 5.7989, 5.7989,   4.85,   4.85, 6.7478, 6.7478, 6.7478, 20.033, 3.9011, 3.9011, 5.7989, 26.475,  7.639,  7.639,  7.639, 6.6972, 6.6972, 20.824, 5.7554, 5.7554, 5.7554, 5.7554, 5.7554, 5.7554, 11.406, 21.766, 4.8136, 4.8136,  7.639, 34.951, 17.999, 5.7554, 4.8136, 14.232, 57.554, 6.6972, 6.6972, 8.5808, 3.8718, 3.8718, 3.8718, 38.621, 34.863, 17.014, 16.075, 9.4987, 8.5593, 7.6198, 6.6804, 6.6804, 6.6804,  5.741,  5.741, 4.8015, 4.8015, 4.8015, 4.8015, 8.5593, 12.317, 15.135, 14.196, 10.438, 4.8015, 4.8015, 6.6804, 6.6804, 3.8621, 3.8621, 4.8015, 4.8015,  5.741,  47.76,  22.53, 12.252, 7.5793, 7.5793, 5.7105, 5.7105,  4.776,  4.776,  4.776, 8.5138, 10.383, 6.6449, 6.6449, 6.6449, 7.5793,  4.776, 6.6449,  4.776,  4.776, 17.858, 13.186, 5.7105, 5.7105, 6.6449, 6.6449, 3.8416, 3.8416, 3.8416,  4.776, 16.927, 11.319, 11.319, 10.385, 7.5807, 6.6461, 10.385, 4.7769, 4.7769, 4.7769, 4.7769, 4.7769, 4.7769, 14.123, 8.5153, 8.5153, 41.227, 10.385, 6.6461,   9.45, 5.7115, 7.5807, 4.7769, 14.123, 3.8423, 5.7115, 14.123, 8.5153, 8.5153, 6.6461, 12.197,  8.476, 5.6852, 5.6852, 4.7549, 4.7549, 4.7549, 4.7549, 12.197, 7.5457, 6.6155, 12.197, 4.7549, 3.8246, 5.6852, 5.6852, 5.6852, 9.4063, 12.197, 4.7549, 11.267, 24.291, 5.6852,  8.476,   21.5, 3.8246, 3.8246, 3.8246, 14.058, 4.7549, 14.038, 13.109, 11.251, 9.3933, 9.3933, 7.5353, 7.5353, 7.5353, 7.5353, 7.5353, 39.122, 6.6063, 6.6063,  12.18, 5.6773, 4.7483, 4.7483, 8.4643, 6.6063, 6.6063,  12.18, 5.6773, 7.5353, 6.6063, 3.8193, 3.8193, 8.4643, 4.7483, 4.7483, 10.322, 27.659, 8.3692, 6.5321, 12.044, 5.6135, 5.6135, 17.555, 4.6949, 4.6949, 4.6949, 23.066, 53.379, 6.5321, 5.6135, 15.718, 4.6949, 12.962, 3.7764, 8.3692, 8.3692, 4.6949, 4.6949, 5.6135, 6.5321, 2.8578, 2.8578, 2.8578, 2.8578, 3.7764, 2.8578, 30.946,  8.476, 5.6135,  13.39, 16.237, 9.4482, 6.5321, 15.896, 18.474,     28, 10.383, 35.455, 47.237, 8.5808, 9.4063, 64.631, 10.438, 15.055,  206.9, 53.787, 21.267, 24.291, 11.406,  30.94, 10.322, 22.708, 15.496, 58.984, 12.044, 17.186, 27.208, 17.555, 14.339, 31.184, 10.438, 50.563, 26.152, 26.076, 14.534, 14.232, 78.977, 28.137, 8.4643, 10.206, 59.289, 21.596, 15.918, 7.5353, 14.339, 10.438, 6.6804, 15.058, 25.115, 12.441,   29.3, 9.4063, 12.611, 15.496, 11.492, 17.057, 13.573, 39.011, 9.5946, 32.045, 30.886, 16.115, 20.305, 40.909, 14.058, 18.683, 8.6456, 8.6456, 18.893, 69.622, 11.492,  14.12, 29.077, 12.441, 20.033, 18.793, 14.058, 8.5153, 16.458, 15.918, 14.534,  21.93, 9.4987, 11.267, 17.754, 12.441, 20.661, 6.5321, 13.573, 16.075, 11.378, 13.256, 12.254, 7.5807, 32.809, 10.322, 12.348, 14.988, 19.084, 19.344, 9.5226, 11.125, 37.488, 15.918, 11.317,  8.476, 12.317, 15.718, 21.766,   9.45, 9.4063, 19.832, 8.5138, 8.4643, 7.4507, 8.5808, 16.237, 13.188, 23.191, 10.464, 10.464, 13.256, 10.438,  17.42, 9.2878, 20.982, 16.075, 10.322, 22.229, 8.5138, 9.2878, 15.896,  14.12, 9.2878,  17.42, 11.492, 12.441, 9.4063, 9.5226, 8.4643, 14.534, 8.5808, 7.5457, 7.4507, 9.4987, 10.438, 8.5138, 13.109, 12.197, 10.383, 9.5226,  13.39, 10.322, 9.4482, 8.5153, 16.458, 10.464, 9.5226, 16.458, 10.464, 10.438, 7.5793, 9.3933, 11.492, 9.2878, 12.441, 8.5138, 7.5793, 14.534, 7.5807, 6.5321, 7.4507, 9.5226, 9.4987, 6.5321, 9.4063, 9.4987, 13.573, 11.492, 8.5808, 8.5808, 8.5808, 7.5793, 7.5793, 7.5807, 7.5457, 7.5353, 7.5353, 7.5353, 6.5321, 6.5321, 6.5321 ],
"Total": [    351,    126,     66,     98,    172,     48,     68,     68,     79,     97,     51,     43,    110,     39,     49,     35,     28,     85,     69,     56,     48,     51,     98,     44,     46,     27,     50,     38,     48,     39, 19.212, 28.798, 11.518, 9.5942, 8.6323, 8.6323, 7.6705, 7.6705, 14.376, 6.7087, 6.7087, 6.7087, 13.398, 13.429, 5.7468, 5.7468, 5.7468, 27.782, 9.5741, 14.356, 8.6099,  12.42, 97.371, 16.221, 7.6377, 7.6433, 7.6481, 11.478, 14.309, 32.462, 22.753, 10.427,  8.529,  8.529, 68.244,   7.58, 49.285, 14.208, 6.6311, 5.6822, 5.6822, 5.6822, 5.6822, 5.6822, 5.6822, 15.143, 18.939, 13.255, 8.5091, 7.5497, 7.5656, 6.6167,  6.624, 9.4404,  9.445, 9.4636,  28.38, 5.6677, 5.6677, 8.4917, 28.247,  8.472,  8.472,  8.472, 7.5302, 7.5302, 23.522, 6.5884, 6.5884, 6.5884, 6.5884, 6.5884, 6.5884, 13.169, 25.417, 5.6466, 5.6466, 9.4339, 44.268, 23.436,  7.507, 6.5769, 19.709, 79.966, 9.3908, 9.3991, 12.232, 5.6351, 5.6393, 5.6667, 39.454, 35.697, 17.847, 16.908, 10.332, 9.3925, 8.4531, 7.5137, 7.5137, 7.5137, 6.5742, 6.5742, 5.6348, 5.6348, 5.6348, 5.6348, 10.354, 15.027, 18.759, 17.808, 13.169, 6.5638, 6.5638, 9.3743, 9.4115,  5.614, 5.6372, 7.5056, 7.5069, 9.3881, 48.594, 23.364, 13.085, 8.4132, 8.4132, 6.5443, 6.5443, 5.6098, 5.6098, 5.6098, 10.287,   13.1, 8.4182, 8.4205, 8.4406, 10.271, 6.5588,  10.29, 7.4911, 7.5077,  29.13, 21.583, 9.3481, 9.4097,   11.2, 11.227,  6.536, 6.5475, 6.5991, 8.4224, 17.761, 12.153, 12.153, 11.218, 8.4145, 7.4799, 12.137, 5.6107, 5.6107, 5.6107, 5.6107, 5.6107, 5.6107, 16.849, 10.268, 10.284, 51.531, 13.056, 8.4144, 12.158, 7.4798, 10.325, 6.5725, 20.536,  5.625, 8.4337,  21.46, 13.145, 13.196, 10.317, 13.032, 9.3103, 6.5194, 6.5194, 5.5891, 5.5891, 5.5891, 5.5891,  14.89, 9.2986, 8.4116, 15.824, 6.5236, 5.6207, 8.3883, 8.4173, 8.4431, 14.035, 18.747, 7.4727, 17.817, 39.214, 9.3591, 14.021, 36.311, 6.5277, 6.5277, 6.5424, 24.295, 8.3762, 14.873, 13.944, 12.086, 10.228, 10.228, 8.3697, 8.3697, 8.3697, 8.3697, 8.3697, 43.714, 7.4407, 7.4407, 13.949, 6.5117, 5.5827, 5.5827, 10.233, 8.3593, 8.3753, 15.833, 7.4736, 10.253, 9.2938, 5.5931, 5.5955, 13.107, 7.4199, 7.4474, 16.741, 28.495, 9.2048, 7.3677, 13.821, 6.4491, 6.4491, 20.261, 5.5305, 5.5305, 5.5305, 27.636, 66.443, 8.3021, 7.4109, 21.363, 6.4794, 18.474, 5.5464, 12.943, 12.963,  7.399, 7.4013, 10.229, 12.013, 5.5583, 5.5623, 5.5626, 5.5696, 7.4158, 5.6171, 48.559, 15.028, 11.124, 19.993, 24.555, 16.952, 12.995,  26.22, 38.283, 39.058, 18.761, 68.054, 69.892, 13.194, 16.973, 110.43, 17.786, 28.196, 351.99,  98.09, 30.524,  50.44, 18.886, 68.054, 17.704, 41.174, 21.979, 126.07,  28.97, 28.378, 51.857, 46.063, 23.765, 61.153, 18.747, 126.07, 56.887, 42.061, 20.947, 24.353, 172.04, 65.894,  14.89,  25.12, 172.04, 48.819, 33.752, 12.993, 24.467, 19.779, 11.329, 28.135, 43.503, 20.788, 63.866, 17.908, 18.131, 23.803, 18.917, 31.916, 20.032, 98.224,  15.11,  98.09, 63.379, 30.932, 36.025, 119.35, 31.724, 48.279, 13.199, 13.199, 49.476, 351.99, 20.757, 36.547, 85.734, 23.821, 51.897, 59.227, 36.025, 14.944, 31.234, 48.279,  25.63, 69.892,   18.8, 28.012, 56.887, 25.532, 85.734, 14.867, 22.808, 51.897, 27.389, 36.547, 31.724, 13.106, 119.35, 23.283, 28.135, 49.476,  60.53, 46.292, 17.798, 43.179, 351.99, 63.379, 34.834, 18.812, 34.877, 98.224, 119.35, 22.788, 25.264, 110.43, 20.812,  16.89, 20.697, 16.991, 59.227, 53.399, 85.734, 28.278, 28.378,  50.44, 28.278, 46.063, 43.503, 172.04, 98.224, 33.682, 98.224, 23.283, 46.292, 126.07, 119.35, 48.279, 51.857, 32.178, 42.061, 33.682, 25.299, 19.627, 29.466, 17.913, 17.798, 28.108,  27.39, 39.214, 27.243, 97.371, 110.43, 63.866, 27.298, 61.153, 48.559,  50.44, 25.532,  60.53, 46.063, 29.157, 65.894, 53.399, 59.227, 18.747, 49.476, 34.834, 351.99, 63.866, 53.399, 22.808, 43.179,  25.63, 31.234, 119.35, 63.379, 36.757, 36.757, 351.99, 85.734, 26.525, 351.99, 110.43, 48.819, 26.597, 351.99, 41.174, 30.524, 97.371, 43.503, 38.283, 30.932, 79.966, 63.866, 63.379 ],
"Category": [ "Default", "Default", "Default", "Default", "Default", "Default", "Default", "Default", "Default", "Default", "Default", "Default", "Default", "Default", "Default", "Default", "Default", "Default", "Default", "Default", "Default", "Default", "Default", "Default", "Default", "Default", "Default", "Default", "Default", "Default", "Topic1", "Topic1", "Topic1", "Topic1", "Topic1", "Topic1", "Topic1", "Topic1", "Topic1", "Topic1", "Topic1", "Topic1", "Topic1", "Topic1", "Topic1", "Topic1", "Topic1", "Topic1", "Topic1", "Topic1", "Topic1", "Topic1", "Topic1", "Topic1", "Topic1", "Topic1", "Topic1", "Topic1", "Topic1", "Topic1", "Topic2", "Topic2", "Topic2", "Topic2", "Topic2", "Topic2", "Topic2", "Topic2", "Topic2", "Topic2", "Topic2", "Topic2", "Topic2", "Topic2", "Topic2", "Topic2", "Topic2", "Topic2", "Topic2", "Topic2", "Topic2", "Topic2", "Topic2", "Topic2", "Topic2", "Topic2", "Topic2", "Topic2", "Topic2", "Topic2", "Topic3", "Topic3", "Topic3", "Topic3", "Topic3", "Topic3", "Topic3", "Topic3", "Topic3", "Topic3", "Topic3", "Topic3", "Topic3", "Topic3", "Topic3", "Topic3", "Topic3", "Topic3", "Topic3", "Topic3", "Topic3", "Topic3", "Topic3", "Topic3", "Topic3", "Topic3", "Topic3", "Topic3", "Topic3", "Topic3", "Topic4", "Topic4", "Topic4", "Topic4", "Topic4", "Topic4", "Topic4", "Topic4", "Topic4", "Topic4", "Topic4", "Topic4", "Topic4", "Topic4", "Topic4", "Topic4", "Topic4", "Topic4", "Topic4", "Topic4", "Topic4", "Topic4", "Topic4", "Topic4", "Topic4", "Topic4", "Topic4", "Topic4", "Topic4", "Topic4", "Topic5", "Topic5", "Topic5", "Topic5", "Topic5", "Topic5", "Topic5", "Topic5", "Topic5", "Topic5", "Topic5", "Topic5", "Topic5", "Topic5", "Topic5", "Topic5", "Topic5", "Topic5", "Topic5", "Topic5", "Topic5", "Topic5", "Topic5", "Topic5", "Topic5", "Topic5", "Topic5", "Topic5", "Topic5", "Topic5", "Topic6", "Topic6", "Topic6", "Topic6", "Topic6", "Topic6", "Topic6", "Topic6", "Topic6", "Topic6", "Topic6", "Topic6", "Topic6", "Topic6", "Topic6", "Topic6", "Topic6", "Topic6", "Topic6", "Topic6", "Topic6", "Topic6", "Topic6", "Topic6", "Topic6", "Topic6", "Topic6", "Topic6", "Topic6", "Topic6", "Topic7", "Topic7", "Topic7", "Topic7", "Topic7", "Topic7", "Topic7", "Topic7", "Topic7", "Topic7", "Topic7", "Topic7", "Topic7", "Topic7", "Topic7", "Topic7", "Topic7", "Topic7", "Topic7", "Topic7", "Topic7", "Topic7", "Topic7", "Topic7", "Topic7", "Topic7", "Topic7", "Topic7", "Topic7", "Topic7", "Topic8", "Topic8", "Topic8", "Topic8", "Topic8", "Topic8", "Topic8", "Topic8", "Topic8", "Topic8", "Topic8", "Topic8", "Topic8", "Topic8", "Topic8", "Topic8", "Topic8", "Topic8", "Topic8", "Topic8", "Topic8", "Topic8", "Topic8", "Topic8", "Topic8", "Topic8", "Topic8", "Topic8", "Topic8", "Topic8", "Topic9", "Topic9", "Topic9", "Topic9", "Topic9", "Topic9", "Topic9", "Topic9", "Topic9", "Topic9", "Topic9", "Topic9", "Topic9", "Topic9", "Topic9", "Topic9", "Topic9", "Topic9", "Topic9", "Topic9", "Topic9", "Topic9", "Topic9", "Topic9", "Topic9", "Topic9", "Topic9", "Topic9", "Topic9", "Topic9", "Topic6", "Topic7", "Topic9", "Topic2", "Topic2", "Topic5", "Topic9", "Topic8", "Topic9", "Topic1", "Topic5", "Topic7", "Topic1", "Topic3", "Topic7", "Topic2", "Topic4", "Topic5", "Topic1", "Topic3", "Topic1", "Topic7", "Topic3", "Topic5", "Topic8", "Topic3", "Topic1", "Topic6", "Topic9", "Topic2", "Topic6", "Topic9", "Topic2", "Topic3", "Topic4", "Topic5", "Topic7", "Topic1", "Topic1", "Topic3", "Topic1", "Topic5", "Topic8", "Topic9", "Topic4", "Topic5", "Topic7", "Topic8", "Topic2", "Topic4", "Topic4", "Topic6", "Topic1", "Topic2", "Topic3", "Topic7", "Topic1", "Topic1", "Topic2", "Topic3", "Topic1", "Topic2", "Topic2", "Topic4", "Topic1", "Topic3", "Topic1", "Topic2", "Topic7", "Topic8", "Topic2", "Topic2", "Topic4", "Topic4", "Topic2", "Topic5", "Topic6", "Topic2", "Topic2", "Topic5", "Topic7", "Topic6", "Topic1", "Topic7", "Topic1", "Topic2", "Topic4", "Topic7", "Topic8", "Topic2", "Topic5", "Topic9", "Topic1", "Topic4", "Topic4", "Topic4", "Topic6", "Topic6", "Topic1", "Topic8", "Topic3", "Topic7", "Topic2", "Topic1", "Topic3", "Topic9", "Topic6", "Topic7", "Topic5", "Topic7", "Topic4", "Topic9", "Topic3", "Topic6", "Topic7", "Topic4", "Topic5", "Topic8", "Topic9", "Topic3", "Topic2", "Topic6", "Topic1", "Topic3", "Topic3", "Topic4", "Topic4", "Topic1", "Topic9", "Topic2", "Topic4", "Topic8", "Topic1", "Topic5", "Topic9", "Topic8", "Topic5", "Topic9", "Topic1", "Topic2", "Topic2", "Topic7", "Topic3", "Topic8", "Topic1", "Topic3", "Topic7", "Topic9", "Topic4", "Topic4", "Topic5", "Topic8", "Topic7", "Topic5", "Topic3", "Topic2", "Topic8", "Topic5", "Topic6", "Topic1", "Topic3", "Topic3", "Topic1", "Topic3", "Topic4", "Topic5", "Topic8", "Topic2", "Topic9", "Topic2", "Topic5", "Topic5", "Topic1", "Topic6", "Topic9", "Topic9", "Topic3", "Topic4", "Topic9", "Topic7", "Topic4", "Topic1", "Topic2", "Topic3", "Topic3", "Topic3", "Topic5", "Topic5", "Topic6", "Topic7", "Topic8", "Topic8", "Topic8", "Topic9", "Topic9", "Topic9" ] 
},
"token.table": {
 "Term": [ "abil", "abil", "abil", "abov", "abov", "abov", "abund", "accept", "account", "account", "achiev", "achiev", "acreag", "activ", "activ", "activ", "adapt", "adapt", "address", "affect", "affect", "affect", "africa", "aggreg", "agricultur", "agricultur", "agricultur", "agricultur", "agroforestri", "alien", "altern", "altern", "amount", "amount", "amount", "analys", "analyt", "analyt", "analyz", "analyz", "ani", "ani", "anim", "anim", "anim", "annual", "annum", "approach", "approach", "approach", "appropri", "appropri", "appropri", "appropri", "appropri", "approxim", "approxim", "area", "area", "area", "area", "area", "array", "array", "assemblag", "assess", "assess", "assess", "associ", "associ", "associ", "associ", "associ", "assumpt", "atlant", "attribut", "attribut", "baltic", "baltic", "bank", "base", "base", "base", "basi", "basi", "basin", "basin", "becaus", "becaus", "benefit", "benefit", "benefit", "benefit", "benefit", "benefit", "benthic", "bias", "biodivers", "biodivers", "biodivers", "biolog", "biolog", "biolog", "biolog", "biolog", "biomass", "biomass", "burn", "calcul", "calcul", "calcul", "capac", "capac", "capac", "capac", "capit", "capit", "categori", "categori", "chang", "chang", "chang", "chang", "china", "citi", "climat", "climat", "climat", "coastal", "coastal", "commod", "commod", "communal", "communiti", "communiti", "communiti", "complex", "complex", "complex", "complex", "composit", "concept", "concept", "concept", "concept", "concern", "concern", "concern", "concern", "condit", "condit", "conduct", "connect", "connect", "connect", "consequ", "consequ", "consequ", "consequ", "conserv", "conserv", "conserv", "conserv", "conserv", "consid", "consid", "consist", "consist", "constraint", "constraint", "consum", "consumpt", "continu", "continu", "continu", "continu", "contribut", "contribut", "contribut", "contribut", "contribut", "contribut", "control", "control", "control", "control", "control", "coral", "correspond", "cost", "cost", "cost", "costanza", "cover", "creation", "creation", "criteria", "crop", "crop", "current", "current", "current", "data", "data", "data", "data", "decis", "decis", "decis", "decis", "degre", "degre", "densiti", "depend", "depend", "depend", "depend", "depend", "depend", "develop", "develop", "develop", "develop", "develop", "develop", "develop", "differ", "differ", "differ", "differ", "differ", "dimens", "direct", "direct", "discuss", "discuss", "disturb", "disturb", "disturb", "disturb", "divers", "divers", "divers", "divers", "divers", "divers", "doe", "domain", "domain", "downstream", "drainag", "drainag", "drainag", "drought", "dynam", "dynam", "earth", "earthworm", "ecolog", "ecolog", "ecolog", "ecolog", "ecolog", "ecolog", "econom", "econom", "econom", "econom", "econom", "ecosystem", "ecosystem", "ecosystem", "ecosystem", "ecosystem", "ecosystem", "ecosystem", "effect", "effect", "effect", "elsevi", "elsevi", "elsevi", "elsevi", "elsevi", "elsevi", "emerg", "emerg", "emerg", "emphasi", "environment", "environment", "environment", "eros", "eros", "eros", "especi", "especi", "essenti", "essenti", "essenti", "establish", "establish", "establish", "establish", "estim", "evolutionari", "evolutionari", "examin", "examin", "examin", "exchang", "exchang", "expans", "expans", "expect", "expect", "experi", "experi", "experiment", "extens", "extens", "extens", "extent", "extent", "facilit", "facilit", "factor", "factor", "factor", "feasibl", "feder", "fell", "field", "field", "final", "final", "find", "fish", "fish", "fisheri", "fisheri", "fisheri", "fisheri", "fit", "flow", "focus", "focus", "focus", "focus", "fold", "footprint", "forest", "forest", "forestri", "forum", "found", "found", "found", "fragment", "fragment", "fragment", "freshwat", "freshwat", "freshwat", "function", "function", "function", "function", "function", "fundament", "fundament", "fundament", "fundament", "futur", "futur", "futur", "futur", "fynbo", "fynbo", "gap", "genet", "genet", "genet", "global", "global", "global", "global", "global", "goal", "goal", "goal", "goal", "good", "good", "grassland", "grassland", "grassland", "graze", "green", "green", "ground", "ground", "group", "group", "growth", "growth", "habitat", "health", "health", "herbivor", "high", "high", "high", "higher", "higher", "household", "howev", "howev", "howev", "human", "human", "human", "human", "human", "hydrolog", "hydrolog", "hydrolog", "impact", "impact", "impact", "implement", "implement", "implic", "implic", "import", "import", "import", "import", "import", "import", "incent", "incent", "includ", "includ", "includ", "includ", "includ", "includ", "increas", "increas", "increas", "increas", "increas", "indic", "indic", "indic", "indic", "indigen", "indigen", "industri", "industri", "input", "input", "insight", "institut", "institut", "institut", "institut", "integr", "integr", "integr", "integr", "interdisciplinari", "interdisciplinari", "intern", "invad", "invas", "invertebr", "invertebr", "isol", "isol", "knowledg", "knowledg", "lake", "lake", "lake", "land", "land", "land", "land", "land", "landscap", "landscap", "landscap", "landscap", "landscap", "landscap", "larg", "larg", "larg", "larg", "larg", "level", "level", "level", "level", "level", "level", "life", "life", "life", "limit", "limit", "limit", "limit", "linkag", "literatur", "literatur", "local", "local", "local", "loss", "loss", "loss", "loss", "lowland", "maintain", "maintain", "maintain", "mainten", "mainten", "major", "major", "major", "major", "make", "make", "make", "manag", "manag", "manag", "mangrov", "mangrov", "mani", "mani", "manuscript", "marin", "market", "market", "measur", "measur", "measur", "measur", "method", "method", "method", "million", "mitig", "mitig", "model", "model", "model", "mountain", "mountain", "move", "nation", "nation", "nation", "nation", "nativ", "nativ", "nativ", "nativ", "natur", "natur", "natur", "natur", "natur", "net", "net", "nitrogen", "nonmarket", "north", "north", "nutrient", "nutrient", "object", "object", "object", "ocean", "ocean", "ocean", "ongo", "ongo", "onli", "onli", "onli", "onli", "onli", "onli", "onli", "optim", "organ", "organ", "organ", "origin", "oyster", "paper", "paper", "paper", "paper", "paradigm", "particip", "past", "past", "pattern", "pattern", "peopl", "peopl", "perform", "perform", "perform", "phragmit", "plan", "plan", "plan", "planet", "planet", "plant", "plant", "plant", "plant", "plot", "polici", "polici", "polici", "polici", "polit", "pollin", "poor", "poor", "popul", "popul", "popul", "popul", "posit", "posit", "posit", "posit", "power", "practic", "practic", "practic", "practic", "predict", "predict", "predict", "preserv", "preserv", "pressur", "pressur", "primari", "primari", "problem", "problem", "problem", "problem", "process", "process", "process", "process", "product", "product", "product", "product", "product", "program", "project", "project", "properti", "properti", "proport", "propos", "propos", "propos", "protect", "protect", "protect", "provid", "provid", "provid", "provid", "provid", "public", "public", "purpos", "realiz", "realiz", "receiv", "receiv", "recogn", "recogn", "recommend", "recommend", "recoveri", "recoveri", "recreat", "recreat", "redund", "redund", "redund", "reef", "reflect", "reflect", "region", "region", "region", "region", "regul", "regul", "relat", "relat", "relat", "relat", "relat", "remain", "remain", "research", "research", "research", "research", "research", "research", "reserv", "reserv", "reserv", "reserv", "reserv", "resist", "resist", "resourc", "resourc", "resourc", "resourc", "resourc", "resourc", "respect", "respons", "respons", "respons", "respons", "restor", "restor", "result", "result", "result", "result", "result", "result", "retain", "retain", "retent", "retent", "rich", "rich", "rich", "risk", "risk", "river", "river", "run", "salmon", "salmon", "scale", "scale", "scale", "scale", "scarciti", "scienc", "scienc", "scienc", "scienc", "scienc", "scientist", "scientist", "seafood", "secondari", "secondari", "secondari", "sediment", "sediment", "servic", "servic", "servic", "servic", "servic", "servic", "set", "set", "set", "set", "shellfish", "shift", "shift", "short", "signific", "signific", "signific", "signific", "silvicultur", "similar", "similar", "similar", "simul", "simul", "site", "site", "site", "site", "site", "size", "size", "small", "small", "social", "social", "social", "social", "societi", "societi", "societi", "soil", "soil", "soil", "solut", "sourc", "sourc", "sourc", "south", "south", "south", "spatial", "spatial", "spatial", "spatial", "spatial", "speci", "speci", "speci", "specif", "specif", "specif", "stabil", "stabil", "stage", "stage", "stand", "stock", "stock", "stock", "storag", "storag", "strateg", "strategi", "strategi", "strategi", "stress", "stressor", "structur", "structur", "structur", "structur", "structur", "studi", "studi", "studi", "studi", "studi", "studi", "studi", "support", "support", "support", "support", "support", "support", "survey", "sustain", "sustain", "system", "system", "tamarisk", "tamarisk", "target", "tax", "technic", "techniqu", "techniqu", "technolog", "technolog", "term", "term", "term", "term", "term", "term", "terrestri", "terrestri", "terrestri", "test", "test", "test", "threat", "threat", "tidal", "tidal", "timber", "timber", "time", "time", "time", "time", "time", "time", "tool", "tool", "total", "total", "total", "treatment", "treatment", "treatment", "tree", "type", "type", "type", "type", "typic", "typic", "typic", "upstream", "upstream", "urban", "urban", "urban", "user", "valu", "valu", "valu", "valu", "valuat", "valuat", "vapor", "variabl", "variabl", "variabl", "vbs", "veri", "view", "view", "water", "water", "water", "water", "watersh", "watersh", "watersh", "wetland", "wildlif", "wildlif", "wildlif", "woodi", "woodi", "work", "world", "world", "worm", "yuan" ],
"Topic": [ 2, 3, 7, 2, 4, 6, 6, 2, 2, 4, 2, 7, 7, 1, 2, 6, 1, 7, 1, 1, 5, 6, 8, 3, 4, 7, 8, 9, 7, 8, 2, 3, 3, 4, 8, 3, 1, 4, 1, 8, 5, 6, 2, 4, 6, 4, 4, 1, 3, 9, 1, 2, 4, 6, 7, 4, 8, 4, 5, 7, 8, 9, 2, 9, 5, 1, 4, 7, 1, 2, 3, 5, 8, 3, 5, 1, 6, 1, 4, 7, 1, 4, 9, 1, 6, 4, 9, 2, 8, 1, 2, 3, 4, 5, 9, 5, 1, 5, 7, 8, 1, 6, 7, 8, 9, 6, 9, 8, 3, 4, 7, 4, 5, 8, 9, 2, 4, 5, 8, 2, 6, 7, 8, 4, 1, 4, 7, 9, 4, 7, 3, 7, 8, 2, 6, 7, 3, 4, 5, 7, 6, 2, 3, 8, 9, 2, 5, 7, 8, 2, 6, 6, 1, 3, 5, 2, 5, 8, 9, 2, 4, 5, 6, 7, 3, 7, 6, 9, 1, 3, 5, 4, 1, 2, 6, 7, 1, 2, 3, 4, 5, 6, 2, 5, 7, 8, 9, 4, 4, 3, 7, 9, 4, 8, 5, 7, 3, 6, 9, 1, 2, 7, 1, 2, 4, 6, 1, 3, 6, 9, 2, 5, 8, 1, 4, 6, 7, 8, 9, 1, 2, 3, 4, 7, 8, 9, 3, 5, 7, 8, 9, 3, 1, 2, 2, 3, 4, 5, 6, 8, 1, 2, 4, 5, 6, 8, 2, 5, 9, 9, 1, 4, 7, 6, 1, 6, 2, 6, 1, 2, 3, 4, 5, 9, 1, 2, 3, 4, 9, 1, 2, 4, 5, 6, 7, 9, 1, 6, 8, 1, 2, 3, 4, 8, 9, 2, 6, 7, 2, 2, 3, 7, 6, 7, 9, 5, 9, 1, 2, 7, 3, 5, 6, 7, 4, 2, 5, 1, 5, 8, 3, 5, 1, 5, 1, 6, 5, 6, 6, 3, 5, 7, 5, 7, 5, 7, 2, 3, 5, 2, 7, 8, 2, 6, 2, 5, 9, 4, 5, 1, 3, 4, 5, 6, 9, 1, 3, 5, 6, 4, 1, 4, 8, 9, 3, 5, 7, 8, 1, 6, 7, 3, 4, 9, 1, 4, 5, 6, 8, 1, 3, 5, 9, 2, 3, 6, 8, 3, 8, 1, 3, 5, 8, 1, 3, 4, 5, 7, 1, 2, 3, 7, 3, 7, 4, 5, 6, 8, 1, 3, 6, 9, 1, 6, 2, 8, 5, 1, 3, 6, 1, 5, 7, 8, 9, 4, 1, 2, 6, 1, 2, 4, 6, 9, 4, 8, 9, 1, 6, 7, 1, 7, 3, 7, 1, 3, 4, 5, 6, 7, 3, 7, 1, 2, 3, 5, 6, 9, 1, 2, 4, 6, 8, 3, 4, 6, 8, 3, 8, 2, 3, 3, 4, 1, 3, 7, 8, 9, 1, 2, 7, 9, 1, 7, 3, 8, 8, 6, 9, 5, 9, 1, 3, 1, 3, 5, 3, 4, 7, 8, 9, 1, 2, 6, 7, 8, 9, 2, 4, 5, 8, 9, 2, 4, 5, 6, 7, 8, 1, 2, 8, 1, 2, 6, 8, 1, 3, 5, 1, 3, 4, 4, 5, 6, 7, 7, 1, 2, 5, 1, 2, 2, 3, 5, 9, 1, 3, 9, 1, 7, 8, 4, 5, 2, 5, 2, 4, 3, 4, 2, 3, 7, 8, 3, 5, 7, 4, 7, 9, 1, 8, 9, 1, 8, 2, 1, 3, 7, 8, 5, 6, 8, 9, 2, 3, 4, 6, 7, 1, 7, 4, 3, 2, 5, 5, 9, 1, 6, 8, 3, 4, 5, 5, 7, 1, 2, 3, 5, 6, 7, 8, 1, 2, 3, 5, 2, 5, 1, 3, 4, 7, 2, 7, 5, 7, 5, 8, 4, 7, 1, 3, 4, 5, 5, 7, 8, 2, 4, 1, 6, 8, 9, 6, 3, 4, 7, 8, 2, 6, 6, 8, 2, 4, 5, 8, 1, 5, 6, 7, 9, 1, 4, 7, 8, 2, 8, 9, 7, 8, 2, 8, 3, 7, 1, 2, 3, 8, 1, 3, 7, 9, 2, 3, 4, 6, 9, 9, 2, 7, 3, 6, 8, 1, 7, 9, 1, 7, 8, 2, 3, 4, 5, 6, 1, 7, 1, 2, 9, 2, 3, 3, 5, 3, 7, 6, 8, 2, 4, 3, 4, 5, 5, 2, 6, 3, 4, 7, 8, 1, 9, 1, 3, 6, 7, 8, 2, 7, 1, 2, 3, 5, 6, 9, 1, 3, 4, 5, 8, 5, 6, 2, 3, 4, 5, 7, 9, 1, 1, 6, 7, 8, 2, 4, 1, 4, 6, 7, 8, 9, 4, 9, 4, 8, 5, 6, 8, 1, 8, 3, 9, 9, 1, 5, 1, 4, 8, 9, 3, 1, 2, 3, 4, 9, 1, 9, 4, 1, 2, 8, 3, 5, 1, 2, 3, 4, 5, 6, 2, 3, 4, 9, 5, 2, 4, 5, 2, 7, 8, 9, 8, 4, 8, 9, 1, 9, 1, 3, 6, 7, 8, 2, 6, 8, 9, 1, 3, 4, 7, 1, 2, 4, 6, 7, 9, 1, 3, 4, 7, 5, 8, 9, 1, 2, 3, 6, 9, 5, 6, 8, 1, 5, 7, 5, 6, 2, 5, 8, 2, 3, 9, 8, 9, 7, 1, 6, 7, 1, 1, 2, 3, 7, 8, 9, 2, 3, 4, 5, 6, 8, 9, 1, 2, 3, 4, 7, 8, 6, 2, 4, 1, 2, 3, 4, 8, 3, 2, 3, 9, 2, 7, 1, 2, 3, 6, 7, 8, 4, 7, 9, 1, 2, 6, 5, 7, 4, 5, 1, 4, 1, 2, 4, 6, 8, 9, 1, 7, 2, 4, 5, 4, 6, 8, 8, 2, 4, 8, 9, 3, 5, 9, 1, 9, 3, 6, 8, 3, 1, 2, 3, 4, 3, 4, 9, 6, 8, 9, 3, 7, 2, 5, 1, 4, 8, 9, 3, 8, 9, 4, 3, 8, 9, 4, 8, 3, 2, 4, 6, 4 ],
"Freq": [ 0.2137, 0.10685, 0.64109, 0.19385, 0.096926, 0.67848, 0.95074, 0.90482, 0.15187, 0.75935, 0.70657, 0.23552, 0.89459, 0.68799, 0.032761, 0.26209, 0.23688, 0.71064, 0.93689, 0.63016, 0.12603, 0.21005, 0.94077, 0.88548, 0.16524, 0.60587, 0.19278, 0.055079, 0.85926, 0.89562, 0.73967, 0.21134, 0.13323, 0.66617, 0.13323, 0.91069, 0.78451, 0.13075, 0.78558, 0.13093, 0.097242, 0.87518, 0.11857, 0.11857, 0.71143, 0.95821, 0.93163, 0.36906, 0.21709, 0.39077, 0.29208, 0.073021, 0.40161, 0.03651, 0.18255, 0.76175, 0.15235, 0.38402, 0.080847, 0.30318, 0.18191, 0.040424, 0.79473, 0.13246, 0.89129, 0.73932, 0.12322, 0.12322, 0.046333,  0.139,  0.139, 0.60233, 0.046333, 0.91069, 0.91683,  0.785, 0.13083, 0.096578, 0.8692, 0.92084, 0.51226, 0.25613, 0.22411, 0.15215, 0.76074, 0.30858, 0.61716, 0.47365, 0.47365, 0.031332, 0.031332, 0.53265, 0.093997, 0.21933, 0.093997, 0.91683, 0.87005, 0.45552, 0.51429, 0.014694, 0.23752, 0.02969, 0.26721, 0.2969, 0.14845, 0.82393, 0.082393, 0.91016, 0.13321, 0.66605, 0.13321, 0.56225, 0.2249, 0.11245, 0.056225, 0.92295, 0.04395, 0.77888, 0.19472, 0.12305, 0.10547, 0.45704, 0.31642, 0.9464, 0.89437, 0.067161, 0.80594, 0.067161, 0.7996, 0.15992, 0.3057, 0.61139, 0.95582, 0.17465, 0.79564, 0.019406, 0.097179, 0.097179, 0.68026, 0.097179, 0.95717, 0.050739, 0.71035, 0.10148, 0.10148, 0.21397, 0.071324, 0.57059, 0.071324, 0.84459, 0.070382, 0.89115, 0.21255, 0.10627, 0.63764, 0.13453, 0.33632, 0.067264, 0.47085, 0.019826, 0.25773, 0.17843, 0.039651, 0.47581, 0.56186, 0.44949, 0.87653, 0.097393, 0.17647, 0.70588, 0.89129, 0.91265, 0.19962, 0.13308, 0.066541, 0.53233, 0.036707, 0.036707, 0.29366, 0.29366, 0.33036, 0.036707, 0.04295, 0.38655, 0.04295, 0.4295, 0.085899, 0.93163, 0.88734, 0.76804, 0.042669, 0.17067, 0.88734, 0.95582, 0.30639, 0.61277, 0.91069, 0.40454, 0.53939, 0.053156, 0.47841, 0.42525, 0.15168, 0.050559, 0.50559, 0.2528, 0.27912, 0.50242, 0.055824, 0.16747, 0.15247, 0.76234, 0.95582, 0.27615, 0.069038, 0.069038, 0.069038, 0.10356, 0.41423, 0.26433, 0.31389, 0.11564, 0.082603, 0.11564, 0.049562, 0.066083, 0.5586, 0.1943, 0.024287, 0.097149, 0.14572, 0.91069, 0.3001, 0.65021, 0.59906, 0.35239, 0.066914, 0.13383, 0.60223, 0.20074, 0.086123, 0.31578, 0.028708, 0.31578, 0.20095, 0.028708, 0.87994, 0.12045, 0.84316, 0.93036, 0.2648, 0.61786, 0.088265, 0.89115, 0.90428, 0.06956, 0.95907, 0.90513, 0.2765, 0.34353, 0.18433, 0.016758, 0.1173, 0.058652, 0.050021, 0.037516, 0.72531, 0.11255, 0.087537, 0.58809, 0.031251, 0.19887, 0.022728, 0.10512, 0.025569, 0.025569, 0.32782, 0.52066, 0.13499, 0.29208, 0.036509, 0.18255, 0.32859, 0.10953, 0.036509, 0.74114, 0.10588, 0.10588, 0.87994, 0.13554, 0.79063, 0.067768, 0.17991, 0.17991, 0.53973, 0.1803, 0.72119, 0.29455, 0.58911, 0.084158, 0.17814, 0.62348, 0.089069, 0.089069, 0.98048, 0.70575, 0.17644, 0.61382, 0.35076, 0.043845, 0.70931, 0.17733, 0.30307, 0.60615, 0.30311,  0.682, 0.11884, 0.83191, 0.89139, 0.15273, 0.61092, 0.15273, 0.30639, 0.61277,  0.625, 0.35715, 0.41199, 0.5297, 0.058856, 0.87994, 0.89459, 0.95582, 0.79246, 0.13208, 0.75567, 0.15113, 0.95009, 0.53342, 0.42674,  0.717, 0.055154, 0.11031, 0.11031, 0.89115, 0.98263, 0.69887, 0.14976, 0.049919, 0.099838, 0.88734, 0.92675, 0.091504, 0.89217, 0.90407, 0.91069, 0.13427, 0.13427, 0.67137, 0.059351, 0.83091, 0.059351, 0.056154, 0.78616, 0.11231, 0.26827, 0.10498, 0.24494, 0.33826, 0.034992, 0.097762, 0.19552, 0.097762, 0.58657, 0.57726, 0.28863, 0.048105, 0.048105, 0.19506, 0.78023, 0.93807, 0.23746, 0.59365, 0.11873, 0.14145, 0.35364, 0.35364, 0.070727, 0.035364, 0.040726, 0.65161, 0.040726, 0.24435, 0.83526, 0.075933, 0.082253, 0.082253, 0.74028, 0.95582,  0.106, 0.84801, 0.76596, 0.15319, 0.57049, 0.39495, 0.38139, 0.61022, 0.98778, 0.78413, 0.17425, 0.93584, 0.2245, 0.11225, 0.61737, 0.41622, 0.58271, 0.88734, 0.15666, 0.46999, 0.35249, 0.22398, 0.39705, 0.16289, 0.050904, 0.16289, 0.13515, 0.13515, 0.67577, 0.55517, 0.027758, 0.38862, 0.41241, 0.53024, 0.74541, 0.21297, 0.24281, 0.015176, 0.10623, 0.42492, 0.10623, 0.10623, 0.76023, 0.15205, 0.14339, 0.040968, 0.18436, 0.45065, 0.1229, 0.081936, 0.096345, 0.38538, 0.3083, 0.11561, 0.096345, 0.51726, 0.064658, 0.16164, 0.25863, 0.17872, 0.71486, 0.58148, 0.37003, 0.86555, 0.11803, 0.89437, 0.57487, 0.28744, 0.082125, 0.041062, 0.41044, 0.21602, 0.17282, 0.19442, 0.17791, 0.71166, 0.94429, 0.87996, 0.87996, 0.35954, 0.53932, 0.35957, 0.53935, 0.83559, 0.10445, 0.83589, 0.069658, 0.069658, 0.020713, 0.062139, 0.33141, 0.39355, 0.18642, 0.23703, 0.059256, 0.029628, 0.47405, 0.11851, 0.088885, 0.15924, 0.19905, 0.079619, 0.15924, 0.39809, 0.1428, 0.035699, 0.1428, 0.035699, 0.39269, 0.2499, 0.4198, 0.50376, 0.04198, 0.096353, 0.52994, 0.048177, 0.28906, 0.87005, 0.74475, 0.21279, 0.82788, 0.035995, 0.10798, 0.063043, 0.094565, 0.37826, 0.4413, 0.92032, 0.28829, 0.28829, 0.43244, 0.89362, 0.074468, 0.5722, 0.081743, 0.16349, 0.16349, 0.26475, 0.58246, 0.1059, 0.78052, 0.08216, 0.13351, 0.09721, 0.87489, 0.37762, 0.61792, 0.87994, 0.95252, 0.73577, 0.24526, 0.37726, 0.34297, 0.068593, 0.24008, 0.89279, 0.042514, 0.042514, 0.87108, 0.86034, 0.10754, 0.31345, 0.20897, 0.47018, 0.13381, 0.80283, 0.87994, 0.1425, 0.07125, 0.64125, 0.07125, 0.093195, 0.65237, 0.18639, 0.046598, 0.58858, 0.081496, 0.1811, 0.045276, 0.10866, 0.11888, 0.83219, 0.9463, 0.91069, 0.26639, 0.66599, 0.30906, 0.61811, 0.80518, 0.080518, 0.080518, 0.066549, 0.79859, 0.066549, 0.61199,  0.306, 0.053303, 0.15991, 0.053303, 0.53303, 0.053303, 0.053303, 0.053303, 0.95504, 0.31919, 0.14186, 0.53199, 0.92348, 0.91706, 0.50905, 0.2715, 0.20362, 0.033937, 0.93798, 0.89459, 0.23843, 0.71528, 0.071688, 0.86026, 0.74672, 0.21335, 0.075792, 0.68213, 0.22738, 0.95089, 0.063195, 0.75834, 0.12639, 0.79204, 0.15841, 0.061781, 0.6384, 0.20594, 0.082374, 0.89115, 0.32929, 0.041161, 0.57625, 0.041161, 0.93798, 0.90513, 0.1194, 0.83579, 0.10945, 0.35571, 0.38307, 0.13681, 0.076302, 0.1526, 0.61041, 0.1526, 0.86911, 0.21336, 0.053341, 0.64009, 0.053341, 0.076965, 0.61572, 0.30786, 0.59693, 0.35816, 0.82265, 0.11752, 0.26764, 0.6691, 0.68246, 0.090995, 0.13649, 0.045498, 0.48912, 0.15778, 0.25245, 0.11045, 0.21258, 0.50692, 0.14717, 0.049057, 0.081762, 0.93036, 0.23761, 0.71282, 0.42652, 0.53315, 0.89562, 0.80145, 0.1233, 0.06165, 0.71689, 0.15362, 0.12802, 0.27015, 0.11819, 0.16884, 0.3208, 0.11819, 0.7161, 0.28644, 0.89437, 0.15433, 0.77167, 0.75483, 0.15097, 0.11876, 0.8313, 0.70983, 0.17746, 0.09772, 0.78176, 0.21251, 0.74377, 0.13349, 0.13349, 0.66746, 0.98441, 0.17778, 0.71111, 0.076504, 0.25501, 0.61203, 0.025501, 0.23405, 0.74897, 0.21979, 0.36632, 0.14653, 0.036632, 0.25643, 0.68187, 0.30305, 0.10673, 0.21346, 0.14231, 0.24904, 0.035577, 0.24904, 0.22938, 0.14336, 0.34407, 0.17204, 0.11469, 0.13369, 0.80217, 0.18789, 0.45408, 0.062631, 0.15658, 0.015658, 0.1096, 0.87005, 0.58524, 0.31213, 0.039016, 0.078032, 0.89277, 0.10145, 0.34739, 0.092637, 0.092637, 0.092637, 0.13895, 0.25475, 0.71251, 0.17813, 0.76175, 0.15235, 0.048694, 0.68172, 0.24347, 0.93757, 0.034725, 0.072354, 0.86825, 0.90407, 0.11848, 0.82933, 0.57468, 0.022987, 0.1839, 0.20688, 0.94429, 0.21765, 0.21765, 0.13603, 0.24485, 0.19044, 0.89564, 0.074637, 0.91265, 0.076293, 0.22888, 0.61035, 0.15267, 0.76336, 0.4592, 0.12207, 0.017438, 0.34295, 0.023251, 0.034876, 0.66181, 0.19854, 0.066181, 0.066181, 0.95089, 0.8299, 0.15089, 0.89129, 0.11947, 0.059735, 0.59735, 0.1792, 0.92141, 0.16239, 0.10826, 0.70369, 0.13494, 0.80961, 0.050951, 0.2038, 0.2038, 0.1019, 0.40761, 0.3043, 0.68468, 0.83739, 0.11963, 0.48879, 0.33839, 0.1128, 0.075198, 0.61815, 0.2853, 0.071324, 0.10855, 0.036184, 0.83224, 0.91259, 0.21303, 0.6391, 0.10652, 0.1076, 0.75319, 0.1076, 0.38653, 0.096633, 0.096633, 0.048316, 0.33821, 0.40453, 0.46799, 0.12691, 0.29495, 0.53092, 0.11798, 0.64184, 0.32092, 0.79307, 0.13218, 0.94131, 0.74149, 0.10593, 0.10593, 0.67387, 0.26955, 0.89459, 0.39089, 0.055841, 0.50257, 0.91259, 0.92675, 0.23717, 0.39528, 0.039528, 0.19764, 0.15811, 0.16854, 0.18727, 0.074908, 0.16854, 0.24345, 0.074908, 0.093635, 0.27969, 0.34184, 0.031077, 0.09323, 0.12431, 0.12431, 0.89115, 0.89385, 0.10257, 0.67246, 0.31477, 0.17739, 0.70957, 0.94077, 0.92959, 0.87994, 0.79925, 0.13321, 0.68187, 0.30305, 0.11875, 0.039582, 0.039582, 0.19791, 0.35624, 0.23749, 0.38476, 0.076952, 0.53866, 0.09685, 0.09685, 0.7748, 0.15329, 0.76645, 0.11879, 0.83154, 0.81302, 0.11615, 0.52781, 0.1131, 0.1131, 0.0377, 0.0377, 0.1885, 0.76876, 0.20966, 0.21277, 0.47873, 0.26596, 0.056485, 0.33891, 0.56485, 0.93231, 0.089892, 0.089892, 0.26968, 0.53935, 0.17955, 0.17955, 0.53864, 0.35606, 0.53409, 0.12632, 0.063159, 0.75791, 0.94429, 0.11214, 0.010195, 0.55052, 0.32623, 0.92044, 0.035402, 0.90407, 0.33579, 0.53726, 0.067157, 0.92959, 0.92032, 0.70575, 0.17644, 0.045152, 0.075253, 0.075253, 0.79768, 0.049355, 0.049355, 0.88839, 0.98848, 0.13511, 0.13511, 0.67555, 0.17879, 0.71516, 0.88548, 0.70471, 0.28189, 0.89115, 0.93163 ] 
},
"R":     30,
"lambda.step":   0.01,
"plot.opts": {
 "xlab": "PC1",
"ylab": "PC2" 
},
"topic.order": [ 2, 6, 3, 8, 9, 1, 5, 7, 4 ] 
}
