# Supplementary material for: Where communities intermingle, diversity grows – The evolution of topics in ecosystem service research
Source: PLoS One. 2018 Sep 28;13(9):e0204749. doi: 10.1371/journal.pone.0204749 (PMC6161896; doi:10.1371/journal.pone.0204749)
Supplement: S2 Visualization — (ZIP) [file pone.0204749.s006.zip › topicmodelvis_2001_2010_lda.json]

{
 "mdsDat": {
 "x": [ 0.1649, -0.076862, 0.097706, -0.13039, 0.11269, 0.19343, -0.071372, -0.16484, -0.12526 ],
"y": [ -0.027691, -0.10971, 0.00075475, -0.139, -0.044698, 0.080891, -0.035483, 0.019404, 0.25553 ],
"topics": [ 1, 2, 3, 4, 5, 6, 7, 8, 9 ],
"Freq": [ 23.283, 11.473, 11.384, 10.485, 10.401, 9.5345, 8.5703, 7.7613, 7.1088 ],
"cluster": [      1,      1,      1,      1,      1,      1,      1,      1,      1 ] 
},
"tinfo": {
 "Term": [ "forest", "water", "soil", "valu", "speci", "wetland", "land", "urban", "econom", "model", "pollin", "servic", "agricultur", "plant", "product", "ecosystem", "area", "chang", "carbon", "landscap", "restor", "habitat", "spatial", "river", "divers", "ecolog", "benefit", "crop", "bee", "tree", "learn", "collabor", "actor", "engag", "vision", "agenda", "theme", "formal", "practition", "underpin", "disciplin", "disciplinari", "fulfil", "neoliber", "transdisciplinari", "communic", "government", "lter", "evolv", "citizen", "opinion", "legisl", "millennium", "utilis", "intrins", "partnership", "tackl", "team", "memori", "tension", "reef", "coral", "seagrass", "mangrov", "fisheri", "mussel", "salmon", "benthic", "extinct", "shell", "wave", "trout", "catch", "ocean", "phytoplankton", "nurseri", "urchin", "uv", "infecti", "pelag", "mosquito", "fisher", "larval", "eelgrass", "hypoxia", "oyster", "bleach", "ecotoxicolog", "whale", "mpas", "pes", "desertif", "landown", "agrobiodivers", "labor", "subsidi", "landhold", "redd", "dryland", "saharan", "enrol", "ghg", "bioprospect", "protein", "burden", "grous", "satoyama", "himalaya", "tiger", "ineffici", "crp", "gtgp", "rainf", "cardamom", "himalayan", "koa", "manufactur", "rancher", "bioenergi", "subsist", "pollin", "bee", "insect", "flower", "pollen", "aphid", "spider", "pest", "parasitoid", "enemi", "arthropod", "honeybe", "beetl", "fli", "floral", "insecticid", "frugivor", "wasp", "biocontrol", "bumbl", "vineyard", "agroforest", "bumblebe", "roadsid", "borer", "ae", "oilse", "solitari", "twig", "ant", "map", "spectral", "npp", "reconstruct", "board", "lidar", "sensor", "nrm", "digit", "pixel", "geospati", "satellit", "karst", "simul", "calibr", "ndvi", "accuraci", "mca", "surrog", "fuzzi", "hokkaido", "bonus", "bsc", "hyperion", "larch", "md", "band", "mathemat", "resolut", "metadata", "emergi", "rmb", "yuan", "wtp", "esv", "costanza", "shadow", "usd", "esp", "monetari", "nonmarket", "angler", "currenc", "nis", "coconut", "esi", "pound", "scenic", "shanghai", "mpa", "asnnt", "banana", "discount", "cba", "em", "monet", "multipli", "neoclass", "valuat", "annum", "fire", "pine", "forest", "regener", "grade", "oak", "understorey", "metropolitan", "villag", "greenbelt", "neighborhood", "rubber", "fuelwood", "sacr", "citi", "sprawl", "avalanch", "amazonia", "conif", "greenspac", "silvicultur", "uus", "polylepi", "broadleav", "conifer", "unprotect", "mountain", "blister", "evergreen", "poland", "aboveground", "earthworm", "mg", "soc", "manur", "nematod", "belowground", "decomposit", "clover", "litter", "legum", "fungi", "microbi", "cu", "denitrif", "mound", "cwd", "respir", "fungal", "bacteri", "mulch", "soil", "topsoil", "leaf", "leach", "cm", "agronom", "entomopathogen", "moorland", "rye", "wetland", "groundwat", "tidal", "marsh", "floodplain", "salt", "drainag", "ditch", "wastewat", "dam", "peatland", "discharg", "stream", "shorelin", "headwat", "navig", "alterniflora", "creek", "everglad", "sav", "suspend", "macrophyt", "aquif", "river", "gulli", "hyporh", "effluent", "inund", "peat", "riparian", "scienc", "concept", "scientif", "collaps", "fish", "biofuel", "nest", "urban", "garden", "bat", "rotat", "flood", "scientist", "marin", "contract", "payment", "poverti", "honey", "plantat", "log", "miner", "freshwat", "knowledg", "social", "emphasi", "farmer", "privat", "nectar", "bird", "spatial", "score", "ipcc", "conting", "gdp", "basal", "grass", "downstream", "load", "conceptu", "outcom", "tsunami", "incent", "coffe", "seed", "remot", "sens", "scenario", "valu", "park", "brazilian", "water", "catchment", "research", "win", "visit", "model", "chines", "age", "tree", "atmospher", "hydrolog", "build", "awar", "footprint", "runoff", "channel", "framework", "institut", "trophic", "web", "incom", "predat", "alien", "invas", "represent", "japan", "timber", "kg", "estuari", "challeng", "perspect", "agricultur", "wild", "weed", "woodland", "invertebr", "livelihood", "fruit", "classif", "root", "review", "stakehold", "coastal", "program", "rich", "prefer", "biomass", "societi", "problem", "diseas", "countri", "dispers", "data", "econom", "road", "stand", "basin", "address", "capit", "compens", "fertil", "ecolog", "product", "imag", "cost", "hous", "sustain", "food", "estim", "method", "eco", "recreat", "lake", "manag", "govern", "abund", "restor", "stabil", "rural", "forag", "quantit", "explicit", "green", "discuss", "benefit", "welfar", "provinc", "pool", "sediment", "approach", "speci", "emiss", "speci", "suitabl", "pay", "deforest", "carbon", "recoveri", "demand", "plant", "scale", "area", "system", "heterogen", "market", "settlement", "crop", "class", "good", "human", "integr", "trait", "carbon", "biom", "hotspot", "mine", "transit", "watersh", "process", "climat", "disturb", "servic", "calcul", "account", "land", "market", "farm", "field", "prioriti", "land", "cover", "grassland", "flow", "ecosystem", "habitat", "graze", "divers", "distribut", "tropic", "chang", "sequestr", "habitat", "landscap", "assess", "damag", "understand", "degrad", "matter", "irrig", "popul", "control", "ecosystem", "plant", "environment", "communiti", "suppli", "polici", "natur", "function", "predict", "space", "develop", "conserv", "farm", "pattern", "cover", "type", "land", "nitrogen", "energi", "base", "inform", "nutrient", "divers", "nativ", "servic", "region", "indic", "aquat", "landscap", "analysi", "organ", "effect", "polici", "protect", "chang", "loss", "reserv", "ecosystem", "servic", "chang", "total", "region", "elsevi", "cost", "studi", "product", "nutrient", "ecolog", "qualiti", "resourc", "paper", "servic", "result", "input", "surfac", "conserv", "respons", "environment", "decis", "method", "evalu", "global", "ecosystem", "environment", "treatment", "veget", "increas", "increas", "densiti", "differ", "level", "biodivers", "effect", "provid", "disturb", "crop", "biodivers", "develop", "agricultur", "natur", "increas", "biodivers", "econom", "area", "biodivers", "analysi", "natur", "growth", "concentr", "human", "base", "year", "benefit", "paper", "ecosystem", "increas", "ecosystem", "function", "concentr", "increas", "increas", "manag", "approach", "effect", "provid", "potenti", "studi", "studi", "studi", "rate", "differ", "impact", "develop", "chang", "function", "area", "structur", "landscap", "local", "impact", "global", "model", "includ", "sustain", "result", "resourc", "conserv", "potenti", "site", "differ", "provid", "result", "ecosystem", "provid", "result", "assess", "higher", "import", "communiti", "base", "import", "communiti", "biodivers", "structur", "natur", "develop", "resourc", "speci", "servic", "signific", "manag", "system", "studi", "system", "servic", "year", "servic", "import", "provid", "conserv", "high", "develop", "manag", "signific", "result", "function", "ecolog", "impact", "manag", "ecosystem", "servic", "econom", "import", "studi", "manag" ],
"logprob": [     30,     29,     28,     27,     26,     25,     24,     23,     22,     21,     20,     19,     18,     17,     16,     15,     14,     13,     12,     11,     10,      9,      8,      7,      6,      5,      4,      3,      2,      1,  -6.53, -6.8458, -6.9538, -7.1077, -7.3098, -7.3514, -7.4172, -7.5375, -7.5634, -7.6173, -6.9538, -7.799, -7.799, -7.8328, -7.9415, -7.2315, -8.0212, -8.1078, -7.3948, -8.2026, -8.2026, -7.4636, -7.075, -8.2536, -8.3074, -8.3074, -8.3642, -8.3642, -8.4244, -8.4244, -5.2607, -5.7606, -5.8054, -5.0042, -4.8915, -6.5444, -6.5835, -6.6452, -5.6928, -6.9979, -7.0285, -7.0602, -6.4354, -5.4601, -7.4017, -7.4479, -7.4479, -7.4479, -7.4965, -7.4965, -7.5475, -7.6012, -7.658, -7.7182, -7.7182, -6.0191, -7.7823, -7.7823, -7.7823, -7.8508, -5.3597, -6.6592, -5.7707, -7.0853, -7.1191, -6.576, -7.3499, -7.3499, -6.2691, -7.489, -7.6505, -7.6505, -7.7107, -7.7107, -7.7748, -7.7748, -7.7748, -7.8433, -7.8433, -7.9961, -8.0823, -8.0823, -8.0823, -8.1766, -8.1766, -8.1766, -8.1766, -8.1766, -7.0527, -7.0527, -3.8505, -4.3528, -5.0503, -5.2651, -6.1292, -6.1432, -6.3451, -4.7441, -6.4735, -5.7814, -5.8112, -6.5764, -5.9403, -6.8209, -6.8489, -6.8778, -6.9383, -6.9383, -7.1841, -7.1841, -7.1841, -7.3114, -7.3114, -7.3114, -7.5677, -7.6279, -7.6279, -7.6279, -7.6279, -5.9289, -4.9967, -7.0637, -7.1375, -7.4496, -7.5601, -7.6203, -7.6203, -7.6844, -7.7529, -7.7529, -7.9057, -6.7859, -7.9919, -5.0666, -7.2595, -7.3038,   -6.9, -8.0862, -6.4275, -8.1904, -8.1904, -8.4382, -8.4382, -8.4382, -8.4382, -8.4382, -7.6844, -7.6844, -6.4088, -7.7529, -5.9957, -6.0227, -6.0935, -6.6742, -6.8148, -7.0523, -7.2649, -7.3134, -7.3644, -6.3053, -7.5352, -7.5993, -7.5993, -7.5993, -7.7412, -7.7412, -7.7412, -7.7412, -7.7412, -7.8206, -7.9067, -7.9067, -6.4836, -8.0011, -8.0011, -8.0011, -8.0011, -8.0011, -4.3431, -8.1052, -4.8888, -6.0162, -2.5838, -5.8366, -6.8364, -6.8364, -7.1577, -7.2062, -6.4672, -7.2572, -7.2572, -7.311, -7.428, -7.428, -4.6502, -7.4921, -6.7699, -7.5605, -7.5605, -7.5605, -7.634, -7.634, -7.7134, -7.7995, -7.7995, -7.7995, -5.663, -7.8939, -7.8939, -7.8939, -5.8727, -6.1942, -6.2143, -6.2143, -6.2993, -6.4168, -6.4679, -6.5218, -6.5788, -5.8302, -6.6392, -6.7035, -5.6298, -6.8085, -6.8851, -6.8851, -6.9681, -7.0123, -6.3446, -6.442, -7.3289, -2.8478, -7.393, -5.7376, -6.7035, -6.0461, -6.7722, -7.5349, -7.5349, -7.5349, -3.3534, -4.9273, -5.7162, -4.9776, -5.7717, -5.8304, -6.1907, -6.2814, -6.2814, -6.3055, -6.3055, -6.4078, -4.5702, -6.4632, -6.7594, -6.8391, -6.9257, -6.2126, -6.9719, -6.9719, -7.0205, -6.2814, -6.3055, -3.9694, -7.182, -7.182, -7.2422, -7.3063, -6.5525, -5.0104, -5.4605,  -5.62, -5.8281, -7.1266, -4.5705, -6.158, -5.7912, -3.5442, -5.9293, -6.4672, -5.9957, -5.0442, -6.3432, -4.7705, -7.1541, -5.1284, -6.0822, -7.0713, -5.1698, -5.9019, -5.8164, -4.6885, -5.3776, -4.8687, -7.0912, -5.1618, -5.7102, -7.1075, -5.0503, -4.0246, -6.8702, -7.8264, -6.4004, -6.4206, -7.2062, -5.2248, -5.9255, -5.8768, -6.2978, -6.399, -7.3151, -5.6296, -5.4722, -5.2651, -5.7167, -5.6804,  -4.74, -3.095, -5.2369, -6.9076, -2.6789, -4.8171, -4.5958, -6.7986, -5.7524, -3.604, -6.9785, -6.1981, -4.1935, -5.2872, -4.7794, -6.2758, -6.7483, -6.3423, -5.8304, -5.9255, -5.2047, -5.8468, -5.5991, -5.5411, -5.6771, -4.7976, -5.8954, -4.9222, -6.8413, -7.2595, -5.6012, -6.1942, -5.5097, -5.4415, -6.2758, -3.8168, -5.4028, -5.6616, -5.7519, -6.1788, -5.9782, -5.9403, -6.1498, -5.8727, -5.6238, -6.0733, -4.9366, -5.1814, -4.6868, -5.6042, -4.6484, -5.7873, -5.674, -5.9533, -5.0648, -5.8012, -4.3197, -3.6695, -6.334, -5.4444, -4.9584, -5.6051, -5.0463, -5.8026, -5.3117, -4.1572, -3.8308, -6.4658, -4.4145, -6.5936, -4.6527, -4.6938, -4.4825, -4.5367, -6.1234, -5.4618, -4.9584, -3.9646, -5.727, -4.6388, -3.8498, -5.6847, -5.6452, -6.024, -6.0677, -5.824, -5.2369, -5.5795, -4.2008, -5.8945, -6.5056, -5.8302, -4.8853, -4.8321, -3.6317, -5.6853, -3.4098, -6.2392, -5.9825, -5.6012, -4.1732, -5.9116, -5.5622, -4.0599, -4.1672, -3.6225, -4.4908, -6.0164, -4.8336, -6.6209, -4.3886, -6.3204, -5.1267, -4.698, -5.2375, -6.0421, -4.7122, -6.6131, -6.3375, -6.1625, -5.8241, -4.8506, -4.9384, -4.6086, -5.1989, -3.0862, -5.7184, -5.2326, -3.929, -5.0826, -5.0008, -4.7066, -5.7354, -3.9366, -4.6697, -5.0578, -4.7482, -3.4968, -4.443, -5.5122, -4.1477, -5.3622,  -5.23, -4.0129, -5.7887, -4.1438, -4.3015, -4.5331, -5.6408,  -5.36, -5.2639, -5.6412, -5.5778, -4.8769, -4.6264, -3.0797, -4.1679, -4.7391, -4.5573, -5.4591, -5.0989, -4.6066, -4.3598, -5.2993, -5.562, -4.6613, -4.3697, -4.7867, -5.2118, -5.0475, -5.1681, -3.9344, -5.5639, -5.6771, -4.6501, -5.0427, -4.7954, -4.6281, -5.0317, -4.0071, -4.6565, -4.9313, -5.3957, -4.2067, -5.101, -4.7007, -4.4501, -4.8951, -4.8225, -4.2108, -5.0419, -4.8048, -3.6919, -3.9067, -4.4006, -5.2641, -4.6425, -4.9863, -5.1237, -4.5213, -4.4043, -5.1731, -4.4536, -4.8282, -5.0812, -5.274, -4.0298, -4.6867, -5.5122, -5.3957, -4.8633, -5.2986, -4.7153, -5.2575, -5.2344, -5.155, -5.0901, -4.0044, -4.6724, -5.6763, -5.1961, -4.605, -4.6522, -5.313, -4.8779, -5.0208, -4.7184, -4.5155, -4.594, -5.3624, -4.9897, -4.9441, -4.7828, -4.7033, -4.6341, -4.6067, -4.7903, -4.8658, -4.747, -4.7718, -5.1493, -4.605, -5.488, -5.6528, -4.9482, -4.9389, -5.1803, -5.0473, -5.0991, -4.2502, -4.6506, -4.3204, -4.8608, -5.5319, -4.8344, -4.7476, -4.6891, -5.0334, -4.8556, -5.0724, -5.1191, -4.866, -4.9442, -4.8463, -5.2477, -4.9389, -5.0462, -4.9718, -5.0362, -4.9313, -4.8678, -5.2501, -5.0769, -5.3805, -5.0961, -5.2116, -5.0671, -5.3514, -5.1144, -5.1316, -5.1331, -5.0769, -5.2324, -5.3368, -5.1518, -4.9712, -5.1589, -4.7279, -5.056, -5.038, -5.1493, -5.4252, -5.1597, -5.0363,  -5.34, -5.2369, -5.2477, -4.9689, -5.3944, -5.1961, -5.057, -5.1901, -5.1803, -5.0767, -5.1865, -5.1698, -5.2555, -5.2934, -5.1284, -4.9559, -5.4274, -5.166, -5.3763, -5.2931, -5.0763, -5.3979, -5.3546, -5.0363, -5.416, -5.4055, -5.3776, -5.3438, -5.4562, -5.2167, -5.4026, -5.4255, -5.4167, -5.1811, -5.4922, -5.4562 ],
"loglift": [     30,     29,     28,     27,     26,     25,     24,     23,     22,     21,     20,     19,     18,     17,     16,     15,     14,     13,     12,     11,     10,      9,      8,      7,      6,      5,      4,      3,      2,      1, 1.4492, 1.4462, 1.4449, 1.4428, 1.4396, 1.4388, 1.4376,  1.435, 1.4345, 1.4332, 1.4309, 1.4284, 1.4284, 1.4275, 1.4241, 1.4226, 1.4213, 1.4181, 1.4166, 1.4143, 1.4143, 1.4137, 1.4122, 1.4121, 1.4097, 1.4097, 1.4069, 1.4069, 1.4039, 1.4039, 2.1605, 2.1574, 2.1571, 2.1534,  2.151, 2.1483, 2.1476, 2.1465, 2.1418, 2.1387, 2.1379,  2.137, 2.1332, 2.1276, 2.1258,  2.124,  2.124,  2.124,  2.122,  2.122, 2.1198, 2.1173, 2.1146, 2.1115, 2.1115, 2.1113, 2.1081, 2.1081, 2.1081, 2.1041, 2.1677, 2.1539, 2.1476, 2.1439, 2.1429,  2.136, 2.1353, 2.1353, 2.1314, 2.1298, 2.1224, 2.1224, 2.1193, 2.1193, 2.1159, 2.1159, 2.1159, 2.1119, 2.1119, 2.1022, 2.0961, 2.0961, 2.0961, 2.0888, 2.0888, 2.0888, 2.0888, 2.0888, 2.0843, 2.0841,  2.254, 2.2532, 2.2511, 2.2443,  2.243, 2.2428, 2.2401, 2.2385,  2.238, 2.2369, 2.2364, 2.2362, 2.2338,  2.231, 2.2303, 2.2296,  2.228,  2.228, 2.2205, 2.2205, 2.2205, 2.2159, 2.2159, 2.2159, 2.2047, 2.2016, 2.2016, 2.2016, 2.2016, 2.2013, 2.2371, 2.2321, 2.2298, 2.2178, 2.2126, 2.2096, 2.2096, 2.2061, 2.2022, 2.2022, 2.1925, 2.1883, 2.1863,  2.185, 2.1848, 2.1813, 2.1797,  2.179, 2.1752, 2.1702, 2.1702, 2.1455, 2.1455, 2.1455, 2.1455, 2.1455, 2.1455, 2.1454, 2.1435, 2.1378, 2.3385, 2.3382, 2.3373, 2.3272, 2.3237, 2.3167,  2.309, 2.3069, 2.3047, 2.2991, 2.2965,  2.293,  2.293,  2.293, 2.2846, 2.2846, 2.2846, 2.2846, 2.2846, 2.2793, 2.2732, 2.2732, 2.2692, 2.2659, 2.2659, 2.2659, 2.2659, 2.2659, 2.2647,  2.257, 2.4525, 2.4435, 2.4419, 2.4333, 2.4268, 2.4268, 2.4156, 2.4136, 2.4129, 2.4114, 2.4114, 2.4089, 2.4031, 2.4031, 2.4011, 2.3997, 2.3979, 2.3957, 2.3957, 2.3957, 2.3912, 2.3912,  2.386, 2.3798, 2.3798, 2.3798, 2.3763, 2.3725, 2.3725, 2.3725, 2.5432, 2.5384, 2.5381, 2.5381, 2.5365, 2.5341, 2.5329, 2.5317, 2.5303, 2.5301, 2.5287, 2.5269, 2.5238, 2.5237, 2.5212, 2.5212, 2.5182, 2.5166, 2.5131, 2.5089, 2.5023,  2.502, 2.4988,  2.496, 2.4951, 2.4912, 2.4909, 2.4904, 2.4904, 2.4904, 2.6402, 2.6384, 2.6319, 2.6317, 2.6312, 2.6305, 2.6247, 2.6229, 2.6229, 2.6224, 2.6224, 2.6201, 2.6188, 2.6188, 2.6103, 2.6076, 2.6043, 2.6028, 2.6025, 2.6025, 2.6005, 2.5999, 2.5988, 2.5936, 2.5931, 2.5931,   2.59, 2.5866, 2.5866, 2.5862, 1.3899, 1.3891, 1.3824, 2.1023, 2.0765, 2.0745, 2.1986, 2.3424, 2.3657, 2.3684,  2.479, 2.5714, 1.3838, 2.0578, 2.0752, 2.0297, 2.0483, 2.1903, 2.3355, 2.3435, 2.4659, 2.5608, 1.3439, 1.3131, 1.3807, 2.0124, 2.0256, 2.1879, 2.1237, 2.0197,  2.104, 2.1286,  2.221, 2.2188, 2.3671, 2.4222, 2.5655, 2.5544, 1.3531,   1.35, 2.0897, 2.0095, 2.1344, 2.1197, 2.0563, 2.0484, 2.0044, 2.0976, 2.2973, 2.3556, 2.4356, 2.5203, 1.2494, 2.0358,  2.123, 1.9269, 2.2206,  2.323, 2.2169, 2.3935, 2.4968, 1.3232, 1.3491, 2.1633, 2.5446, 2.5501, 1.2464, 1.2815, 1.9762, 1.9569, 1.9495, 2.0451, 2.1233,  2.037, 2.0839, 2.1077, 2.2507, 2.4273, 2.5209, 1.2439, 1.3106, 1.7647, 2.0727, 2.0888, 2.2488, 1.9735, 1.9398, 2.1073, 1.9916, 2.3969, 1.2209, 1.2703, 1.8408, 1.8361, 1.9697, 2.0232,   2.26, 1.2327, 1.2165, 1.9306, 1.7965, 2.0909, 1.7631, 1.7551, 2.2695, 2.1574, 2.4034, 1.1875,  1.917, 2.0098, 2.3026, 0.9615, 1.5432, 1.9635, 1.7882, 2.2867, 1.0102,  1.645, 1.7817, 1.7869, 2.0414, 1.9194, 2.3742, 0.8713,  1.176, 1.8399, 2.1723, 1.7968, 1.7454, 2.0745, 1.8505, 1.8016, 2.0069, 1.1216, 1.6267, 1.9655, 2.0817, 2.3122,   2.32, 0.9406,  1.275, 1.7105,  1.497, 1.8807, 1.9634, 2.0389, 1.9282, 1.7751, 1.6413, 1.6282, 1.4146, 1.5792, 0.8212, 1.7947, 1.6885,  2.259, 1.6857, 1.8655, 1.7228, 0.8255, 0.9728, 1.7305, 1.3892, 1.9396, 1.8599,  2.132, 2.0357, 2.2048, 0.8856, 1.2873, 1.4583, 1.0982, 1.8582, 1.7077, 1.1026, 1.4395, 1.4102, 1.7086, 1.6645,  1.095, 1.6484,  1.993, 2.1359, 0.3985, 1.1613,  2.102, 1.4852,   1.52, 1.7812, 0.9698, 1.6332, 1.4605, 1.1029, 1.1821, 1.8194, 0.9548, 1.4156, 2.1325,  2.351, 1.2625, 1.6103, 0.8155, 1.5201, 0.6858, 1.0908, 1.4557,  0.823, 0.5975, 0.9887, 1.4079, 1.8439,   0.62, 0.9165, 1.6244, 1.3534, 1.2707, 1.3153, 1.0972, 2.0705, 1.5011, 1.0707, 1.2396, 1.9084, 1.0047, 1.7019, 0.1772, 1.0232, 1.1416, 2.1627, 1.1977, 1.2152, 1.5055, 0.8082, 1.0268, 1.1788,  0.772, 1.1369, 1.1053, 0.2034, 0.2777, 0.5821, 1.3941, 1.0371, 1.1598, 1.0789, 0.7745, 0.9697, 1.5306, 0.6651, 1.5097, 0.6393, 0.7957, 0.1546, 0.8219, 1.7677, 1.9509, 0.4228, 1.1457, 0.7096, 1.1341, 1.0892, 1.2112, 0.9431, -0.1092, 0.7525, 1.8763, 1.1761,  0.557, 0.5098, 1.5946, 0.6869, 0.8158, 0.5301, 0.7428, 0.5899, 1.2947, 1.0845, 0.3044, 0.4985, 0.8782, 0.5699, 0.5552, 0.4583, 0.5587, 0.4548, 0.4767, 1.1669, 0.5991,  1.359,  1.781, 0.5753, 0.7819,  1.054, 0.7801, 0.9706, -0.3549, 0.5114, -0.4251, 0.4876, 1.9019, 0.3275, 0.4144, 0.1469, 0.7393, 0.4027, 0.1115, 0.8385, 0.4298, 0.3516, 0.4495, 1.0582, 0.6259, 0.6058, 0.3095, -0.0534, 0.4171, 0.3339, 0.9738, 0.3275, 0.6407, 0.5559, 0.8216, 0.4638, 0.5615, 0.5484, 0.3769, 0.5873, 0.2092, 0.7252, 0.9536,  0.413, 0.2128, 0.3497, -0.8326, 0.1279, 0.4705, 0.5659, 1.1912, 0.3559, 0.6118, 0.3809, 0.2787, 0.4004, 0.2796, 0.8295,  0.008, 0.2243, 0.5304, -0.2736, -0.8923, 0.9317, -0.3339, 0.0565, 0.0025, 0.1835, -0.7716, 0.8069, -0.9816, 0.1393, -0.1092, 0.2099, 0.5861, -0.0733, -0.2004, 0.7022,  0.103, -0.0291, -0.2252, 0.1958, -0.3807, -1.5073, -1.2411, 0.0079, 0.3345, -0.1963, -0.6203 ],
"Freq": [   2048,   1874,   1481,   1733,   2306,    778,   2036,    865,   1374,   1235,    696,   4750,   1174,   1056,   1445,   6342,   1717,   2137,    698,   1402,    756,   1148,    739,    440,   1116,   1866,    918,    717,    421,    512, 105.94, 77.255, 69.343, 59.453, 48.573, 46.595, 43.628, 38.683, 37.694, 35.716, 69.343, 29.781, 29.781, 28.792, 25.825, 52.529, 23.847, 21.869, 44.617, 19.891, 19.891,  41.65, 61.431, 18.902, 17.913, 17.913, 16.924, 16.924, 15.935, 15.935, 185.76, 112.69, 107.75, 240.07, 268.71,  51.46, 49.485, 46.523, 120.59, 32.697,  31.71, 30.722, 57.385, 152.19, 21.835, 20.847, 20.847, 20.847,  19.86,  19.86, 18.872, 17.885, 16.897,  15.91,  15.91,  87.01, 14.922, 14.922, 14.922, 13.935, 166.95, 45.522, 110.68, 29.726, 28.739,  49.47, 22.816, 22.816,  67.24, 19.854, 16.892, 16.892, 15.905, 15.905, 14.918, 14.918, 14.918, 13.931, 13.931, 11.956, 10.969, 10.969, 10.969, 9.9818, 9.9818, 9.9818, 9.9818, 9.9818, 30.713, 30.713, 695.46, 420.88, 209.51, 169.01, 71.225, 70.237, 57.397, 284.57, 50.483, 100.86, 97.893, 45.545, 86.041, 35.667,  34.68, 33.692, 31.717, 31.717, 24.803, 24.803, 24.803, 21.839, 21.839, 21.839, 16.901, 15.913, 15.913, 15.913, 15.913, 87.029,  219.3, 27.755, 25.781, 18.869, 16.894, 15.907, 15.907,  14.92, 13.932, 13.932, 11.958, 36.641,  10.97, 204.49, 22.819, 21.831, 32.692, 9.9831, 52.439, 8.9958, 8.9958, 7.0211, 7.0211, 7.0211, 7.0211, 7.0211,  14.92,  14.92, 53.426, 13.932, 74.023, 72.052, 67.125, 37.559, 32.632, 25.733, 20.805,  19.82, 18.834, 54.313, 15.878, 14.892, 14.892, 14.892, 12.921, 12.921, 12.921, 12.921, 12.921, 11.936,  10.95,  10.95, 45.443, 9.9647, 9.9647, 9.9647, 9.9647, 9.9647, 386.43, 8.9791, 201.27, 65.191, 2017.6,  78.01, 28.706, 28.706, 20.817, 19.831, 41.525, 18.845, 18.845, 17.859, 15.887, 15.887, 255.51, 14.901, 30.678, 13.915, 13.915, 13.915, 12.929, 12.929, 11.943, 10.956, 10.956, 10.956, 92.802, 9.9704, 9.9704, 9.9704, 68.145, 49.411, 48.425, 48.425,  44.48,  39.55, 37.578, 35.606, 33.634, 71.103, 31.662,  29.69, 86.879, 26.732,  24.76,  24.76, 22.788, 21.802, 42.508, 38.564, 15.886, 1403.2,   14.9, 78.005,  29.69, 57.299, 27.718, 12.928, 12.928, 12.928, 775.21, 160.65, 72.991, 152.77, 69.051, 65.112, 45.414, 41.475, 41.475,  40.49,  40.49,  36.55, 229.59,  34.58, 25.716, 23.747, 21.777, 44.429, 20.792, 20.792, 19.807, 41.475,  40.49, 418.69, 16.852, 16.852, 15.868, 14.883, 31.626, 147.84, 308.69,  263.2, 213.74, 28.747, 370.42, 75.138, 99.869, 772.21, 71.108, 41.525, 60.257, 142.92,  127.7, 303.27, 27.752, 210.39, 81.061, 27.766, 151.97,  73.08, 72.089, 203.98,  335.4, 557.93, 60.442, 203.48, 117.59, 26.778, 209.51, 579.68, 33.679, 12.945, 49.385,   48.4, 19.831, 130.26, 59.202, 62.157, 133.63, 120.77,  23.81, 127.46,  137.4, 169.01, 106.74, 110.69, 283.48, 1346.3, 142.11, 26.734, 1521.8, 179.36, 732.99, 39.598, 103.82, 882.79, 27.704, 54.344, 403.42, 122.38, 186.25,  136.6, 85.168, 52.342, 65.112, 59.202,  398.7, 209.79, 132.44, 140.34, 121.54, 269.76, 89.992, 238.15, 34.667, 22.819, 98.718, 49.411, 89.734, 314.63,  136.6,    781, 147.28,  113.7, 84.913, 74.173, 89.946, 86.041, 69.224, 68.145, 262.21, 167.26, 256.86, 199.53, 301.36,  109.5, 231.82, 222.65, 249.35, 92.935, 224.21, 98.881, 431.58, 757.97, 47.442, 115.48, 155.72, 267.15,  191.3, 89.791, 119.42, 1136.5, 770.14, 50.464, 359.82, 36.595, 692.44,  324.9, 336.17, 318.43, 65.154, 126.26, 155.72, 1377.8, 236.49, 316.18, 471.87, 121.57, 125.49, 79.127, 75.148, 95.882, 142.11, 274.08, 445.56, 81.907, 44.458, 71.103, 167.54,  578.7, 947.13, 120.55, 1080.7,   63.3, 75.009, 98.718, 372.83, 96.885, 136.35, 564.09, 502.67, 714.03, 814.09, 79.097, 236.63, 35.609, 406.06, 58.363, 176.52, 661.78, 385.84, 85.035, 318.98, 43.553, 57.375, 56.316, 78.996, 173.45, 520.35,  356.6, 197.61, 1358.2, 97.676, 158.78, 698.07, 220.26, 239.02, 295.44, 104.77,    633, 250.58, 153.93, 192.16, 2199.7, 420.79, 97.726, 516.68, 152.16, 143.09, 646.93,  108.7, 518.66, 439.48, 348.64, 105.56, 341.33, 183.73, 85.893, 83.825, 272.66, 320.13,   1367,  374.8, 635.08, 375.36, 151.15,  443.2, 725.08, 457.33, 162.03, 102.66, 686.51, 449.29, 272.72, 176.84, 208.44, 184.74, 522.73, 92.796, 121.54, 310.13, 209.43,  183.3, 349.69, 213.46, 1320.5, 308.16, 234.11, 100.57, 487.05, 197.58, 219.99, 417.83, 265.67, 215.08, 396.52, 231.19, 243.53, 891.83, 713.87, 398.01, 153.85, 257.48, 203.13, 211.37, 323.36, 295.92, 137.17, 346.03, 177.39, 451.11, 371.99, 576.72, 274.08, 97.726, 100.57,  560.9, 178.85, 317.99, 168.94, 172.89, 171.59, 220.32, 591.53, 278.03, 82.935, 148.02, 267.34, 338.72, 161.11, 246.94, 236.12, 317.01, 357.66, 300.69, 125.34, 164.78, 517.38, 297.26, 296.42, 288.87, 241.68, 297.35, 273.57,  281.5, 274.59, 172.57, 327.04, 110.55, 84.907,  253.9, 212.98, 136.18, 228.16, 181.44, 345.22, 211.86,    472, 187.45, 87.764, 284.51, 283.58, 298.29,  211.4, 188.44, 455.07, 212.36, 249.91, 190.42, 256.92, 127.31,  234.2,  230.2, 206.08, 471.88, 234.11, 170.49, 187.74, 166.76, 334.41,  217.3,  193.6, 187.36,  344.3, 213.35, 157.88,  209.4, 166.76, 129.28, 116.46, 140.12, 153.75, 139.14,  196.1, 226.18, 210.41, 172.57,  106.6, 205.51, 212.47, 348.25, 142.11, 127.31, 227.28,  121.4, 148.02, 206.46, 165.68, 136.18, 223.29, 182.84, 151.97, 126.32,  111.4, 210.39, 230.25, 117.45, 138.15, 102.54, 179.84, 202.51, 109.56, 126.33, 212.47, 107.59, 99.583,  335.4, 170.95, 94.658, 192.62, 120.41, 97.613, 322.54, 183.82, 99.698, 94.658 ],
"Total": [   2048,   1874,   1481,   1733,   2306,    778,   2036,    865,   1374,   1235,    696,   4750,   1174,   1056,   1445,   6342,   1717,   2137,    698,   1402,    756,   1148,    739,    440,   1116,   1866,    918,    717,    421,    512, 106.81, 78.132,  70.22,  60.33,  49.45, 47.472, 44.505,  39.56, 38.571, 36.592, 71.207, 30.658, 30.658, 29.669, 26.702, 54.391, 24.724, 22.746,  46.48, 20.768, 20.768, 43.514, 64.278, 19.779,  18.79,  18.79, 17.801, 17.801, 16.812, 16.812, 186.64, 113.56, 108.63, 242.92, 272.56, 52.337, 50.362,   47.4, 123.44, 33.575, 32.587,   31.6, 59.248, 158.01, 22.712, 21.724, 21.724, 21.724, 20.737, 20.737, 19.749, 18.762, 17.774, 16.787, 16.787, 91.827, 15.799, 15.799, 15.799, 14.812, 167.83, 46.399, 113.52, 30.603, 29.616, 51.334, 23.693, 23.693, 70.092, 20.731, 17.769, 17.769, 16.782, 16.782, 15.795, 15.795, 15.795, 14.808, 14.808, 12.833, 11.846, 11.846, 11.846, 10.859, 10.859, 10.859, 10.859, 10.859, 33.563, 33.567, 696.34, 421.75, 210.38, 170.87, 72.102, 71.114, 58.274, 289.39,  51.36, 102.72, 99.758, 46.422, 87.904, 36.545, 35.557, 34.569, 32.594, 32.594,  25.68,  25.68,  25.68, 22.717, 22.717, 22.717, 17.778,  16.79,  16.79,  16.79,  16.79,  91.85, 225.11, 28.632, 26.658, 19.746, 17.772, 16.784, 16.784, 15.797,  14.81,  14.81, 12.835, 39.492, 11.848, 221.14, 24.681, 23.694,  35.54,  10.86, 57.266, 9.8729, 9.8729, 7.8982, 7.8982, 7.8982, 7.8982, 7.8982, 16.785, 16.786, 60.222, 15.795, 74.901, 72.929, 68.002, 38.436, 33.509,  26.61, 21.683, 20.697, 19.712, 57.165, 16.755,  15.77,  15.77,  15.77, 13.799, 13.799, 13.799, 13.799, 13.799, 12.813, 11.827, 11.827, 49.282, 10.842, 10.842, 10.842, 10.842, 10.842, 420.93, 9.8565, 202.15, 66.068, 2048.1, 79.874, 29.583, 29.583, 21.695, 20.709, 43.391, 19.722, 19.722, 18.736, 16.764, 16.764, 270.17, 15.778, 32.541, 14.792, 14.792, 14.792, 13.806, 13.806,  12.82, 11.834, 11.834, 11.834, 100.59, 10.848, 10.848, 10.848, 69.022, 50.288, 49.302, 49.302, 45.358, 40.428, 38.456, 36.484, 34.512, 72.968, 32.539, 30.567, 89.726, 27.609, 25.637, 25.637, 23.665, 22.679, 44.373, 40.427, 16.763, 1481.1, 15.777, 82.833, 31.555, 61.133, 29.583, 13.805, 13.805, 13.805, 778.06, 161.52, 73.868, 154.63, 69.929, 65.989, 46.291, 42.352, 42.352, 41.367, 41.367, 37.428,  235.4, 35.458, 26.594, 24.624, 22.654, 46.293, 21.669, 21.669, 20.685, 43.339, 42.354, 440.26,  17.73,  17.73, 16.745,  15.76,  33.49, 156.62, 330.26, 281.83,  230.4, 30.612, 404.79, 82.918, 105.69, 865.84, 77.894, 45.366, 65.078, 153.66, 137.46, 337.66, 30.601,  242.8, 91.829, 29.628, 171.58, 81.856, 78.886, 221.64, 375.74, 644.58, 65.262, 238.92, 136.26, 28.644, 238.96, 739.56, 39.495, 14.811, 56.197,   55.2, 21.695, 148.92, 64.029, 67.972, 148.33, 134.48, 25.676,  150.1, 155.06, 193.55, 131.29, 137.22, 367.24, 1733.4, 166.69, 29.582,   1874, 202.94, 902.56, 45.421,  118.5, 1235.8, 31.539, 62.131, 512.81, 143.98, 215.76, 156.22, 94.914, 63.103, 71.907, 65.019, 492.37, 250.15, 159.98, 172.84, 151.98, 332.85, 102.69, 296.24, 41.478, 26.659, 121.32, 56.201, 101.47, 389.54, 158.21, 1174.8, 176.78,  134.3, 104.55, 89.843, 113.56, 99.766, 90.829, 79.898, 332.18, 201.68, 355.28, 279.45, 400.97, 151.86, 311.68, 278.76,  317.3, 117.51, 326.72, 116.55, 711.64, 1374.5, 57.219,  155.8, 198.04, 349.95, 295.03, 126.21, 153.86, 1866.3, 1445.8, 68.105, 631.26, 43.385,   1083,  550.9, 593.58, 559.33, 88.734, 194.25, 203.93, 2476.1, 313.37, 478.98, 756.12, 175.73, 192.43,   94.8, 113.54, 152.13, 222.86, 383.48, 918.64, 120.34, 58.154, 90.732, 231.61, 970.39, 2306.7, 191.43, 2306.7, 92.796, 110.44, 149.95,  698.5,  143.1, 232.04,   1056, 1174.5, 1717.5, 1538.2, 126.37, 458.65, 43.398, 717.71,  86.87,  330.6,   1245, 626.47, 131.33,  698.5, 60.195, 85.885,  77.93, 120.37, 269.06, 921.81, 857.92, 400.69, 4750.3, 159.76, 301.88,   2036, 458.65,  512.5, 510.35, 190.66,   2036,  562.4,  270.3, 319.36,   6343, 1148.3, 153.88,   1116, 319.94, 281.22, 2137.9, 186.49, 1148.3, 1402.4, 1027.8,  179.5, 564.27, 391.83, 131.19, 112.34, 672.46, 610.16,   6343,   1056, 1373.9, 1099.1,  309.7, 835.88, 1713.5, 1483.1, 381.13,  189.5, 1586.1, 1578.5,  512.5, 439.26,  562.4,  476.7,   2036,  150.8, 237.97,   1022, 582.87, 382.45,   1116,  371.2, 4750.3,   1065, 718.71,  162.7, 1402.4, 563.51, 628.96, 1623.1, 835.88, 772.04, 2137.9, 646.45, 845.73,   6343, 4750.3, 2137.9, 400.26,   1065,    668, 631.26, 1563.2, 1445.8, 382.45, 1866.3,  551.4, 1022.4, 721.01, 4750.3, 1263.7, 214.97,  201.1, 1578.5, 495.73, 1373.9, 522.55, 559.33,    536, 747.82,   6343, 1373.9, 163.65, 532.77, 1787.2, 1787.2, 311.91, 1194.5,  910.3,   1639, 1623.1, 1748.3, 400.69, 717.71,   1639, 1586.1, 1174.8, 1713.5, 1787.2,   1639, 1374.5, 1717.5,   1639, 563.51, 1713.5, 331.41,  184.3,   1245,   1022, 611.54, 918.64, 721.01,   6343, 1787.2,   6343, 1483.1,  184.3, 1787.2, 1787.2, 2476.1, 970.39, 1623.1, 1748.3, 806.56, 1563.2, 1563.2, 1563.2,  569.3, 1194.5, 1094.8, 1586.1, 2137.9, 1483.1, 1717.5, 617.98, 1402.4, 756.78, 1094.8, 747.82, 1235.8, 843.38,   1083, 1263.7, 1022.4, 1578.5, 806.56, 578.26, 1194.5, 1748.3, 1263.7,   6343, 1748.3, 1263.7, 1027.8, 417.33, 1254.8, 1099.1,   1022, 1254.8, 1099.1,   1639, 617.98, 1713.5, 1586.1, 1022.4, 2306.7, 4750.3, 686.87, 2476.1, 1538.2, 1563.2, 1538.2, 4750.3, 611.54, 4750.3, 1254.8, 1748.3, 1578.5, 785.56, 1586.1, 2476.1, 686.87, 1263.7, 1483.1, 1866.3, 1094.8, 2476.1,   6343, 4750.3, 1374.5, 1254.8, 1563.2, 2476.1 ],
"Category": [ "Default", "Default", "Default", "Default", "Default", "Default", "Default", "Default", "Default", "Default", "Default", "Default", "Default", "Default", "Default", "Default", "Default", "Default", "Default", "Default", "Default", "Default", "Default", "Default", "Default", "Default", "Default", "Default", "Default", "Default", "Topic1", "Topic1", "Topic1", "Topic1", "Topic1", "Topic1", "Topic1", "Topic1", "Topic1", "Topic1", "Topic1", "Topic1", "Topic1", "Topic1", "Topic1", "Topic1", "Topic1", "Topic1", "Topic1", "Topic1", "Topic1", "Topic1", "Topic1", "Topic1", "Topic1", "Topic1", "Topic1", "Topic1", "Topic1", "Topic1", "Topic2", "Topic2", "Topic2", "Topic2", "Topic2", "Topic2", "Topic2", "Topic2", "Topic2", "Topic2", "Topic2", "Topic2", "Topic2", "Topic2", "Topic2", "Topic2", "Topic2", "Topic2", "Topic2", "Topic2", "Topic2", "Topic2", "Topic2", "Topic2", "Topic2", "Topic2", "Topic2", "Topic2", "Topic2", "Topic2", "Topic3", "Topic3", "Topic3", "Topic3", "Topic3", "Topic3", "Topic3", "Topic3", "Topic3", "Topic3", "Topic3", "Topic3", "Topic3", "Topic3", "Topic3", "Topic3", "Topic3", "Topic3", "Topic3", "Topic3", "Topic3", "Topic3", "Topic3", "Topic3", "Topic3", "Topic3", "Topic3", "Topic3", "Topic3", "Topic3", "Topic4", "Topic4", "Topic4", "Topic4", "Topic4", "Topic4", "Topic4", "Topic4", "Topic4", "Topic4", "Topic4", "Topic4", "Topic4", "Topic4", "Topic4", "Topic4", "Topic4", "Topic4", "Topic4", "Topic4", "Topic4", "Topic4", "Topic4", "Topic4", "Topic4", "Topic4", "Topic4", "Topic4", "Topic4", "Topic4", "Topic5", "Topic5", "Topic5", "Topic5", "Topic5", "Topic5", "Topic5", "Topic5", "Topic5", "Topic5", "Topic5", "Topic5", "Topic5", "Topic5", "Topic5", "Topic5", "Topic5", "Topic5", "Topic5", "Topic5", "Topic5", "Topic5", "Topic5", "Topic5", "Topic5", "Topic5", "Topic5", "Topic5", "Topic5", "Topic5", "Topic6", "Topic6", "Topic6", "Topic6", "Topic6", "Topic6", "Topic6", "Topic6", "Topic6", "Topic6", "Topic6", "Topic6", "Topic6", "Topic6", "Topic6", "Topic6", "Topic6", "Topic6", "Topic6", "Topic6", "Topic6", "Topic6", "Topic6", "Topic6", "Topic6", "Topic6", "Topic6", "Topic6", "Topic6", "Topic6", "Topic7", "Topic7", "Topic7", "Topic7", "Topic7", "Topic7", "Topic7", "Topic7", "Topic7", "Topic7", "Topic7", "Topic7", "Topic7", "Topic7", "Topic7", "Topic7", "Topic7", "Topic7", "Topic7", "Topic7", "Topic7", "Topic7", "Topic7", "Topic7", "Topic7", "Topic7", "Topic7", "Topic7", "Topic7", "Topic7", "Topic8", "Topic8", "Topic8", "Topic8", "Topic8", "Topic8", "Topic8", "Topic8", "Topic8", "Topic8", "Topic8", "Topic8", "Topic8", "Topic8", "Topic8", "Topic8", "Topic8", "Topic8", "Topic8", "Topic8", "Topic8", "Topic8", "Topic8", "Topic8", "Topic8", "Topic8", "Topic8", "Topic8", "Topic8", "Topic8", "Topic9", "Topic9", "Topic9", "Topic9", "Topic9", "Topic9", "Topic9", "Topic9", "Topic9", "Topic9", "Topic9", "Topic9", "Topic9", "Topic9", "Topic9", "Topic9", "Topic9", "Topic9", "Topic9", "Topic9", "Topic9", "Topic9", "Topic9", "Topic9", "Topic9", "Topic9", "Topic9", "Topic9", "Topic9", "Topic9", "Topic1", "Topic1", "Topic1", "Topic2", "Topic2", "Topic3", "Topic4", "Topic7", "Topic7", "Topic7", "Topic8", "Topic9", "Topic1", "Topic2", "Topic3", "Topic3", "Topic3", "Topic4", "Topic7", "Topic7", "Topic8", "Topic9", "Topic1", "Topic1", "Topic1", "Topic3", "Topic3", "Topic4", "Topic4", "Topic5", "Topic5", "Topic5", "Topic6", "Topic6", "Topic7", "Topic8", "Topic9", "Topic9", "Topic1", "Topic1", "Topic2", "Topic3", "Topic4", "Topic4", "Topic5", "Topic5", "Topic5", "Topic6", "Topic7", "Topic7", "Topic9", "Topic9", "Topic1", "Topic3", "Topic4", "Topic5", "Topic6", "Topic7", "Topic7", "Topic8", "Topic9", "Topic1", "Topic1", "Topic6", "Topic9", "Topic9", "Topic1", "Topic1", "Topic2", "Topic2", "Topic3", "Topic4", "Topic4", "Topic4", "Topic5", "Topic5", "Topic7", "Topic8", "Topic9", "Topic1", "Topic1", "Topic3", "Topic4", "Topic4", "Topic7", "Topic2", "Topic3", "Topic4", "Topic5", "Topic8", "Topic1", "Topic1", "Topic2", "Topic3", "Topic4", "Topic6", "Topic8", "Topic1", "Topic1", "Topic2", "Topic3", "Topic4", "Topic5", "Topic6", "Topic7", "Topic7", "Topic9", "Topic1", "Topic6", "Topic6", "Topic8", "Topic1", "Topic3", "Topic5", "Topic6", "Topic7", "Topic1", "Topic3", "Topic6", "Topic6", "Topic6", "Topic6", "Topic9", "Topic1", "Topic1", "Topic4", "Topic9", "Topic2", "Topic3", "Topic4", "Topic5", "Topic5", "Topic7", "Topic1", "Topic6", "Topic6", "Topic6", "Topic8", "Topic9", "Topic1", "Topic2", "Topic3", "Topic4", "Topic5", "Topic6", "Topic7", "Topic8", "Topic2", "Topic3", "Topic4", "Topic5", "Topic7", "Topic1", "Topic5", "Topic6", "Topic7", "Topic4", "Topic5", "Topic6", "Topic1", "Topic1", "Topic2", "Topic3", "Topic5", "Topic5", "Topic7", "Topic7", "Topic9", "Topic1", "Topic2", "Topic2", "Topic6", "Topic6", "Topic6", "Topic3", "Topic3", "Topic3", "Topic4", "Topic5", "Topic5", "Topic7", "Topic8", "Topic9", "Topic1", "Topic2", "Topic8", "Topic4", "Topic5", "Topic7", "Topic2", "Topic3", "Topic4", "Topic5", "Topic5", "Topic6", "Topic1", "Topic3", "Topic8", "Topic9", "Topic2", "Topic4", "Topic6", "Topic8", "Topic1", "Topic2", "Topic3", "Topic1", "Topic1", "Topic2", "Topic5", "Topic7", "Topic1", "Topic3", "Topic4", "Topic5", "Topic5", "Topic5", "Topic7", "Topic8", "Topic3", "Topic5", "Topic5", "Topic9", "Topic2", "Topic4", "Topic1", "Topic5", "Topic5", "Topic9", "Topic4", "Topic5", "Topic8", "Topic2", "Topic3", "Topic7", "Topic7", "Topic2", "Topic6", "Topic2", "Topic3", "Topic5", "Topic6", "Topic7", "Topic6", "Topic3", "Topic6", "Topic8", "Topic8", "Topic6", "Topic9", "Topic1", "Topic1", "Topic5", "Topic6", "Topic8", "Topic9", "Topic1", "Topic2", "Topic3", "Topic5", "Topic5", "Topic6", "Topic2", "Topic5", "Topic6", "Topic8", "Topic7", "Topic7", "Topic3", "Topic4", "Topic5", "Topic2", "Topic3", "Topic4", "Topic6", "Topic7", "Topic8", "Topic1", "Topic3", "Topic4", "Topic6", "Topic8", "Topic2", "Topic3", "Topic5", "Topic5", "Topic6", "Topic4", "Topic7", "Topic8", "Topic2", "Topic6", "Topic8", "Topic3", "Topic6", "Topic8", "Topic9", "Topic3", "Topic8", "Topic9", "Topic2", "Topic4", "Topic5", "Topic5", "Topic8", "Topic1", "Topic3", "Topic5", "Topic7", "Topic4", "Topic8", "Topic4", "Topic2", "Topic6", "Topic1", "Topic5", "Topic9", "Topic2", "Topic7", "Topic1", "Topic3", "Topic3", "Topic6", "Topic1", "Topic3", "Topic7", "Topic3", "Topic7", "Topic8", "Topic8", "Topic8", "Topic9", "Topic8", "Topic9", "Topic3", "Topic5", "Topic6", "Topic8", "Topic2", "Topic4", "Topic1", "Topic7", "Topic8", "Topic4", "Topic7", "Topic7", "Topic5", "Topic6", "Topic8", "Topic2", "Topic4", "Topic7", "Topic8", "Topic9", "Topic3", "Topic4", "Topic7", "Topic8", "Topic9", "Topic2", "Topic5", "Topic8", "Topic7", "Topic4", "Topic8", "Topic9", "Topic1", "Topic2", "Topic9", "Topic3", "Topic7", "Topic9", "Topic1", "Topic4", "Topic8", "Topic9" ] 
},
"token.table": {
 "Term": [ "aboveground", "abund", "abund", "abund", "account", "account", "account", "account", "account", "account", "account", "accuraci", "accuraci", "actor", "address", "address", "address", "address", "address", "address", "ae", "age", "age", "age", "agenda", "agricultur", "agricultur", "agricultur", "agricultur", "agricultur", "agricultur", "agricultur", "agrobiodivers", "agroforest", "agronom", "agronom", "alien", "alien", "alterniflora", "amazonia", "analysi", "analysi", "analysi", "analysi", "analysi", "analysi", "analysi", "analysi", "angler", "annum", "ant", "ant", "aphid", "approach", "approach", "approach", "approach", "approach", "approach", "aquat", "aquat", "aquat", "aquat", "aquif", "aquif", "area", "area", "area", "area", "area", "area", "area", "area", "area", "arthropod", "arthropod", "asnnt", "assess", "assess", "assess", "assess", "assess", "assess", "assess", "assess", "atmospher", "atmospher", "atmospher", "atmospher", "avalanch", "avalanch", "awar", "awar", "bacteri", "bacteri", "banana", "band", "band", "basal", "basal", "base", "base", "base", "base", "base", "base", "base", "base", "base", "basin", "basin", "basin", "basin", "basin", "basin", "bat", "bat", "bee", "beetl", "beetl", "belowground", "benefit", "benefit", "benefit", "benefit", "benefit", "benefit", "benthic", "biocontrol", "biodivers", "biodivers", "biodivers", "biodivers", "biodivers", "biodivers", "bioenergi", "bioenergi", "biofuel", "biofuel", "biofuel", "biofuel", "biom", "biom", "biom", "biom", "biomass", "biomass", "biomass", "biomass", "biomass", "bioprospect", "bird", "bird", "bird", "bird", "bleach", "blister", "board", "bonus", "borer", "brazilian", "brazilian", "broadleav", "bsc", "build", "build", "build", "build", "build", "bumbl", "bumblebe", "burden", "calcul", "calcul", "calcul", "calcul", "calibr", "calibr", "capit", "capit", "capit", "carbon", "carbon", "carbon", "cardamom", "catch", "catch", "catchment", "catchment", "catchment", "cba", "challeng", "challeng", "challeng", "challeng", "challeng", "chang", "chang", "chang", "chang", "chang", "chang", "chang", "chang", "channel", "channel", "channel", "chines", "chines", "chines", "citi", "citi", "citizen", "class", "class", "class", "class", "class", "class", "classif", "classif", "classif", "classif", "climat", "climat", "climat", "climat", "climat", "climat", "clover", "cm", "cm", "cm", "coastal", "coastal", "coastal", "coastal", "coconut", "coffe", "coffe", "coffe", "collabor", "collaps", "collaps", "communic", "communic", "communiti", "communiti", "communiti", "communiti", "communiti", "communiti", "compens", "compens", "compens", "compens", "concentr", "concentr", "concentr", "concentr", "concentr", "concept", "concept", "concept", "concept", "conceptu", "conceptu", "conif", "conifer", "conserv", "conserv", "conserv", "conserv", "conserv", "conserv", "conserv", "conting", "conting", "contract", "contract", "control", "control", "control", "control", "control", "control", "coral", "cost", "cost", "cost", "cost", "costanza", "countri", "countri", "countri", "countri", "countri", "countri", "countri", "cover", "cover", "cover", "cover", "cover", "creek", "creek", "crop", "crop", "crop", "crp", "cu", "currenc", "cwd", "dam", "damag", "damag", "damag", "damag", "data", "data", "data", "data", "data", "data", "decis", "decis", "decis", "decis", "decomposit", "deforest", "deforest", "deforest", "deforest", "degrad", "degrad", "degrad", "degrad", "degrad", "degrad", "demand", "demand", "demand", "demand", "demand", "denitrif", "densiti", "densiti", "densiti", "densiti", "densiti", "desertif", "develop", "develop", "develop", "develop", "develop", "develop", "develop", "differ", "differ", "differ", "differ", "differ", "differ", "differ", "differ", "differ", "digit", "discharg", "disciplin", "disciplin", "disciplinari", "discount", "discount", "discount", "discuss", "discuss", "discuss", "discuss", "discuss", "discuss", "discuss", "discuss", "diseas", "diseas", "diseas", "dispers", "dispers", "distribut", "distribut", "distribut", "distribut", "distribut", "distribut", "distribut", "disturb", "disturb", "disturb", "disturb", "ditch", "divers", "divers", "divers", "divers", "divers", "divers", "downstream", "downstream", "drainag", "dryland", "dryland", "earthworm", "eco", "eco", "eco", "eco", "eco", "ecolog", "ecolog", "ecolog", "ecolog", "ecolog", "ecolog", "ecolog", "econom", "econom", "econom", "econom", "econom", "econom", "ecosystem", "ecosystem", "ecosystem", "ecosystem", "ecosystem", "ecosystem", "ecosystem", "ecosystem", "ecosystem", "ecotoxicolog", "eelgrass", "effect", "effect", "effect", "effect", "effect", "effect", "effect", "effect", "effluent", "elsevi", "elsevi", "elsevi", "elsevi", "elsevi", "elsevi", "elsevi", "elsevi", "elsevi", "em", "emergi", "emiss", "emiss", "emiss", "emphasi", "emphasi", "emphasi", "enemi", "enemi", "energi", "energi", "energi", "energi", "energi", "energi", "engag", "enrol", "entomopathogen", "environment", "environment", "environment", "environment", "environment", "environment", "environment", "esi", "esp", "estim", "estim", "estim", "estim", "estim", "estim", "estim", "estim", "estuari", "estuari", "esv", "evalu", "evalu", "evalu", "evalu", "evalu", "evalu", "everglad", "evergreen", "evolv", "evolv", "explicit", "explicit", "explicit", "explicit", "extinct", "extinct", "extinct", "farm", "farm", "farmer", "farmer", "farmer", "farmer", "fertil", "fertil", "field", "field", "field", "field", "field", "field", "field", "fire", "fish", "fish", "fisher", "fisheri", "fisheri", "fli", "flood", "flood", "flood", "floodplain", "floral", "flow", "flow", "flow", "flow", "flow", "flower", "flower", "food", "food", "food", "food", "food", "food", "footprint", "footprint", "footprint", "forag", "forag", "forag", "forest", "forest", "forest", "formal", "framework", "framework", "framework", "freshwat", "freshwat", "freshwat", "freshwat", "frugivor", "fruit", "fruit", "fruit", "fruit", "fuelwood", "fulfil", "function", "function", "function", "function", "function", "function", "function", "fungal", "fungal", "fungi", "fuzzi", "garden", "garden", "gdp", "gdp", "geospati", "ghg", "global", "global", "global", "global", "global", "global", "global", "good", "good", "good", "good", "good", "govern", "govern", "govern", "govern", "government", "grade", "grass", "grass", "grass", "grassland", "grassland", "grassland", "grassland", "grassland", "grassland", "grassland", "graze", "graze", "graze", "graze", "graze", "graze", "green", "green", "green", "green", "green", "greenbelt", "greenspac", "groundwat", "grous", "growth", "growth", "growth", "growth", "growth", "growth", "gtgp", "gulli", "habitat", "habitat", "habitat", "habitat", "habitat", "habitat", "habitat", "headwat", "heterogen", "heterogen", "heterogen", "heterogen", "heterogen", "high", "high", "high", "high", "high", "high", "high", "high", "higher", "higher", "higher", "higher", "higher", "higher", "higher", "himalaya", "himalayan", "hokkaido", "honey", "honey", "honeybe", "hotspot", "hotspot", "hotspot", "hotspot", "hotspot", "hous", "hous", "human", "human", "human", "human", "human", "human", "hydrolog", "hydrolog", "hydrolog", "hydrolog", "hyperion", "hyporh", "hypoxia", "imag", "imag", "impact", "impact", "impact", "impact", "impact", "impact", "impact", "impact", "impact", "import", "import", "import", "import", "import", "import", "import", "import", "import", "incent", "incent", "includ", "includ", "includ", "includ", "includ", "includ", "includ", "includ", "includ", "incom", "incom", "increas", "increas", "increas", "increas", "increas", "increas", "increas", "increas", "indic", "indic", "indic", "indic", "indic", "indic", "indic", "ineffici", "infecti", "inform", "inform", "inform", "inform", "inform", "input", "input", "input", "input", "input", "input", "insect", "insecticid", "institut", "institut", "institut", "institut", "integr", "integr", "integr", "integr", "integr", "integr", "integr", "integr", "intrins", "inund", "invas", "invas", "invas", "invertebr", "invertebr", "invertebr", "ipcc", "ipcc", "irrig", "irrig", "irrig", "irrig", "irrig", "japan", "japan", "japan", "karst", "kg", "kg", "kg", "kg", "knowledg", "knowledg", "knowledg", "knowledg", "knowledg", "koa", "labor", "lake", "lake", "lake", "lake", "lake", "land", "land", "land", "land", "land", "land", "land", "landhold", "landown", "landown", "landscap", "landscap", "landscap", "landscap", "landscap", "larch", "larval", "leach", "leach", "leaf", "leaf", "learn", "legisl", "legisl", "legum", "level", "level", "level", "level", "level", "level", "level", "level", "level", "lidar", "litter", "litter", "livelihood", "livelihood", "livelihood", "load", "load", "load", "local", "local", "local", "local", "local", "local", "local", "log", "log", "log", "loss", "loss", "loss", "loss", "loss", "loss", "loss", "loss", "lter", "macrophyt", "macrophyt", "manag", "manag", "manag", "manag", "manag", "manag", "manag", "manag", "manag", "mangrov", "mangrov", "mangrov", "manufactur", "manur", "map", "map", "marin", "marin", "market", "market", "market", "marsh", "marsh", "mathemat", "mathemat", "matter", "matter", "matter", "matter", "mca", "md", "memori", "metadata", "metadata", "method", "method", "method", "method", "metropolitan", "mg", "microbi", "microbi", "millennium", "millennium", "millennium", "mine", "mine", "mine", "mine", "miner", "miner", "miner", "miner", "model", "model", "model", "model", "model", "monet", "monetari", "monetari", "moorland", "mosquito", "mound", "mountain", "mountain", "mountain", "mountain", "mountain", "mpa", "mpas", "mulch", "multipli", "mussel", "nativ", "nativ", "nativ", "nativ", "nativ", "natur", "natur", "natur", "natur", "natur", "natur", "natur", "natur", "navig", "ndvi", "ndvi", "nectar", "nectar", "neighborhood", "nematod", "neoclass", "neoliber", "nest", "nest", "nest", "nis", "nitrogen", "nitrogen", "nitrogen", "nitrogen", "nonmarket", "npp", "nrm", "nurseri", "nutrient", "nutrient", "nutrient", "nutrient", "nutrient", "oak", "ocean", "ocean", "oilse", "opinion", "organ", "organ", "organ", "organ", "organ", "organ", "outcom", "outcom", "outcom", "outcom", "outcom", "oyster", "oyster", "paper", "paper", "paper", "paper", "paper", "paper", "parasitoid", "park", "park", "park", "park", "partnership", "pattern", "pattern", "pattern", "pattern", "pattern", "pattern", "pattern", "pay", "pay", "pay", "payment", "payment", "peat", "peat", "peatland", "pelag", "perspect", "perspect", "perspect", "perspect", "perspect", "pes", "pest", "pest", "phytoplankton", "pine", "pixel", "plant", "plant", "plant", "plant", "plant", "plantat", "plantat", "poland", "polici", "polici", "polici", "polici", "pollen", "pollin", "polylepi", "pool", "pool", "pool", "pool", "pool", "popul", "popul", "popul", "popul", "popul", "popul", "popul", "potenti", "potenti", "potenti", "potenti", "potenti", "potenti", "potenti", "potenti", "pound", "poverti", "poverti", "practition", "predat", "predat", "predict", "predict", "predict", "predict", "predict", "predict", "predict", "prefer", "prefer", "prefer", "prefer", "prefer", "prefer", "prioriti", "prioriti", "prioriti", "prioriti", "prioriti", "prioriti", "privat", "privat", "privat", "problem", "problem", "problem", "problem", "problem", "problem", "process", "process", "process", "process", "process", "process", "product", "product", "product", "product", "product", "product", "product", "program", "program", "program", "program", "program", "program", "protect", "protect", "protect", "protect", "protect", "protect", "protein", "provid", "provid", "provid", "provid", "provid", "provid", "provid", "provid", "provid", "provinc", "provinc", "qualiti", "qualiti", "qualiti", "qualiti", "qualiti", "qualiti", "qualiti", "qualiti", "quantit", "quantit", "quantit", "quantit", "quantit", "quantit", "rainf", "rancher", "rate", "rate", "rate", "rate", "rate", "rate", "rate", "rate", "rate", "reconstruct", "recoveri", "recoveri", "recoveri", "recoveri", "recoveri", "recreat", "recreat", "recreat", "recreat", "recreat", "redd", "reef", "regener", "regener", "region", "region", "region", "region", "region", "region", "region", "region", "remot", "remot", "remot", "represent", "represent", "research", "research", "research", "research", "research", "research", "research", "reserv", "reserv", "reserv", "reserv", "reserv", "reserv", "reserv", "reserv", "resolut", "resolut", "resolut", "resolut", "resourc", "resourc", "resourc", "resourc", "resourc", "resourc", "resourc", "resourc", "respir", "respons", "respons", "respons", "respons", "respons", "respons", "respons", "respons", "restor", "restor", "restor", "restor", "restor", "restor", "restor", "result", "result", "result", "result", "result", "result", "result", "result", "review", "review", "review", "review", "review", "rich", "rich", "rich", "rich", "rich", "rich", "rich", "riparian", "riparian", "river", "river", "river", "rmb", "road", "road", "road", "roadsid", "root", "root", "root", "rotat", "rotat", "rubber", "runoff", "runoff", "runoff", "rural", "rural", "rural", "rural", "rye", "sacr", "saharan", "salmon", "salt", "satellit", "satellit", "satellit", "satoyama", "sav", "scale", "scale", "scale", "scale", "scale", "scale", "scale", "scale", "scenario", "scenario", "scenario", "scenario", "scenario", "scenario", "scenic", "scienc", "scienc", "scientif", "scientif", "scientif", "scientist", "scientist", "scientist", "score", "score", "seagrass", "sediment", "sediment", "sediment", "seed", "seed", "sens", "sens", "sens", "sens", "sensor", "sequestr", "sequestr", "sequestr", "sequestr", "servic", "servic", "servic", "servic", "servic", "servic", "servic", "servic", "servic", "settlement", "settlement", "shadow", "shanghai", "shell", "shorelin", "signific", "signific", "signific", "signific", "signific", "signific", "signific", "signific", "silvicultur", "simul", "simul", "site", "site", "site", "site", "site", "site", "site", "site", "soc", "social", "social", "social", "social", "social", "social", "societi", "societi", "societi", "societi", "societi", "soil", "soil", "soil", "solitari", "space", "space", "space", "space", "space", "spatial", "spatial", "spatial", "spatial", "spatial", "spatial", "speci", "speci", "speci", "speci", "speci", "speci", "spectral", "spider", "sprawl", "stabil", "stabil", "stabil", "stabil", "stabil", "stabil", "stabil", "stakehold", "stakehold", "stakehold", "stand", "stand", "stand", "stream", "stream", "stream", "stream", "structur", "structur", "structur", "structur", "structur", "structur", "structur", "structur", "studi", "studi", "studi", "studi", "studi", "studi", "studi", "studi", "subsidi", "subsidi", "subsist", "subsist", "subsist", "suitabl", "suitabl", "suitabl", "suitabl", "suitabl", "suppli", "suppli", "suppli", "suppli", "suppli", "suppli", "surfac", "surfac", "surfac", "surfac", "surfac", "surfac", "surfac", "surfac", "surrog", "surrog", "surrog", "suspend", "sustain", "sustain", "sustain", "sustain", "sustain", "sustain", "system", "system", "system", "system", "system", "system", "system", "system", "tackl", "team", "tension", "theme", "tidal", "tiger", "timber", "timber", "timber", "timber", "timber", "topsoil", "total", "total", "total", "total", "total", "total", "total", "total", "trait", "trait", "trait", "trait", "trait", "transdisciplinari", "transit", "transit", "transit", "transit", "transit", "transit", "transit", "treatment", "treatment", "treatment", "treatment", "treatment", "tree", "tree", "tree", "tree", "tree", "tree", "trophic", "trophic", "trophic", "tropic", "tropic", "tropic", "tropic", "trout", "tsunami", "tsunami", "twig", "type", "type", "type", "type", "type", "type", "type", "type", "underpin", "understand", "understand", "understand", "understand", "understand", "understand", "understand", "understorey", "unprotect", "urban", "urban", "urban", "urban", "urchin", "usd", "utilis", "uus", "uv", "valu", "valu", "valu", "valu", "valu", "valu", "valu", "valuat", "valuat", "valuat", "veget", "veget", "veget", "veget", "veget", "veget", "veget", "villag", "villag", "vineyard", "vision", "visit", "visit", "visit", "wasp", "wastewat", "water", "water", "water", "water", "water", "water", "watersh", "watersh", "watersh", "watersh", "watersh", "wave", "web", "web", "web", "weed", "weed", "weed", "welfar", "welfar", "welfar", "wetland", "wetland", "whale", "wild", "wild", "wild", "wild", "wild", "win", "win", "woodland", "woodland", "woodland", "woodland", "woodland", "wtp", "year", "year", "year", "year", "year", "year", "year", "year", "yuan" ],
"Topic": [ 8, 2, 4, 8, 1, 2, 3, 4, 5, 6, 7, 5, 6, 1, 1, 2, 3, 5, 8, 9, 4, 2, 7, 9, 1, 3, 4, 5, 6, 7, 8, 9, 3, 4, 2, 8, 4, 9, 9, 7, 1, 2, 3, 4, 5, 6, 7, 9, 6, 6, 4, 8, 4, 1, 2, 3, 4, 5, 6, 1, 2, 4, 9, 3, 9, 1, 2, 3, 4, 5, 6, 7, 8, 9, 2, 4, 6, 1, 2, 4, 5, 6, 7, 8, 9, 2, 3, 6, 8, 7, 8, 1, 6, 8, 9, 6, 4, 5, 7, 8, 1, 2, 3, 4, 5, 6, 7, 8, 9, 2, 3, 5, 6, 7, 9, 4, 7, 4, 4, 7, 8, 1, 3, 4, 6, 7, 8, 2, 4, 1, 2, 3, 4, 5, 7, 3, 8, 3, 5, 6, 8, 3, 5, 6, 9, 2, 3, 4, 8, 9, 3, 2, 3, 4, 9, 2, 7, 5, 5, 4, 6, 7, 7, 5, 1, 2, 5, 7, 8, 4, 4, 3, 4, 5, 6, 8, 5, 9, 1, 3, 6, 3, 5, 8, 3, 2, 6, 3, 5, 9, 6, 1, 2, 3, 5, 7, 1, 2, 3, 5, 6, 7, 8, 9, 1, 8, 9, 6, 7, 8, 7, 9, 1, 1, 2, 5, 6, 7, 8, 1, 2, 5, 6, 1, 2, 3, 5, 7, 8, 8, 2, 8, 9, 2, 6, 7, 9, 6, 3, 4, 7, 1, 2, 5, 1, 9, 1, 2, 3, 4, 7, 8, 3, 4, 6, 8, 2, 3, 4, 8, 9, 1, 5, 6, 8, 1, 5, 7, 7, 1, 2, 3, 4, 5, 6, 7, 1, 6, 3, 7, 1, 2, 3, 4, 8, 9, 2, 1, 3, 5, 6, 6, 1, 2, 3, 4, 5, 6, 7, 4, 5, 6, 7, 8, 8, 9, 3, 4, 8, 3, 8, 6, 8, 9, 3, 4, 6, 7, 1, 2, 5, 6, 7, 8, 1, 4, 5, 6, 8, 1, 2, 3, 7, 1, 2, 3, 7, 8, 9, 1, 3, 6, 7, 9, 8, 2, 4, 7, 8, 9, 3, 1, 2, 3, 5, 6, 7, 9, 1, 2, 3, 4, 5, 6, 7, 8, 9, 5, 9, 1, 2, 1, 2, 6, 7, 1, 2, 3, 4, 5, 6, 7, 9, 2, 3, 4, 2, 4, 1, 2, 3, 5, 7, 8, 9, 2, 4, 7, 8, 9, 1, 2, 4, 5, 7, 8, 3, 9, 9, 3, 5, 8, 1, 3, 5, 6, 7, 1, 2, 5, 6, 7, 8, 9, 1, 2, 3, 6, 7, 9, 1, 2, 3, 4, 5, 6, 7, 8, 9, 2, 2, 1, 2, 3, 4, 5, 6, 7, 8, 9, 1, 2, 3, 4, 5, 6, 7, 8, 9, 6, 6, 3, 6, 8, 1, 5, 6, 2, 4, 1, 2, 3, 4, 6, 8, 1, 3, 8, 1, 2, 3, 5, 6, 8, 9, 6, 6, 2, 3, 4, 5, 6, 7, 8, 9, 2, 9, 6, 1, 3, 4, 5, 6, 8, 9, 7, 1, 7, 1, 2, 5, 6, 2, 3, 5, 3, 4, 3, 4, 5, 9, 3, 8, 1, 3, 4, 5, 6, 8, 9, 7, 2, 9, 2, 1, 2, 4, 3, 6, 9, 9, 4, 1, 3, 5, 6, 9, 4, 5, 2, 3, 4, 5, 8, 9, 1, 2, 6, 2, 4, 8, 3, 5, 7, 1, 1, 5, 6, 2, 6, 8, 9, 4, 1, 4, 6, 8, 7, 1, 1, 2, 4, 5, 6, 8, 9, 4, 8, 8, 5, 7, 9, 3, 6, 5, 3, 1, 2, 3, 4, 5, 7, 9, 1, 2, 3, 5, 6, 1, 3, 7, 9, 1, 7, 4, 5, 8, 1, 2, 4, 5, 6, 7, 8, 2, 3, 4, 5, 7, 8, 3, 4, 6, 7, 8, 7, 7, 9, 3, 1, 3, 6, 7, 8, 9, 3, 9, 2, 3, 4, 5, 7, 8, 9, 9, 2, 3, 4, 5, 9, 1, 2, 3, 4, 5, 7, 8, 9, 2, 3, 4, 6, 7, 8, 9, 3, 3, 5, 4, 6, 4, 1, 3, 5, 7, 9, 6, 7, 1, 2, 3, 4, 6, 7, 2, 3, 5, 9, 5, 9, 2, 5, 7, 1, 2, 3, 4, 5, 6, 7, 8, 9, 1, 2, 3, 4, 5, 6, 7, 8, 9, 1, 3, 1, 2, 3, 4, 5, 6, 7, 8, 9, 3, 6, 1, 2, 3, 4, 5, 7, 8, 9, 1, 2, 4, 5, 6, 8, 9, 3, 2, 1, 2, 5, 6, 7, 1, 3, 5, 6, 8, 9, 4, 4, 1, 3, 5, 8, 1, 2, 3, 4, 5, 6, 7, 9, 1, 9, 2, 4, 9, 2, 4, 9, 1, 5, 3, 4, 5, 8, 9, 1, 5, 6, 5, 2, 7, 8, 9, 1, 2, 5, 7, 8, 3, 3, 2, 5, 6, 7, 9, 1, 3, 4, 5, 6, 7, 9, 3, 3, 9, 1, 3, 4, 5, 7, 5, 2, 3, 8, 4, 8, 1, 1, 3, 8, 1, 2, 3, 4, 5, 6, 7, 8, 9, 5, 2, 8, 1, 2, 3, 2, 5, 9, 1, 2, 3, 4, 5, 6, 7, 2, 5, 7, 2, 3, 4, 5, 6, 7, 8, 9, 1, 2, 9, 1, 2, 3, 4, 5, 6, 7, 8, 9, 2, 5, 7, 3, 8, 5, 7, 2, 6, 3, 5, 6, 8, 9, 1, 5, 1, 2, 8, 9, 5, 5, 1, 5, 6, 1, 4, 5, 6, 7, 8, 8, 9, 1, 6, 9, 1, 3, 7, 9, 3, 6, 8, 9, 1, 2, 5, 6, 9, 6, 3, 6, 8, 2, 8, 1, 4, 5, 6, 7, 6, 2, 8, 6, 2, 2, 4, 5, 7, 8, 1, 2, 3, 4, 5, 6, 7, 9, 9, 5, 7, 1, 4, 7, 8, 6, 1, 1, 4, 5, 6, 1, 7, 8, 9, 6, 5, 5, 2, 2, 3, 6, 8, 9, 7, 1, 2, 4, 1, 1, 2, 4, 5, 6, 8, 1, 2, 5, 6, 9, 2, 9, 1, 2, 3, 5, 6, 9, 4, 1, 2, 6, 7, 1, 1, 2, 3, 4, 5, 6, 7, 2, 3, 6, 3, 6, 5, 9, 9, 2, 1, 2, 3, 4, 5, 3, 4, 8, 2, 7, 5, 2, 4, 7, 8, 9, 7, 8, 7, 1, 3, 5, 6, 4, 4, 7, 1, 2, 7, 8, 9, 1, 2, 3, 4, 5, 6, 7, 1, 2, 3, 4, 5, 7, 8, 9, 6, 1, 3, 1, 2, 4, 1, 2, 3, 4, 5, 7, 8, 1, 4, 5, 6, 7, 8, 1, 3, 4, 5, 8, 9, 1, 3, 5, 1, 2, 3, 4, 6, 7, 1, 2, 5, 6, 8, 9, 1, 2, 3, 4, 6, 8, 9, 1, 2, 3, 4, 6, 9, 1, 2, 3, 4, 6, 7, 3, 1, 2, 3, 4, 5, 6, 7, 8, 9, 6, 7, 1, 3, 4, 5, 6, 7, 8, 9, 1, 2, 4, 5, 6, 9, 3, 3, 1, 2, 3, 4, 5, 6, 7, 8, 9, 5, 2, 4, 7, 8, 9, 1, 3, 5, 6, 7, 3, 2, 7, 8, 1, 2, 3, 4, 5, 6, 7, 9, 5, 6, 7, 1, 5, 1, 4, 5, 6, 7, 8, 9, 1, 2, 3, 4, 5, 6, 7, 8, 1, 2, 5, 9, 1, 2, 3, 4, 5, 6, 7, 8, 8, 1, 2, 3, 4, 5, 7, 8, 9, 1, 3, 4, 6, 7, 8, 9, 2, 3, 4, 5, 6, 7, 8, 9, 1, 2, 3, 6, 9, 1, 2, 4, 5, 6, 7, 8, 4, 9, 5, 6, 9, 6, 1, 4, 7, 4, 1, 8, 9, 7, 8, 7, 2, 7, 9, 1, 3, 6, 7, 8, 7, 3, 2, 9, 2, 5, 7, 3, 9, 1, 2, 3, 4, 5, 6, 7, 9, 1, 2, 3, 5, 6, 9, 6, 1, 6, 1, 4, 7, 1, 3, 4, 4, 5, 2, 2, 8, 9, 4, 7, 1, 3, 5, 6, 5, 3, 5, 8, 9, 1, 2, 3, 4, 5, 6, 7, 8, 9, 2, 7, 6, 6, 2, 9, 1, 2, 3, 4, 6, 7, 8, 9, 7, 5, 8, 1, 2, 4, 5, 6, 7, 8, 9, 8, 1, 3, 4, 5, 6, 7, 1, 3, 5, 6, 8, 3, 5, 8, 4, 1, 2, 5, 6, 7, 1, 2, 3, 4, 5, 8, 1, 2, 4, 5, 7, 8, 5, 4, 7, 1, 2, 3, 4, 5, 8, 9, 1, 5, 6, 3, 7, 8, 3, 4, 5, 9, 1, 2, 4, 5, 6, 7, 8, 9, 1, 2, 4, 5, 6, 7, 8, 9, 3, 8, 1, 2, 3, 3, 4, 5, 6, 9, 1, 2, 3, 6, 8, 9, 1, 2, 4, 5, 6, 7, 8, 9, 2, 4, 5, 9, 1, 3, 4, 6, 7, 8, 1, 2, 3, 4, 5, 6, 8, 9, 1, 1, 1, 1, 9, 3, 1, 3, 5, 6, 7, 8, 1, 2, 4, 5, 6, 7, 8, 9, 2, 4, 5, 7, 8, 1, 1, 2, 3, 5, 7, 8, 9, 4, 6, 7, 8, 9, 2, 4, 5, 7, 8, 9, 1, 2, 4, 2, 3, 4, 7, 2, 1, 2, 4, 1, 3, 4, 5, 6, 7, 8, 9, 1, 1, 2, 3, 4, 5, 7, 9, 7, 7, 1, 5, 7, 9, 2, 6, 1, 7, 2, 1, 3, 4, 5, 6, 7, 9, 1, 6, 7, 3, 4, 5, 6, 7, 8, 9, 1, 7, 4, 1, 3, 4, 6, 4, 9, 1, 3, 5, 6, 8, 9, 1, 3, 6, 7, 9, 2, 1, 2, 8, 3, 4, 8, 1, 3, 6, 6, 9, 2, 2, 3, 4, 6, 9, 1, 3, 3, 4, 5, 7, 8, 6, 1, 2, 3, 4, 6, 7, 8, 9, 6 ],
"Freq": [ 0.98519, 0.29855, 0.65974, 0.039668, 0.12919, 0.0033125, 0.072876, 0.066251, 0.15238, 0.52669, 0.053001, 0.92853, 0.056274, 0.98263, 0.76296, 0.048578, 0.13145, 0.02286, 0.014288, 0.020003, 0.95294, 0.09657, 0.86913, 0.016095, 0.99006, 0.66478, 0.25195, 0.028941, 0.0017024, 0.004256, 0.018726, 0.029792, 0.98029, 0.96846, 0.033803, 0.94649, 0.87645, 0.11686, 0.97112, 0.94646, 0.12067, 0.06211, 0.088729, 0.010647, 0.35137,  0.307, 0.037266, 0.02307, 0.9512, 0.91311, 0.9472, 0.043549, 0.98433, 0.59667, 0.022671, 0.063892, 0.0010305, 0.21744, 0.097899, 0.13521, 0.2397, 0.0061461, 0.62076, 0.02361, 0.94441, 0.031441, 0.050073, 0.093741, 0.066958, 0.16419, 0.078602, 0.41572, 0.00058224, 0.098981, 0.010024, 0.98238, 0.93004, 0.29384, 0.048649, 0.00097299, 0.33957, 0.16833, 0.054487, 0.037947, 0.056433, 0.020837, 0.083347, 0.041674, 0.84737, 0.95263, 0.03073, 0.89554, 0.094822, 0.96471, 0.024736, 0.93004, 0.059578, 0.89367, 0.92189, 0.046095, 0.34051, 0.0088063, 0.075343, 0.010763, 0.30333, 0.20842, 0.011742, 0.0088063, 0.03229, 0.010099, 0.0050495, 0.11614, 0.060594, 0.020198, 0.78772, 0.06613, 0.92581, 0.99822, 0.97834, 0.011376, 0.98815, 0.19268, 0.24819, 0.043542, 0.4855, 0.016328, 0.014151, 0.99157, 0.97353, 0.31544, 0.18121, 0.19341, 0.1385, 0.16779, 0.0030507, 0.92365, 0.05959, 0.90451, 0.01206, 0.01206, 0.0603, 0.016613, 0.73096, 0.11629, 0.1329, 0.18288, 0.038501, 0.0096252, 0.74435, 0.022459, 0.95339, 0.029293, 0.0041847, 0.87879, 0.087879, 0.9494, 0.92186, 0.95658, 0.88628, 0.95624, 0.067608, 0.91271, 0.92955, 0.88628, 0.87695, 0.0064011, 0.05761, 0.019203, 0.038407, 0.97353, 0.96846, 0.94966, 0.062592, 0.28793, 0.61341, 0.037555, 0.93191, 0.040518, 0.34233, 0.0067789, 0.64738, 0.45669, 0.0085899,  0.534, 0.9209, 0.96206, 0.016878, 0.034492, 0.07884, 0.88202, 0.92234, 0.80865, 0.03594, 0.12836, 0.0025671, 0.023104, 0.22078, 0.30263, 0.083258, 0.18616, 0.00093549, 0.18569, 0.020113, 0.00046774, 0.04614, 0.03076, 0.90743, 0.88778, 0.063413, 0.031706, 0.94755, 0.051819, 0.96303, 0.08058, 0.011511, 0.66766, 0.034534, 0.11511, 0.08058, 0.088078, 0.022019, 0.75967, 0.12111, 0.051287, 0.41612, 0.19699, 0.16202, 0.10257, 0.071102, 0.98518, 0.016358, 0.93239, 0.032715, 0.72337, 0.17169, 0.0028147, 0.10133, 0.94213, 0.10319, 0.88353, 0.0064491, 0.98551, 0.94735, 0.032667, 0.97442, 0.018385, 0.19106, 0.34119, 0.063688, 0.19288, 0.094623, 0.11555, 0.18224, 0.071311, 0.71311, 0.031694, 0.016278, 0.032556, 0.010852, 0.4612, 0.47748, 0.93318, 0.031934, 0.017741, 0.014193, 0.90339, 0.094384, 0.94646, 0.92955, 0.35541, 0.0082359, 0.28446, 0.093129, 0.12861, 0.024708, 0.1058, 0.10677, 0.87193,  0.915, 0.065357, 0.13931, 0.081945, 0.022945, 0.52445, 0.086862, 0.14258, 0.99505, 0.047524, 0.33425, 0.047524, 0.57029, 0.97707, 0.058154, 0.0061215, 0.68561, 0.027547, 0.03979, 0.12855, 0.055093, 0.081792, 0.36984, 0.0017781, 0.4463, 0.099572, 0.021602, 0.95048, 0.20342, 0.56569, 0.2299, 0.92857, 0.97793, 0.9512, 0.97189, 0.96695, 0.16713, 0.19499, 0.59054, 0.05014, 0.026699, 0.11382, 0.60705, 0.13068, 0.10961, 0.012647, 0.48033, 0.0038274, 0.32341, 0.19137, 0.98675, 0.013338, 0.006669, 0.31344, 0.66023, 0.14037, 0.061251, 0.46959, 0.10974, 0.10974, 0.10719, 0.25858, 0.5861, 0.073263, 0.017238, 0.060334, 0.97514, 0.11221, 0.51618, 0.19557, 0.14748, 0.025649, 0.99141, 0.43313, 0.0018914, 0.18725, 0.12988, 0.12988, 0.079439, 0.037828, 0.15989, 0.10967, 0.014231, 0.19589, 0.20677, 0.12222, 0.065297, 0.1172, 0.0083714, 0.94533, 0.98858,  0.969, 0.014043, 0.97853, 0.040583, 0.91312, 0.020292, 0.71451, 0.020862, 0.073016, 0.0052154, 0.062585, 0.052154, 0.052154, 0.020862, 0.79143, 0.14467, 0.05957, 0.14587, 0.84945, 0.15628, 0.19691, 0.075014, 0.47509, 0.018753, 0.053135, 0.025005, 0.49415, 0.082359, 0.31196, 0.10981, 0.96808, 0.10753, 0.31362, 0.46326, 0.019713, 0.021505, 0.075268, 0.062472, 0.92146, 0.9721, 0.95588, 0.028534, 0.97439, 0.045079, 0.10143, 0.01127, 0.73253, 0.10143, 0.60923, 0.091625, 0.056261, 0.18539, 0.056261, 0.0010716, 0.00053582,  0.235, 0.0043653, 0.19935, 0.55149, 0.0087307, 0.0014551, 0.34684, 0.14063, 0.074413, 0.025067, 0.093331, 0.21551, 0.018919, 0.054391, 0.0309, 0.9494, 0.95312, 0.10043, 0.25753, 0.094881, 0.22057, 0.086872, 0.067156, 0.056682, 0.11583, 0.95551, 0.1482, 0.026946, 0.088323, 0.053892, 0.14072, 0.30389, 0.11377, 0.095808, 0.028443, 0.92234, 0.98798, 0.6321, 0.088807, 0.27687, 0.91936, 0.015323, 0.045968, 0.0097351, 0.98324, 0.22272, 0.088247, 0.51267, 0.0042022, 0.029416, 0.14708, 0.97796, 0.9567, 0.94168, 0.46218, 0.045854, 0.23145, 0.049493, 0.20234, 0.0050949, 0.0029114, 0.94213, 0.9639, 0.0033694, 0.0084234, 0.062333, 0.18026, 0.56605, 0.033694, 0.080865, 0.065703, 0.1084, 0.88693, 0.98481, 0.23694, 0.011194, 0.1194, 0.24067, 0.3209, 0.070896, 0.96911, 0.92186, 0.96816, 0.021515, 0.3221, 0.026294, 0.63104, 0.01972, 0.98026, 0.0081013, 0.0081013, 0.46634, 0.53268, 0.84966, 0.13812, 0.0041855, 0.0041855, 0.22098, 0.77343, 0.066621, 0.013716, 0.57804, 0.048986, 0.039189, 0.14304, 0.10973, 0.99432, 0.91406, 0.083995, 0.95939, 0.011007, 0.98695, 0.9851, 0.045554, 0.019523, 0.93061, 0.98672, 0.98434, 0.090806, 0.11586, 0.018787, 0.17222, 0.6012, 0.98904, 0.0058523, 0.26865, 0.58994, 0.088945, 0.0036304, 0.043565, 0.0036304, 0.095082, 0.063388, 0.82404, 0.042194, 0.83333, 0.11603, 0.013671, 0.0009765, 0.98529, 0.98585, 0.81036, 0.1767, 0.012186, 0.063165, 0.0045118, 0.0090236, 0.92041, 0.98179, 0.10023, 0.86202, 0.010023, 0.020047, 0.95442, 0.97853, 0.22587, 0.30813, 0.078888, 0.15778, 0.072819, 0.12609, 0.029667, 0.022536, 0.96905, 0.98144, 0.91159, 0.91149, 0.077028, 0.10869, 0.86956, 0.93495, 0.9567, 0.31425, 0.29419, 0.25942, 0.012035, 0.10965, 0.0080233, 0.0026744, 0.29946, 0.0030248, 0.051422, 0.11192, 0.53539, 0.75311, 0.19785, 0.041485, 0.0031911, 0.97072, 0.98028, 0.10073, 0.020145, 0.87296, 0.0036996, 0.0036996, 0.18128, 0.11099, 0.025897, 0.10359, 0.56974, 0.12347, 0.058488, 0.04549, 0.032493, 0.10398, 0.63687, 0.085255, 0.0089742, 0.14807, 0.63717, 0.12115, 0.96337, 0.94646, 0.99676, 0.94966, 0.0694, 0.1901, 0.045261, 0.33493, 0.26553, 0.096556, 0.92857, 0.95884, 0.36663, 0.00087086, 0.45198, 0.057477, 0.066186, 0.00087086, 0.055735, 0.97767, 0.24531, 0.015826, 0.063305, 0.62514, 0.047479, 0.025459, 0.19095, 0.1884, 0.16549, 0.089108, 0.092927, 0.14003, 0.1082, 0.098243, 0.016773, 0.34026, 0.088658, 0.095847, 0.25639, 0.10543, 0.94545, 0.9209, 0.91159, 0.94504, 0.033752, 0.99092, 0.023287, 0.17465, 0.66368, 0.11644, 0.011644, 0.1383, 0.85283, 0.53175, 0.20402, 0.11165, 0.021688, 0.08434, 0.046588, 0.018539, 0.078791, 0.037078, 0.86206, 0.88628, 0.95884, 0.95312, 0.73416, 0.24962, 0.1708, 0.21008, 0.1982, 0.084031, 0.10138, 0.069417, 0.043842, 0.035622, 0.086771, 0.22154, 0.16417, 0.095631, 0.14663, 0.070926, 0.050206, 0.11316, 0.056581, 0.082083, 0.14657, 0.84612, 0.40788, 0.1245, 0.11146, 0.0332, 0.027271, 0.11027, 0.10553, 0.039128, 0.042685, 0.80274, 0.19739, 0.069941, 0.15947, 0.18968, 0.15891, 0.019584, 0.1494, 0.13541, 0.11862, 0.16975, 0.16279, 0.0807, 0.32558, 0.12801, 0.10574, 0.027827, 0.93506, 0.96446, 0.47523, 0.024019, 0.35857, 0.09436, 0.046322, 0.060474, 0.1349, 0.023259, 0.11164, 0.45588, 0.21398, 0.99818, 0.98354, 0.83949, 0.14791, 0.0079951, 0.0039976, 0.61615, 0.011174, 0.081408, 0.006385, 0.1692, 0.039906, 0.0015962, 0.073427, 0.95798, 0.95177, 0.12152, 0.80339, 0.074263, 0.82366, 0.077914, 0.089044, 0.067516, 0.87771, 0.19583, 0.035605, 0.0089012, 0.0089012, 0.7477, 0.075021, 0.86274, 0.03751, 0.92846, 0.017793, 0.017793, 0.87187, 0.071173, 0.89157, 0.029275, 0.021291, 0.053228, 0.0026614, 0.9209, 0.9792, 0.044134, 0.0098075, 0.17654, 0.0049038, 0.76499, 0.00098231, 0.34283, 0.050098, 0.3109, 0.024558, 0.25688, 0.013752, 0.97076, 0.97776, 0.017617, 0.16472, 0.05562, 0.34727, 0.31304, 0.11908, 0.88628, 0.95643, 0.031691, 0.95073, 0.04829, 0.94165, 0.99237, 0.96521, 0.022981, 0.98342, 0.20653, 0.25926, 0.038449, 0.086785, 0.15599, 0.027463, 0.032956, 0.098869, 0.094474, 0.95327, 0.013705, 0.97303, 0.1497, 0.052834, 0.79252, 0.044136, 0.029424, 0.91214, 0.44134, 0.04757, 0.15592, 0.10307, 0.13082, 0.0013214, 0.12025, 0.024433, 0.073299, 0.89181, 0.35734, 0.22894, 0.095908, 0.021657, 0.10674, 0.081986, 0.08508, 0.02011, 0.96721, 0.023074, 0.94602, 0.55652, 0.0084811, 0.077946, 0.085619, 0.12035, 0.016155, 0.061387, 0.03554, 0.038367, 0.98796, 0.0041165, 0.0041165, 0.9209, 0.97007, 0.97287, 0.022212, 0.89735, 0.10069, 0.47967, 0.0021803, 0.51674, 0.0064671, 0.98946, 0.059574, 0.8936, 0.083845, 0.16769, 0.65552, 0.091468, 0.92079, 0.88628, 0.95173, 0.88635, 0.063311, 0.10191, 0.017878, 0.3093, 0.56853, 0.96579, 0.97359, 0.96961, 0.02229,  0.949, 0.015557, 0.015557, 0.051328, 0.20531, 0.71859, 0.012832, 0.050706, 0.012677, 0.91271, 0.012677, 0.026703, 0.081729, 0.71452, 0.15132, 0.025894, 0.92234, 0.034987, 0.94464, 0.94168, 0.96205, 0.97514, 0.0099412, 0.039765, 0.0099412, 0.0099412, 0.92453, 0.93655, 0.94519, 0.95447, 0.92234, 0.97445, 0.14817, 0.57381, 0.002694, 0.22091, 0.051185, 0.42312, 0.047856, 0.022761, 0.19084, 0.0099213, 0.16866, 0.086374, 0.050774, 0.97466, 0.92849, 0.042204, 0.034911, 0.9426, 0.96337, 0.98942, 0.92234, 0.97745, 0.037847, 0.94617, 0.0094617, 0.9512, 0.0066312, 0.0066312, 0.61671, 0.36472, 0.95493, 0.97533, 0.94955, 0.96665, 0.1072, 0.04968, 0.0052295, 0.35822, 0.4785, 0.98028, 0.031644, 0.96198, 0.95294, 0.96303, 0.23054, 0.17012, 0.24644, 0.0015899, 0.0015899, 0.34978, 0.89976, 0.014872, 0.059488, 0.014872, 0.0074361, 0.94743, 0.04356, 0.51594, 0.0027739, 0.15395, 0.052704, 0.25104, 0.023578, 0.97352, 0.065991, 0.041995, 0.035995, 0.85189, 0.95798, 0.011383, 0.30278, 0.011383, 0.018213, 0.40295, 0.0045531, 0.24815, 0.01811, 0.29881, 0.67911, 0.86491, 0.1318, 0.029859, 0.9555, 0.96695, 0.96446, 0.86594, 0.012642, 0.063208, 0.012642, 0.044245, 0.99508, 0.98482, 0.013822, 0.96865, 0.98383, 0.94533, 0.040718, 0.53407, 0.041665, 0.3551, 0.028408, 0.88589, 0.11074, 0.92186, 0.52998, 0.31823, 0.057425, 0.093315, 0.98471, 0.99808, 0.93605, 0.044086, 0.088172, 0.011021, 0.78252, 0.066129, 0.10112, 0.40597, 0.18291, 0.16953, 0.01041, 0.0044613, 0.1264, 0.1401, 0.094227, 0.26284, 0.095467, 0.16242, 0.034715, 0.15994, 0.049593, 0.94213, 0.1089, 0.88207, 0.98521, 0.18627, 0.81119, 0.028862, 0.38307, 0.0026238, 0.081337, 0.42505, 0.057723, 0.02099, 0.085604, 0.079019, 0.052679, 0.72434, 0.052679, 0.0065849, 0.34092, 0.068184, 0.015735, 0.55071, 0.015735, 0.0052449, 0.088068,  0.866, 0.044034, 0.78474, 0.0031516, 0.091395, 0.012606, 0.094547, 0.012606, 0.56411, 0.13018, 0.13777, 0.016272, 0.072683, 0.078107, 0.026976, 0.080927, 0.53259, 0.044268, 0.088535, 0.20474, 0.022134, 0.20755, 0.0071569, 0.71569, 0.0035785, 0.0071569, 0.057255, 0.30698, 0.10233, 0.17357, 0.0012953,  0.136, 0.27848, 0.95339, 0.26025, 0.10296, 0.12927, 0.09781, 0.063491, 0.17217, 0.036035, 0.050335, 0.088086, 0.75661, 0.22354, 0.19042, 0.054407, 0.058034, 0.047152, 0.092491, 0.059847, 0.17773,  0.321, 0.079266, 0.088073, 0.070458, 0.66055, 0.079266, 0.017615, 0.92857, 0.9209, 0.0017565, 0.22659, 0.084314, 0.16512, 0.0035131, 0.064992, 0.16512, 0.22308, 0.064992, 0.96221, 0.67783, 0.013976, 0.13976, 0.041928, 0.12578, 0.041185, 0.15444, 0.0051481, 0.64866, 0.1493, 0.97076, 0.99658, 0.97654, 0.01252, 0.096716, 0.098594, 0.13709, 0.032865, 0.28921, 0.072302, 0.24132, 0.031926, 0.81502, 0.007617, 0.17519, 0.14465, 0.84382, 0.81213, 0.038779, 0.052074, 0.031023, 0.001108, 0.040995, 0.025483, 0.10878, 0.06385, 0.14307, 0.057938, 0.20692, 0.28851, 0.09814, 0.033108, 0.016605, 0.03321, 0.88008, 0.049816, 0.44113, 0.065534, 0.20443, 0.081184, 0.037168, 0.16237, 0.0068468, 0.00097812, 0.97005, 0.27233, 0.36108, 0.010086, 0.066568, 0.052448, 0.082706, 0.10086, 0.056482, 0.1349, 0.038354, 0.050257, 0.081998, 0.052902, 0.018516, 0.62424, 0.12028, 0.079133, 0.10287, 0.16618, 0.21682, 0.12503, 0.10999, 0.079133, 0.78872, 0.10837, 0.07526, 0.024083, 0.0030104, 0.0099757, 0.15961, 0.75067, 0.044891, 0.0074818, 0.0024939, 0.022445, 0.051079, 0.94496, 0.0022714, 0.045428, 0.95171, 0.98726, 0.13981, 0.017477, 0.82141, 0.96846, 0.12516, 0.85109, 0.012516, 0.061464, 0.92196, 0.9607, 0.013907, 0.069534, 0.90394, 0.010393, 0.64958, 0.041573, 0.29101, 0.94168, 0.95442, 0.96473, 0.97295, 0.98501, 0.025322, 0.9369, 0.025322, 0.94966, 0.96911,  0.235, 0.10473, 0.059601, 0.15156, 0.42828, 0.00085145, 0.019583, 0.00085145, 0.005446, 0.010892, 0.14432, 0.77061, 0.059906, 0.005446, 0.94213, 0.93561, 0.063585, 0.92881, 0.0086805, 0.060764, 0.93119, 0.058199, 0.0072749, 0.1266, 0.86087, 0.99425, 0.26337, 0.008635, 0.72534, 0.87315,  0.124, 0.043725, 0.036437, 0.80891, 0.10931, 0.95327, 0.58448, 0.016086, 0.38608, 0.010724, 0.27788, 0.046944, 0.15031, 0.048418, 0.12147, 0.28587, 0.019367, 0.029051, 0.02063, 0.1613, 0.82952, 0.96852, 0.94213, 0.98289, 0.98709, 0.093176, 0.13103, 0.0495, 0.26643, 0.071338, 0.14559, 0.15724, 0.085897, 0.94163, 0.92248, 0.072351, 0.070903, 0.070903, 0.1885, 0.20752, 0.015564, 0.12278, 0.2006, 0.12451, 0.97359, 0.86567, 0.017065, 0.0077569, 0.0031028, 0.097737, 0.0077569, 0.79998, 0.071747, 0.021524, 0.10045, 0.0071747, 0.049288, 0.0027007, 0.94727, 0.95294, 0.19525, 0.073879, 0.17414, 0.015831, 0.54354, 0.039213, 0.060847, 0.0040565, 0.074369, 0.78425, 0.03786, 0.0030346, 0.41054, 0.46863, 0.017774, 0.041184, 0.058959, 0.97791, 0.97813, 0.95069, 0.0056907, 0.69426, 0.017072, 0.079669, 0.028453, 0.14796, 0.028453, 0.82805, 0.09421, 0.074376, 0.019255, 0.73811, 0.23748, 0.004248, 0.0084961, 0.0084961, 0.97705, 0.16182, 0.30422, 0.0712, 0.10842, 0.0016182, 0.1958, 0.11165, 0.045309, 0.14458, 0.06781, 0.16441, 0.15993, 0.20663, 0.12155, 0.063971, 0.071008, 0.95454, 0.01948, 0.029791, 0.029791, 0.92352, 0.075434, 0.15087, 0.67891, 0.032329, 0.053882, 0.0032289, 0.02906, 0.48757, 0.1679, 0.077494, 0.23248, 0.0049727, 0.024864, 0.039782, 0.15415, 0.0049727, 0.0049727, 0.26355, 0.50224, 0.052387, 0.017462, 0.90804, 0.96691, 0.63894, 0.19667, 0.01662, 0.079406, 0.03324, 0.035086, 0.52918, 0.040956, 0.13652, 0.053958, 0.060459, 0.059159, 0.081912, 0.037056, 0.95503, 0.95503, 0.95173, 0.98866, 0.98825, 0.94545, 0.016486, 0.14837, 0.0082429, 0.0082429, 0.81605, 0.95074, 0.0024984, 0.0074952, 0.057463, 0.01499, 0.38475, 0.18738, 0.24234, 0.10243, 0.64723, 0.18275, 0.1066, 0.0076145, 0.053301, 0.97371, 0.13292, 0.041539, 0.0083078,  0.108, 0.65632, 0.0083078, 0.041539, 0.1161, 0.073327, 0.0061106, 0.50718, 0.29331, 0.00195, 0.062401, 0.0039001, 0.78586, 0.1404, 0.0039001, 0.0062507, 0.82509, 0.16252, 0.13512, 0.2098, 0.14579, 0.50849, 0.98103, 0.038947, 0.93472, 0.95294, 0.092301, 0.014684, 0.13426, 0.38808, 0.10489, 0.14474, 0.077617, 0.044053, 0.98381, 0.60432, 0.11697, 0.01595, 0.051394, 0.11519, 0.035444, 0.060255, 0.96798, 0.92955, 0.046198, 0.0034648, 0.89162, 0.057747, 0.96665, 0.96632, 0.96063, 0.94163, 0.96665, 0.075576, 0.031153, 0.015577, 0.053653, 0.77653, 0.036346, 0.010961, 0.076022, 0.91702, 0.0047514, 0.009385, 0.14641, 0.30407, 0.001877, 0.27779, 0.17831, 0.080711, 0.023046, 0.96793, 0.97353, 0.9909, 0.016878, 0.87766, 0.10127, 0.98179, 0.96808, 0.029349, 0.07684, 0.018676, 0.025613, 0.037353, 0.81216, 0.0074332, 0.23043, 0.026016, 0.089198, 0.64297, 0.98199, 0.13886, 0.81001, 0.046286, 0.0074463, 0.84887, 0.14148, 0.20774, 0.10802, 0.68138, 0.0025705, 0.99606, 0.9494, 0.056567, 0.090507, 0.83153, 0.0056567, 0.011313, 0.11008, 0.88066, 0.0095645, 0.14347, 0.019129, 0.81298, 0.0095645, 0.98865, 0.044151, 0.086666, 0.10792, 0.07522, 0.18314, 0.19132, 0.22239, 0.086666, 0.98527 ] 
},
"R":     30,
"lambda.step":   0.01,
"plot.opts": {
 "xlab": "PC1",
"ylab": "PC2" 
},
"topic.order": [ 3, 2, 8, 5, 6, 7, 1, 9, 4 ] 
}
