# Supplementary material for: Where communities intermingle, diversity grows – The evolution of topics in ecosystem service research
Source: PLoS One. 2018 Sep 28;13(9):e0204749. doi: 10.1371/journal.pone.0204749 (PMC6161896; doi:10.1371/journal.pone.0204749)
Supplement: S3 Visualization — (ZIP) [file pone.0204749.s007.zip]

Archive with 5 entries (5 files):
- topicmodelvis_2011_2016_d3.v3.js
- topicmodelvis_2011_2016_index.html
- topicmodelvis_2011_2016_lda.css
- topicmodelvis_2011_2016_lda.json
- topicmodelvis_2011_2016_ldavis.js
