# Supplementary material for: Where communities intermingle, diversity grows – The evolution of topics in ecosystem service research
Source: PLoS One. 2018 Sep 28;13(9):e0204749. doi: 10.1371/journal.pone.0204749 (PMC6161896; doi:10.1371/journal.pone.0204749)
Supplement: S3 Visualization — (ZIP) [file pone.0204749.s007.zip › topicmodelvis_2011_2016_lda.json]

{
 "mdsDat": {
 "x": [ 0.16446, 0.17619, 0.012998, -0.044092, -0.16627, -0.10854, -0.056438, -0.11857, 0.14026 ],
"y": [ 0.045213, 0.0071262, -0.042428, 0.10031, -0.045822, 0.14312, -0.2057, 0.027654, -0.029468 ],
"topics": [ 1, 2, 3, 4, 5, 6, 7, 8, 9 ],
"Freq": [ 20.129, 16.998, 11.009, 10.128, 8.8724, 8.5387, 8.2423, 8.2297, 7.8518 ],
"cluster": [      1,      1,      1,      1,      1,      1,      1,      1,      1 ] 
},
"tinfo": {
 "Term": [ "forest", "soil", "urban", "speci", "water", "wetland", "chang", "tree", "land", "valu", "carbon", "crop", "area", "climat", "plant", "pollin", "servic", "river", "landscap", "citi", "restor", "green", "habitat", "divers", "model", "ecosystem", "communiti", "agricultur", "product", "spatial", "pes", "reform", "neoliber", "landhold", "auction", "corpor", "legitimaci", "financ", "commodif", "agrobiodivers", "voluntari", "aichi", "dilemma", "insecur", "buyer", "struggl", "mbis", "ethic", "actor", "moral", "player", "payment", "metaphor", "creativ", "ideolog", "chan", "rancher", "poverti", "audienc", "earn", "ess", "emergi", "ebm", "mcda", "sej", "msp", "lcia", "multicriteria", "msfd", "bundl", "bioeconom", "toolkit", "ls", "srs", "ea", "bon", "iczm", "delphi", "uml", "judgement", "lumass", "owa", "lcsa", "flander", "bbn", "cice", "geosystem", "icm", "marxan", "ia", "esv", "satellit", "landsat", "imageri", "npp", "lidar", "spectral", "lulc", "pixel", "hyperspectr", "ndvi", "snow", "band", "kappa", "sar", "lulcc", "rf", "evi", "sensor", "rmse", "etm", "loess", "pv", "modi", "lucc", "nino", "ggp", "tower", "lst", "sanjiang", "reef", "coral", "oyster", "mussel", "mpa", "fd", "genom", "phylogenet", "salmon", "eelgrass", "kelp", "crayfish", "bivalv", "mosquito", "marina", "seagrass", "mpas", "vultur", "bef", "cwm", "lichen", "zostera", "macroalg", "macroalga", "zooplankton", "conservacion", "amphipod", "biodiversidad", "overfish", "bleach", "soc", "biochar", "feedstock", "earthworm", "leach", "acid", "respir", "amf", "ghg", "topsoil", "mycorrhiz", "compost", "eq", "miscanthus", "incub", "ethanol", "kg", "cu", "nitrif", "nt", "ct", "milk", "oc", "methan", "arbuscular", "rhizospher", "herbag", "zn", "vetch", "wue", "bee", "pollin", "arthropod", "enemi", "bat", "pollen", "dung", "aphid", "flower", "parasitoid", "insecticid", "spider", "pest", "honeybe", "hedgerow", "floral", "insect", "frugivor", "bumblebe", "carabid", "hoverfli", "rape", "biocontrol", "insectivor", "nectar", "wildflow", "neonicotinoid", "moth", "api", "mellifera", "marsh", "tidal", "floodplain", "discharg", "upstream", "mangrov", "streamflow", "inund", "wetland", "pond", "riverin", "playa", "slr", "phragmit", "downstream", "reed", "aquif", "groundwat", "inflow", "yangtz", "geomorph", "submerg", "wfd", "dike", "river", "ramsar", "tributari", "accret", "alterniflora", "dredg", "plantat", "palm", "pine", "spruce", "rubber", "pinus", "eucalyptus", "charcoal", "fire", "sapl", "wildfir", "cocoa", "quercus", "conif", "understori", "af", "bamboo", "aspen", "silvopastor", "concess", "bark", "silvicultur", "understorey", "hardwood", "swidden", "slash", "agc", "cork", "ntfps", "thin", "citi", "residenti", "roof", "yuan", "wtp", "neighborhood", "greenspac", "street", "metropolitan", "gi", "ug", "peri", "children", "vacant", "cvm", "ppgis", "urban", "sud", "hedon", "allot", "bushmeat", "homeown", "wrps", "berlin", "tourist", "greeneri", "rome", "sprawl", "densif", "suburb", "incent", "cooper", "discours", "stewardship", "ipb", "thermodynam", "criterion", "imag", "tm", "scaveng", "soil", "bioenergi", "oxid", "manur", "ant", "honey", "dam", "salt", "headwat", "tree", "forest", "timber", "town", "garden", "suburban", "institut", "partnership", "narrat", "complianc", "visualis", "ahp", "bau", "remot", "accuraci", "trait", "benthic", "microbi", "fertil", "switchgrass", "mulch", "appl", "stream", "hydropow", "sediment", "flood", "channel", "recharg", "burn", "reforest", "regener", "park", "green", "govern", "polit", "fund", "lesson", "agenda", "radiat", "fish", "carcass", "oilse", "lake", "log", "oak", "rmb", "collabor", "transdisciplinari", "valuat", "legum", "miner", "bird", "hydrolog", "stand", "livelihood", "methodolog", "lca", "criteria", "eia", "resolut", "invad", "invas", "ch", "seed", "fruit", "basin", "wood", "rainforest", "scienc", "instrument", "decis", "diagram", "precipit", "arctic", "fisheri", "orchard", "water", "runoff", "agroforestri", "yard", "secur", "farmer", "crab", "fisher", "biofuel", "till", "beetl", "watersh", "resid", "tourism", "engag", "learn", "tradeoff", "framework", "subsystem", "error", "sens", "genet", "nematod", "wild", "afforest", "space", "redd", "assess", "monetari", "servic", "lai", "catch", "litter", "predat", "estuari", "riparian", "catchment", "infrastructur", "road", "urbanis", "market", "climat", "extinct", "content", "nest", "storm", "home", "program", "tool", "score", "expert", "ecosystem", "chang", "evolutionari", "nitrogen", "tillag", "canopi", "deforest", "polici", "method", "approach", "trade", "land", "root", "woodi", "household", "recreat", "particip", "financi", "intern", "provis", "temperatur", "metal", "social", "optim", "integr", "cropland", "weed", "challeng", "adapt", "valu", "explicit", "speci", "trophic", "matter", "coffe", "shorelin", "implement", "plan", "make", "propos", "cover", "marin", "taxonom", "greenhous", "bacteri", "carbon", "conserv", "trend", "stressor", "abund", "delta", "seedl", "sustain", "applic", "flow", "coastal", "tropic", "pay", "aesthet", "research", "suppli", "map", "function", "emiss", "inform", "data", "nutrient", "scheme", "concept", "model", "divers", "organ", "crop", "spatial", "spatial", "communiti", "biomass", "height", "valu", "pattern", "crop", "medicin", "environment", "evalu", "ocean", "shrub", "knowledg", "model", "region", "dataset", "manag", "econom", "km", "invertebr", "product", "rich", "develop", "indic", "graze", "age", "area", "practic", "base", "tempor", "assemblag", "habitat", "issu", "restor", "peopl", "mountain", "carbon", "speci", "forestri", "area", "habitat", "prefer", "resili", "scenario", "field", "freshwat", "system", "veget", "period", "predict", "concentr", "landscap", "plot", "biodivers", "speci", "storag", "rural", "manag", "identifi", "cycl", "control", "stock", "diseas", "yield", "grassland", "harvest", "restor", "popul", "plant", "cultur", "incom", "econom", "variabl", "plant", "treatment", "disturb", "ecolog", "provid", "benefit", "dynam", "biolog", "plant", "resourc", "ecolog", "energi", "agricultur", "percept", "local", "ecosystem", "effect", "dispers", "develop", "qualiti", "servic", "analysi", "increas", "sequestr", "studi", "scale", "structur", "result", "biodivers", "divers", "plant", "plan", "survey", "approach", "respons", "farm", "aquat", "benefit", "project", "natur", "composit", "increas", "nativ", "paper", "zone", "ecosystem", "time", "global", "rich", "abund", "natur", "chang", "system", "ecosystem", "differ", "natur", "pollut", "veget", "import", "agricultur", "ecolog", "process", "nutrient", "site", "result", "studi", "effect", "biomass", "chang", "impact", "farm", "area", "local", "develop", "studi", "manag", "ecosystem", "protect", "signific", "import", "nativ", "landscap", "ecolog", "ecosystem", "landscap", "servic", "distribut", "year", "increas", "effect", "manag", "futur", "biodivers", "structur", "system", "agricultur", "area", "year", "environment", "servic", "increas", "reduc", "servic", "provid", "human", "product", "impact", "landscap", "communiti", "increas", "increas", "studi", "provid", "show", "differ", "differ", "econom", "ecosystem", "studi", "studi", "provid", "studi", "ecosystem", "base", "import", "manag", "reserv", "effect", "effect", "servic", "servic", "result", "elsevi", "potenti", "provid", "land", "benefit", "base", "water", "result", "land", "servic", "global", "studi", "habitat", "divers", "differ", "impact", "biodivers", "high", "differ", "differ", "land", "year", "provid", "cover", "high", "servic", "site", "impact", "import", "land" ],
"logprob": [     30,     29,     28,     27,     26,     25,     24,     23,     22,     21,     20,     19,     18,     17,     16,     15,     14,     13,     12,     11,     10,      9,      8,      7,      6,      5,      4,      3,      2,      1, -5.6801, -7.8538, -7.888, -7.9884, -8.2258, -8.3283, -8.4426, -7.7058, -8.5212, -8.5545, -7.8967, -8.8029, -8.8248, -8.8248, -8.8936, -8.8936, -8.9176, -7.781, -6.712,  -9.02,  -9.02, -5.6593, -9.0754, -9.1043, -9.134, -9.1963, -9.1963, -6.7531, -9.2977, -9.2977, -6.4726, -6.8399, -8.0563, -8.2882, -8.7727, -8.7979, -9.0268, -9.0268, -9.0594,  -7.48, -9.202, -9.202, -9.2817, -9.2817, -9.4145, -9.5678, -9.5678, -9.6246, -9.6246, -9.6848, -9.6848, -9.6848, -9.7489, -9.0594, -9.8909, -9.8909, -9.8909, -9.8909, -9.8909, -8.724, -6.2723, -6.3897, -6.5769, -6.8238, -6.892, -7.0578, -7.086, -7.2073, -7.7229, -7.9157, -7.2913, -7.3453, -7.4526, -8.2647, -8.3122, -8.362, -8.4145, -8.4418, -7.7095, -8.5286, -8.5592, -7.8678, -8.6573, -7.5385, -8.0011, -8.8458, -9.0272, -9.0272, -9.0782, -9.0782, -5.0252, -5.563, -5.9583, -6.9138, -7.4329, -7.5248, -7.5248, -6.8027, -7.626, -7.6808, -7.7537, -7.8001, -7.8488, -7.8656, -7.954, -5.6795, -7.2345, -7.3488, -8.114, -8.1583, -8.1583, -8.1583, -8.1812, -8.1812, -8.2786, -7.5616, -8.3311, -8.4154, -8.4154, -8.4758, -5.6339, -6.7679, -6.8415, -6.0947, -6.884, -6.8986, -7.0404, -7.0489, -6.4597, -7.257,   -7.3, -7.5065, -7.5478, -7.5478, -7.6672, -7.7159, -5.6849, -7.7497, -7.7847, -7.8027, -7.8587, -7.918, -7.918, -7.1666, -7.9595, -7.9595, -8.0029, -8.0253, -8.0483, -8.0717, -4.6729, -4.0885, -5.6822, -5.6959, -5.8023, -6.2927, -6.3011, -6.3223, -5.2042, -6.4214, -6.5262, -6.6141, -4.6557, -6.8243, -6.8385, -6.1603, -5.0631, -6.9689, -6.9771, -7.0107, -7.1093, -7.1093, -7.1477, -7.1576, -7.1877, -7.2952, -7.3657, -7.4157, -7.5096, -7.5527, -5.1746, -5.9985, -5.6607, -6.4348, -6.5562, -4.7373, -6.855, -6.9337, -3.5102, -6.3536, -7.1424, -7.1941, -7.283, -7.6259, -6.2088, -7.7476, -7.0555, -5.5099, -7.8244, -7.8244, -7.8445, -7.8445, -7.8651, -7.9076, -4.1312, -7.9983, -8.0223, -7.2714, -8.0722, -8.0722, -5.0508, -5.9744, -6.026, -6.9737, -7.0913, -7.1923, -7.2357, -7.341, -4.9409, -7.4725, -6.7872, -6.816, -7.5919, -7.6079, -6.9076, -7.7644, -7.7644, -7.8843, -7.8843, -7.9277, -7.9501, -7.2696, -8.0451, -8.0963, -8.1229, -8.1502, -8.1783, -8.2072, -8.2072, -6.7943, -4.257, -6.0772, -6.2478, -6.372, -6.3819, -6.7341, -6.7411, -6.8378, -6.8535, -6.9191, -7.3454, -7.4125, -7.8816, -7.1786, -7.9504, -7.9504, -3.0958, -7.9744, -8.0243, -8.0768, -8.0768, -8.1041, -8.1322, -8.1611, -6.8146, -8.3907, -8.3907, -7.2705, -8.4674, -8.4674, -6.3703, -7.4515, -7.5962, -7.2398, -8.2137, -8.748, -8.4919, -5.9256, -7.6083, -7.3092, -2.8521, -5.9396, -6.9592, -7.3335, -5.927, -6.8172, -6.2534, -6.193, -7.4604, -3.5304, -2.5746, -5.5669, -6.9023, -5.5292, -7.1786, -5.8699, -8.0377, -8.2505, -8.2631, -8.8777, -9.241, -9.241, -5.6001, -6.3897, -4.9676, -6.4807, -5.0457, -5.3395, -7.4668, -7.4931, -7.0366, -5.288, -6.7962, -4.809, -4.9098, -6.2743, -6.8857, -5.9253, -6.2149, -5.7807, -5.1071, -4.2718, -5.2223, -6.257, -6.731, -7.6093, -7.4184, -7.3269, -4.8164, -7.6808, -7.0814, -4.9066, -6.453, -6.7254, -7.1896, -6.6522, -7.8708, -5.4916, -6.474, -6.1592, -4.9635, -4.898, -5.156, -6.0942, -5.9159, -7.5731, -6.3683, -8.6333, -5.9691, -6.7853, -5.1129, -7.1762, -4.8248, -5.7746, -5.0514, -5.6317, -7.0444, -5.7514, -6.704, -4.9194, -8.9951, -5.8237, -7.8221, -5.3301, -6.236, -3.1171, -5.9094, -5.8284, -7.5146, -6.087, -5.6926, -7.6668, -7.8161, -6.4044, -7.0153, -5.7525, -4.8884, -5.5901, -5.7581, -6.6372, -6.9568, -6.9109, -4.9986, -8.748, -7.0932, -5.7802, -5.976, -6.9909, -5.5102, -6.4632, -4.9752, -6.5333, -4.2829, -6.6321, -3.1507, -7.4734, -6.9336, -6.031, -5.1338, -5.8578, -5.4358, -5.5178, -5.2322, -6.3574, -7.1896, -5.5597, -3.9414, -6.6869, -5.6133, -6.2969, -6.1623, -6.6995, -5.639, -5.5706, -7.3279, -6.7502, -3.1232, -3.3659, -7.0026, -5.2494, -6.4836, -5.6589, -5.4866, -4.677, -5.0527, -4.5618, -5.6946, -3.4766, -5.7457, -5.8958, -5.4195, -5.1728, -6.0244, -6.7147, -6.1116, -5.2136, -5.5165, -6.6409, -4.956, -6.2277, -5.1424, -6.1992, -5.9387, -5.4127, -5.4599, -4.4019, -6.3372, -3.5136, -6.4033, -5.7715, -5.9534, -6.5016, -5.5354, -5.2009, -5.4369, -5.7512, -4.5312, -5.1741, -6.5463, -6.0465, -6.427, -4.0167, -4.435, -5.5513, -6.4474, -4.5861, -6.2009, -6.5828, -4.7943, -5.7108, -4.8695, -4.5824, -5.2278, -5.9899, -6.3057, -4.9006, -5.7746, -5.0557, -4.1229, -5.1958, -5.2037, -4.5345, -5.004, -6.1116, -5.7909, -4.2027, -4.3491, -4.6883, -4.2595, -5.0026, -4.5662, -4.2722, -4.8034, -6.1718, -3.8053, -5.2315, -4.4163, -6.8146, -4.6419, -5.3478, -6.2178, -6.1757, -5.5264, -4.7145, -4.5223, -6.4789, -4.2829, -4.929, -5.9369, -6.2309, -4.124, -4.8412, -4.6242, -4.9969, -5.5893, -5.9223, -3.8437, -5.3213, -4.8319, -5.7648, -6.1732, -4.3616, -5.8618, -4.381, -5.2544, -6.1645, -4.5034, -3.7774, -5.9404, -4.2637, -4.7445, -5.5484, -5.8838, -5.2749, -4.767, -5.6203, -4.8094, -5.0399, -5.5937, -5.4928, -5.539, -4.1269, -5.5628, -4.809, -3.9767, -5.5628, -5.6014, -4.5088, -5.3026, -5.5465, -4.9078, -5.4943, -6.5021, -5.3061, -5.2565, -5.6635, -4.7201, -5.2578, -4.352, -5.2496, -5.8296, -5.0827, -5.3716, -4.8148, -5.5427, -5.423, -4.8423, -4.7694, -5.1125, -5.4394, -5.6719, -4.5836, -5.2211, -4.8285, -5.461, -4.557, -5.9832, -5.2573, -4.057, -4.7209, -5.7262, -4.879, -4.9886, -3.9885, -5.3167, -4.6363, -5.6251, -4.4992, -4.9782, -5.3011, -4.7643, -4.9017, -4.7402, -4.7409, -5.164, -5.6059, -5.1699, -5.4617, -5.2608, -5.8775,  -4.95, -5.5802, -4.7446, -5.6569, -4.5975, -5.4194, -5.4629, -5.5298, -4.2544, -5.3251, -5.2564, -5.5512, -5.5314, -5.0874, -4.8124, -4.7784, -4.2665, -5.0067, -4.7262, -5.6584, -5.1588, -5.1194, -4.9183, -4.8352, -5.2751, -5.4524, -5.1714, -4.8804, -4.9136, -4.7201, -5.3413, -4.9505, -5.2139, -5.2604, -4.7631, -5.1437, -4.9152, -4.8958, -4.6857, -4.6262, -5.212, -5.176, -5.0236, -5.4158, -5.0896, -5.1469, -4.6311, -5.0009, -4.7737, -5.533, -5.3382, -4.9112, -4.9398, -4.8002, -5.4339, -5.0068, -5.2705, -5.0972, -5.2904, -5.0766, -5.2627, -5.1195, -4.8332, -5.1764, -5.3196, -4.6679, -4.9898, -5.3313, -5.0955, -5.216, -5.1846, -5.1195, -5.1372, -5.0133, -5.2259, -5.1606, -5.335, -5.159,  -5.13, -5.2105, -4.8775, -5.1774, -5.0825, -5.3261, -5.0754, -4.8781, -5.3429, -5.1916, -5.2032, -5.2952, -5.2234, -5.2633, -5.1136, -5.1078, -5.2429, -5.3087, -5.3551, -5.2098, -5.1803, -5.4304, -5.335, -5.3121, -5.3103, -5.3442, -5.2728, -5.4808, -5.3318, -5.391, -5.3413, -5.2448, -5.2631, -5.2951, -5.3962, -5.3976, -5.4709, -5.4083, -5.4786, -5.4356, -5.414, -5.4697, -5.3531, -5.4788, -5.4942, -5.4086, -5.4104 ],
"loglift": [     30,     29,     28,     27,     26,     25,     24,     23,     22,     21,     20,     19,     18,     17,     16,     15,     14,     13,     12,     11,     10,      9,      8,      7,      6,      5,      4,      3,      2,      1, 1.6022, 1.5956, 1.5953, 1.5945, 1.5922, 1.5911, 1.5896, 1.5894, 1.5885,  1.588, 1.5866, 1.5839, 1.5834, 1.5834, 1.5821, 1.5821, 1.5816, 1.5806, 1.5794, 1.5793, 1.5793, 1.5781, 1.5779, 1.5772, 1.5765, 1.5748, 1.5748,  1.573, 1.5718, 1.5718, 1.7698, 1.7688, 1.7613, 1.7585, 1.7501, 1.7495, 1.7438, 1.7438, 1.7429, 1.7391, 1.7385, 1.7385, 1.7358, 1.7358, 1.7307, 1.7241, 1.7241, 1.7213, 1.7213, 1.7183, 1.7183, 1.7183, 1.7148, 1.7111, 1.7064, 1.7064, 1.7064, 1.7064, 1.7064, 1.7057, 2.2036, 2.2033, 2.2026, 2.2016, 2.2012, 2.2003, 2.2001, 2.1993, 2.1945,  2.192,   2.19, 2.1891, 2.1872,  2.186,  2.185,  2.184, 2.1828, 2.1821, 2.1816, 2.1799, 2.1791, 2.1774, 2.1763, 2.1745, 2.1733, 2.1702, 2.1632, 2.1632,  2.161,  2.161,  2.289, 2.2884, 2.2876, 2.2841, 2.2802, 2.2792, 2.2792, 2.2789, 2.2781, 2.2774, 2.2765, 2.2759, 2.2752, 2.2749, 2.2736, 2.2731,  2.273,  2.271, 2.2708, 2.2699, 2.2699, 2.2699, 2.2695, 2.2695, 2.2674, 2.2666, 2.2662, 2.2641, 2.2641, 2.2626, 2.4204, 2.4165, 2.4161,  2.416, 2.4158, 2.4157, 2.4147, 2.4147, 2.4133, 2.4129, 2.4125, 2.4103, 2.4098, 2.4098, 2.4083, 2.4076, 2.4073, 2.4071, 2.4065, 2.4062, 2.4053, 2.4043, 2.4043, 2.4043, 2.4035, 2.4035, 2.4027, 2.4023, 2.4018, 2.4014, 2.4598, 2.4592, 2.4585, 2.4585, 2.4583, 2.4569, 2.4568, 2.4568, 2.4565, 2.4564, 2.4559, 2.4555,  2.455, 2.4543, 2.4542, 2.4537, 2.4534, 2.4533, 2.4532,  2.453, 2.4522, 2.4522, 2.4519, 2.4518, 2.4515, 2.4505, 2.4498, 2.4492, 2.4481, 2.4476, 2.4946,  2.493, 2.4916, 2.4915, 2.4909, 2.4896, 2.4892, 2.4886, 2.4885, 2.4873,  2.487, 2.4865, 2.4856, 2.4815, 2.4806, 2.4796, 2.4786, 2.4785, 2.4783, 2.4783,  2.478,  2.478, 2.4776, 2.4768, 2.4763,  2.475, 2.4745, 2.4744, 2.4734, 2.4734, 2.4951, 2.4946, 2.4945, 2.4899, 2.4889,  2.488, 2.4876, 2.4865, 2.4853,  2.485, 2.4841, 2.4837, 2.4834, 2.4832, 2.4824, 2.4808, 2.4808, 2.4787, 2.4787, 2.4779, 2.4775,  2.476, 2.4755, 2.4744, 2.4738, 2.4731, 2.4724, 2.4717, 2.4717, 2.4701, 2.5427, 2.5412, 2.5406, 2.5401,   2.54, 2.5382, 2.5381, 2.5375, 2.5374, 2.5369,  2.533, 2.5322, 2.5249, 2.5239, 2.5235, 2.5235, 2.5234,  2.523, 2.5219, 2.5208, 2.5208, 2.5201, 2.5194, 2.5187, 2.5152, 2.5122, 2.5122, 2.5102, 2.5096, 2.5096, 1.5676, 1.5704, 1.5717, 1.5677, 1.5688,  1.704, 1.7013,  2.148, 2.1492, 2.2622, 2.3726, 2.3975, 2.3999,  2.401, 2.4437, 2.4474, 2.4718, 2.4618,   2.47, 2.4526, 2.4276, 2.4488, 2.5045, 2.4892, 2.5027, 1.5296, 1.5644, 1.5675, 1.5671,  1.695, 1.6994, 1.6994, 2.1215, 2.1282, 2.2042, 2.2287, 2.3686, 2.3552,  2.398, 2.3974, 2.4442, 2.4364, 2.4617, 2.4197,  2.419, 2.4468, 2.4585, 2.4453, 2.4472, 2.4374, 2.4687, 2.4512, 1.5013, 1.5184,  1.527, 1.5524, 1.5404, 2.1287, 2.1685,   2.25, 2.4434, 2.4024, 2.4341, 2.4399, 2.4916, 1.5162, 1.5539, 1.5479, 2.3576, 2.3418, 2.3661, 2.3868, 2.3801, 1.4743, 1.5347, 1.6195, 1.5529, 1.6711, 2.0453, 2.2078, 2.1106, 2.3759, 2.3287, 2.3776, 2.3686, 2.3701, 2.4363, 1.4379, 1.4737, 1.4287, 1.6858, 2.0243, 2.1362, 2.0992, 2.3999, 2.2224, 2.3876, 2.3587, 2.4864, 1.4234, 1.3892, 2.2373, 2.2444, 2.3167, 2.3591, 2.3506, 2.3172, 2.3608, 2.3547, 1.4554, 1.4809,  1.508, 1.3347, 1.6595, 2.0727, 1.9567, 2.0914, 2.3531,  2.319,  2.382, 2.2661,  1.436, 1.2588, 1.4598, 1.1141,  2.098, 2.1654, 2.2658, 2.2709, 2.3655, 2.3217, 2.3266, 2.2638, 2.3682, 2.4504, 1.3175, 1.7416, 2.1362, 2.2095, 2.3693, 2.3853, 2.3997, 1.3222, 1.3075, 1.5147, 1.4365, 0.9877, 1.6201, 2.1574,  2.154, 2.2826, 2.2511, 2.2261,  1.186,  1.212, 1.1447, 1.2856, 1.5605, 2.1826, 2.2723, 2.2272,  2.179, 1.3266, 1.4284, 1.3326, 1.2094, 1.8085, 2.3001, 1.1435,  1.321, 1.1239,    1.9,  2.282, 1.2041, 1.2019, 0.9709, 1.3073, 1.5201, 2.0293, 2.1423,  2.282, 2.4099, 1.1945, 1.0946, 1.1384, 1.1812,   1.56, 1.8008, 2.0394, 2.1818, 2.2466, 1.8962, 0.9728, 1.7189, 2.0132, 1.9771, 2.3467, 2.3431, 1.0086, 1.1669, 2.0726,  1.993,  2.052, 2.2369, 2.2985,  1.017, 1.1729, 1.5586, 1.4694, 1.9546, 1.0249, 1.3931, 1.8786, 1.2789, 1.1664, 1.3032, 1.4374, 1.7658, 1.8049, 0.9314, 1.3678,  1.371, 1.7855, 2.2046, 1.5675, 1.5073, 1.6482, 2.3834, 0.8319, 0.9954, 1.8754, 2.1781, 1.0942, 0.7914, 1.2572, 1.8728, 0.6372, 0.8529, 1.6872, 1.8384, 1.4108, 1.7676, 0.7455, 0.8675, 1.9164, 2.0757,  1.324, 0.9831, 0.8003, 1.6085, 1.7962, 1.5084, 1.1864, 1.6222, 1.7533, 1.7442, 1.4095, 1.2562, 2.0584,  0.904, 1.1255, 1.8316, 1.1723, 1.3401, 1.6652, 2.0793, 0.6395, 1.2115, 1.4833, 1.4058, 1.7768, 1.3384, 1.8493, 0.6361,  1.057, 1.8278, 1.8156, 0.4112, 0.9095, 1.7175, 1.6284, 1.7555, 1.8605, 1.5798, 1.5472, 1.8398, 1.2831, 1.1171, 1.2762, 1.5375, 1.8796, 0.6992, 1.2565, 0.8133, 1.6886, 1.6862, 0.5198,  0.522,  0.747, 1.2812, 1.2964, 1.0445, 0.7478, 0.5336, 1.6291, 1.1605, 1.8966, 0.7379, 0.0539, 0.5749, 2.0131, 0.4907, 1.3894, 0.2763,  0.842, 0.5878, 1.7248,  0.623, 0.8216, 0.9526, 0.6054, 0.5433, 1.0462, 0.8872, 1.1315, 1.5269, 0.5366, 1.0164, 1.2961, 2.0436, 0.9094, 0.9181, 0.6683, 1.2004, 0.6267, 1.4391, 0.7938,  1.661, -0.1434, 1.0224, 0.9431, 1.0577, 1.0318, 0.3254, 0.1736, 0.6705, -0.1555, 0.4095, 0.6866, 1.7187, 1.0927, 0.4444, 0.7992, 0.5269, 0.7117, 1.4302, 1.0242, 0.4893, 0.2086, 0.5757, 1.2476, 0.0356, 0.3757, 1.2965, 0.4045, 0.8515, 0.4545, 0.2263, 0.2343, -0.5152, 0.8726, 0.8395, 0.5402, 1.4428, 0.3756, 0.2152, -0.5202, 0.4643, -0.5088, 1.1835, 0.8021,  0.313,  0.356, 0.1199, 0.9704, 0.4382, 0.9832, 0.3518, 0.4271,  0.091, 0.8775, 0.3543, -0.5683, 0.0478, 0.9948, -0.4031, 0.3016, 0.5233, 0.4394, 0.3736, 0.2807, 0.5237, 0.0869, 0.2109, -0.1037, 0.1308, 0.6472, 0.2571, 0.2862, 0.5714, -0.7666, -0.0553, 0.0397, -0.0347, 0.0468, -0.7671, 0.2894, 0.3722, -0.2832, 0.6566, 0.0724, 0.0325, -0.8488, -0.843, 0.1268, 0.6541, 0.4479, 0.0816, -0.1432,  0.429, 0.2972, 0.0273, 0.0593, -0.3071, -1.008, 0.7187, -0.2097, 0.4789, 0.4451, 0.1714, 0.3265, 0.1499, 0.4639, 0.0186, -0.0548, -0.3712, 0.6617, -0.1443, 0.6772, 0.3904, -1.0883, 0.7167, 0.0953, 0.1552, -0.3733 ],
"Freq": [  10171,   8141,   5488,   9855,   7259,   3755,  10336,   3813,   9821,   7021,   4091,   3515,   8619,   5148,   5438,   2168,  21261,   2042,   6400,   1685,   3737,   1819,   4270,   4642,   6145,  24798,   5357,   4974,   5970,   4005, 1039.4, 118.23, 114.26, 103.34, 81.503, 73.562, 65.621, 137.09, 60.658, 58.673, 113.27, 45.769, 44.777, 44.777, 41.799, 41.799, 40.807, 127.16, 370.35, 36.836, 36.836, 1061.2, 34.851, 33.858, 32.866, 30.881, 30.881, 355.46, 27.903, 27.903, 397.36,  275.2, 81.546, 64.663, 39.835, 38.842, 30.897, 30.897, 29.904, 145.11, 25.931, 25.931, 23.945, 23.945, 20.966, 17.986, 17.986, 16.993, 16.993,     16,     16,     16, 15.007, 29.904, 13.021, 13.021, 13.021, 13.021, 13.021, 41.821, 314.41,  279.6, 231.86, 181.13,  169.2, 143.34, 139.36, 123.44, 73.713, 60.783,  113.5, 107.53,  96.59,  42.88,  40.89, 38.901, 36.912, 35.917, 74.708, 32.933, 31.939, 63.767, 28.955, 88.633,  55.81, 23.982, 20.003, 20.003, 19.009, 19.009, 1006.7, 587.93, 395.97, 152.29, 90.621, 82.664, 82.664, 170.19, 74.707, 70.729, 65.755, 62.772, 59.788, 58.793,  53.82, 523.28, 110.51, 98.578, 45.863, 43.874, 43.874, 43.874, 42.879, 42.879, 38.901,  79.68, 36.911, 33.928, 33.928, 31.938,  479.8, 154.37, 143.42, 302.65, 137.45, 135.46, 117.55, 116.55,  210.1, 94.655, 90.674, 73.756,  70.77,  70.77, 62.809, 59.823, 455.92, 57.833, 55.842, 54.847, 51.861, 48.876, 48.876, 103.61, 46.885, 46.885, 44.895,   43.9, 42.904, 41.909, 1207.2, 2165.5, 439.96, 433.98,  390.2, 238.94, 236.95, 231.97, 709.63, 210.08, 189.18, 173.26, 1228.1, 140.42, 138.43, 272.77, 817.11, 121.52, 120.52, 116.54, 105.59, 105.59, 101.61, 100.62, 97.633, 87.682, 81.711,  77.73, 70.764, 67.779, 705.55, 309.55, 433.92,  200.1, 177.22, 1092.6, 131.45,  121.5, 3727.3, 217.01, 98.613, 93.638, 85.678, 60.804, 250.84, 53.839, 107.57, 504.56, 49.859, 49.859, 48.864, 48.864, 47.869, 45.879,   2003, 41.899, 40.904, 86.673, 38.915, 38.915, 797.33, 316.61, 300.69, 116.56, 103.62, 93.668, 89.686, 80.729,  889.9, 70.776, 140.45, 136.46, 62.814, 61.818, 124.52, 52.861, 52.861, 46.889, 46.889, 44.898, 43.903,   86.7, 39.922, 37.931, 36.936, 35.941, 34.946,  33.95,  33.95, 139.45, 1682.6, 272.57, 229.81, 202.96, 200.98, 141.31, 140.32, 127.39,  125.4, 117.45, 76.678, 71.706, 44.858, 90.599, 41.874, 41.874, 5373.7,  40.88, 38.891, 36.903, 36.903, 35.908, 34.914, 33.919, 130.37, 26.959, 26.959, 82.644,  24.97,  24.97, 521.22, 176.79, 152.97, 218.48, 82.495, 40.828, 52.745, 444.71, 82.665, 102.56, 7747.8, 353.41,  127.5, 87.689, 344.42, 141.42,  239.9, 254.82, 71.749, 3646.8, 9485.2, 475.86, 119.44, 471.45, 90.599, 859.69, 98.377, 79.518, 78.525, 35.863, 24.938, 24.938, 615.79,  279.6, 1066.3, 234.84, 863.95, 644.01, 76.742, 74.751, 113.55, 629.93, 139.41,   1017, 919.47, 234.92, 127.47, 332.54, 248.93, 384.29, 719.05, 1657.7, 1642.8, 583.75,  363.4, 150.98, 182.75, 109.52, 1240.4, 70.729, 108.58, 922.45, 196.18,  149.4, 89.605, 393.18, 116.24, 1059.8, 207.11, 283.74, 902.69, 930.41, 717.71, 686.98, 693.31, 132.19, 441.05, 45.794, 425.81, 173.17, 922.12, 102.62,   1037, 401.15, 798.08,    446,  108.6, 967.89, 373.32, 1878.1,  31.89, 492.45, 66.751,  742.1, 252.87, 5522.2,  338.4, 366.38, 64.745, 691.95, 1026.4, 71.723, 61.777, 222.04, 120.53,  410.1, 939.37,  443.6, 374.99, 399.13, 289.95, 256.33, 1735.1, 40.828, 138.36, 514.34, 389.01, 123.52, 522.55, 194.19, 820.47, 442.81, 3549.5, 338.76,  11012, 94.601,  149.3, 322.56, 761.38, 356.31, 543.37, 500.58, 634.52, 205.95, 89.605, 1172.4, 3234.7, 191.08, 489.75, 237.95, 262.78, 146.28,   1083, 979.32, 168.94, 301.02,  11319, 5751.1, 139.36, 704.72, 205.12, 434.06, 515.67,   2834, 1643.7, 2685.5, 865.11, 5148.3, 429.04, 342.49, 526.14, 673.31, 736.61, 369.35, 675.07, 1399.4,  669.5, 175.27, 2144.1, 507.59, 1502.7, 338.29, 340.44,   1358, 1295.4, 3151.3, 454.96, 4564.4, 253.74,  418.1, 335.47, 187.17, 1201.1, 1417.3, 1119.4, 817.44, 1793.4, 867.42, 219.92, 317.58, 217.07, 2242.5, 3610.2, 646.62,  242.8, 1316.7, 252.83,  172.3, 2520.3, 851.21, 957.28, 1275.7, 667.95, 297.43, 216.89, 2266.2, 798.58, 1061.4, 2481.7, 743.53, 1413.3, 1787.5, 900.77, 675.07, 785.66, 2490.7, 1979.4, 1235.2, 1825.2, 1728.1, 1731.8, 2137.5, 1100.8, 259.88, 2643.2, 890.31, 1621.3, 130.37, 2935.2, 1223.6, 305.46, 258.89, 1212.1, 2305.1, 1809.3, 255.73, 3549.5, 1860.2, 439.74, 301.48, 2171.7, 1020.1, 2987.8, 1738.1,  501.7, 333.53, 2543.7,   1488, 2049.9, 522.29, 319.38,   1648, 866.64, 1560.2,  620.6, 350.22,   1486, 2955.6, 327.56, 2343.5, 1332.9,  462.5, 847.78, 852.51, 1098.7, 451.83, 2482.6, 1078.3, 619.77,  630.7, 527.57, 2083.9, 477.85, 2483.6, 2334.1, 477.85, 438.63, 3353.1, 1280.2, 523.59, 954.44, 511.69, 229.87,  665.9, 699.74, 432.06, 1109.9,  797.8,   1664, 623.59, 349.14,   1889, 773.93, 1242.4, 525.58, 549.51, 2402.2,   2182, 1548.4, 723.21, 527.26, 1371.5, 1644.8, 2056.9, 570.36, 1355.5, 299.42, 1586.3, 2650.8, 1364.7, 421.05, 1955.6, 849.82, 2200.7, 1262.4, 1614.4, 448.98, 1320.6, 1146.9, 763.98, 1420.4,   1139, 1128.6,   1087, 679.27, 436.64, 1731.2, 650.59, 696.76, 349.35, 841.36, 1148.5, 1033.3, 535.22, 1352.6,  551.5, 1291.5, 494.61, 2365.3, 810.74, 868.42, 594.89, 606.83, 1880.1, 1245.4, 1128.7, 1666.7, 1721.2, 1144.5, 434.91, 715.72, 916.16, 981.39, 943.78,   1316, 534.41, 706.76, 902.01,   1889, 1151.5, 596.29,   2156,  833.6, 670.82, 1063.1, 693.19, 871.19, 1245.4, 1148.7, 2981.9, 647.45, 758.46, 781.69,  574.3, 1584.1, 891.29,   1215, 799.59, 2572.9, 658.56, 599.09, 916.77, 960.49, 1062.9, 727.19, 833.17, 640.08, 1572.2, 1534.7, 778.18, 645.06, 1537.5,   1326, 865.43, 656.95, 1213.2, 808.54, 1473.1,  762.5, 904.23, 933.08, 772.33, 732.41,  858.9, 823.66,  715.5, 802.78,  771.4, 736.62, 648.45, 1022.2, 703.56, 772.45, 745.08, 807.16, 947.62, 1456.2, 718.59, 685.65, 595.74, 670.93, 862.46, 807.22,  754.3, 657.99, 587.79, 634.06, 705.65, 668.33, 1334.2, 802.78, 661.92,    616, 1454.3, 785.86, 1268.6, 648.99, 568.24, 596.29, 626.57, 1331.9, 647.94, 564.44, 754.04, 644.62, 601.22, 560.41, 1327.2, 554.49, 565.39, 589.32, 520.48, 512.52, 557.47, 556.48 ],
"Total": [  10171,   8141,   5488,   9855,   7259,   3755,  10336,   3813,   9821,   7021,   4091,   3515,   8619,   5148,   5438,   2168,  21261,   2042,   6400,   1685,   3737,   1819,   4270,   4642,   6145,  24798,   5357,   4974,   5970,   4005, 1040.2, 119.11, 115.14, 104.22, 82.387, 74.446, 66.505, 138.97, 61.542, 59.557, 115.14, 46.654, 45.661, 45.661, 42.683, 42.683, 41.691, 130.04, 379.18,  37.72,  37.72, 1087.9, 35.735, 34.743,  33.75, 31.765, 31.765, 366.29, 28.787, 28.787, 398.24, 276.09,  82.43, 65.547, 40.719, 39.726, 31.781, 31.781, 30.788, 149.97, 26.815, 26.815, 24.829, 24.829,  21.85, 18.871, 18.871, 17.877, 17.877, 16.884, 16.884, 16.884, 15.891, 31.783, 13.905, 13.905, 13.905, 13.905, 13.905,  44.69,  315.3, 280.49, 232.74, 182.02, 170.08, 144.22, 140.24, 124.33, 74.597, 61.667, 115.38, 109.41, 98.469, 43.764, 41.774, 39.785, 37.796, 36.801, 76.587, 33.817, 32.823, 65.646, 29.839, 91.507, 57.689, 24.866, 20.887, 20.887, 19.892, 19.892, 1007.5, 588.81, 396.85, 153.17, 91.505, 83.548, 83.548, 172.07, 75.591, 71.612, 66.639, 63.655, 60.672, 59.677, 54.704, 532.12, 112.39, 100.45, 46.747, 44.758, 44.758, 44.758, 43.763, 43.763, 39.785, 81.557, 37.795, 34.812, 34.812, 32.822, 480.68, 155.25,  144.3, 304.53, 138.33, 136.34, 118.43, 117.43, 211.98, 95.539, 91.558,  74.64, 71.654, 71.654, 63.693, 60.707, 462.77, 58.716, 56.726, 55.731, 52.745,  49.76,  49.76, 105.49, 47.769, 47.769, 45.779, 44.784, 43.788, 42.793, 1208.1, 2168.4, 440.84, 434.87, 391.08, 239.82, 237.83, 232.86, 712.51, 210.97, 190.07, 174.15, 1234.9, 141.31, 139.32, 274.65, 822.97,  122.4,  121.4, 117.42, 106.48, 106.48,  102.5,  101.5, 98.517, 88.565, 82.595, 78.614, 71.648, 68.663, 706.43, 310.43,  435.8, 200.98,  178.1, 1099.4, 132.33, 122.38,   3755, 218.89, 99.497, 94.522, 86.562, 61.688, 254.71, 54.723, 109.45, 513.41, 50.743, 50.743, 49.748, 49.748, 48.753, 46.763, 2042.7, 42.783, 41.788, 88.552, 39.798, 39.798, 799.21,  317.5, 301.57, 117.44,  104.5, 94.551,  90.57, 81.613, 900.72,  71.66, 142.32, 138.34, 63.697, 62.702,  126.4, 53.745, 53.745, 47.773, 47.773, 45.782, 44.787,  88.58, 40.806, 38.815,  37.82, 36.825, 35.829, 34.834, 34.834, 143.32, 1685.5, 273.45,  230.7, 203.85, 201.86,  142.2,  141.2, 128.28, 126.29, 118.33, 77.562,  72.59, 45.742, 92.476, 42.758, 42.758,   5488, 41.764, 39.775, 37.786, 37.786, 36.792, 35.798, 34.803, 134.24, 27.843, 27.843, 85.517, 25.854, 25.854, 540.01, 182.65, 157.83, 226.33, 85.366, 43.702, 56.614, 471.45,  87.53, 105.43, 8141.7, 362.24, 130.37, 89.568, 350.27,  143.3, 245.75, 263.67, 73.627, 3813.8,  10171, 499.58,  124.3,  498.2, 94.462, 925.16, 102.25, 82.388, 81.398, 38.736, 26.817, 26.818, 670.37, 302.34, 1161.8, 249.65, 911.58, 688.64, 78.621,  76.63, 115.43, 668.57, 144.26, 1097.4, 992.91, 246.75, 132.32, 350.34, 261.74, 408.04, 775.63, 1819.7, 1818.7, 635.29, 392.09, 158.82, 194.56, 118.37, 1400.5, 73.601, 110.46, 1012.8, 209.01, 158.24, 94.467, 428.82, 122.09,   1326, 220.93,  307.5, 992.11, 1037.7, 807.07, 781.36,    879, 153.98, 549.14, 50.658, 500.24, 187.99, 1103.1, 107.48, 1183.2, 435.85, 906.39, 506.55, 115.44, 1141.6, 424.87, 2647.4, 34.763, 590.85, 71.608, 897.95, 268.68, 7259.3, 377.09, 420.88, 68.615, 828.11, 1271.1,  75.59, 64.651, 246.75, 128.38, 457.76, 1123.1, 533.03, 453.35, 462.62,  327.6, 333.79, 2686.9, 45.691, 158.15, 660.26, 474.42, 132.36, 602.02, 217.94, 1083.7, 523.31, 5930.1,  462.9,  21261, 105.44, 169.08, 377.18, 920.41, 405.92, 646.76, 592.92, 840.08, 245.62, 98.442, 1559.7, 5148.9, 222.81, 605.86, 260.67, 293.52, 169.06, 1434.1, 1558.4, 218.52, 421.04,  24798,  10336,  159.1, 921.51, 235.86, 555.29,  676.4, 4300.1, 2877.8, 5029.2, 1407.1, 9821.9, 545.25, 428.94, 722.57,  970.3, 971.12, 439.84, 884.66, 2456.4, 996.66, 198.04, 3394.9, 796.87, 2873.1, 459.58, 407.01, 2023.6, 1934.6, 7021.2, 724.13, 9855.8, 329.26, 553.17, 401.05, 203.96, 1807.2, 2790.5, 2109.3, 1475.9, 3423.1, 1414.5,  282.5, 403.89, 258.73, 4091.1, 6780.1, 1052.9, 320.18, 2135.3, 293.51, 201.04, 4566.6,   1559, 1461.7, 2109.4, 1042.7, 404.52, 277.35, 4071.9, 1453.8, 2028.6,   5637, 1186.8, 2983.4, 4031.4, 1551.4, 933.44, 1439.7,   6146, 4642.7, 2381.2, 3515.9, 4005.7, 4005.7, 5357.4, 2080.8,  348.3, 7021.2, 1791.3, 3515.9, 153.15, 6346.5, 2660.4, 462.31, 356.27,   2016,   6146, 4674.8,    357,  11042,   4664,  739.1, 473.53, 5970.7, 2039.8, 7042.8, 4294.6, 831.95, 508.48, 8619.8, 2765.8, 5416.8, 949.68, 523.27, 4270.5, 1314.6, 3737.9,   1369,    556, 4091.1, 9855.8, 508.12, 8619.8, 4270.5, 943.33, 1304.2, 2027.5, 2433.8, 685.35, 6506.3, 2916.1, 1277.3, 1526.7,   1006, 6400.9, 913.58, 6531.6, 9855.8, 933.43, 909.15,  11042, 3033.2, 1059.3, 2193.7, 1074.5, 353.13, 1546.2, 1678.6, 833.93, 3737.9, 2577.7,   5439, 1706.9, 678.79,   4664, 2001.1,   5439, 1094.6, 1236.7, 7096.5, 7616.6, 4315.7, 1824.3, 1423.9,   5439, 3868.5, 7096.5, 1260.7, 4974.1, 572.29, 3767.8,  24798, 7583.2, 658.67, 7042.8, 2569.6,  21261, 3199.7, 8146.3, 972.26, 9020.9,   4581, 2909.8, 7043.1, 6531.6, 4642.7,   5439, 2790.5, 1207.9, 5029.2, 2324.7, 2148.6, 549.13, 4315.7, 2278.2, 6745.6, 1590.9, 8146.3, 1589.1, 2900.9, 1139.9,  24798, 2649.1, 3071.7, 2039.8, 2135.3, 6745.6,  10336, 6506.3,  24798,   6723, 6745.6, 946.06, 2916.1, 5800.3, 4974.1, 7096.5, 3799.6, 1551.4, 3083.9, 7043.1, 9020.9, 7583.2, 2080.8,  10336,   5653, 2148.6, 8619.8, 3767.8, 7042.8, 9020.9,  11042,  24798, 3445.5, 3692.4, 5800.3, 1589.1, 6400.9, 7096.5,  24798, 6400.9,  21261, 1831.6, 3259.2, 8146.3, 7583.2,  11042,   2503, 6531.6, 2909.8, 6506.3, 4974.1, 8619.8, 3259.2, 6346.5,  21261, 8146.3, 2738.1,  21261, 7616.6, 4336.7, 5970.7,   5653, 6400.9, 5357.4, 8146.3, 8146.3, 9020.9, 7616.6, 3817.4,   6723,   6723,   4664,  24798, 9020.9, 9020.9, 7616.6, 9020.9,  24798, 5416.8, 5800.3,  11042,   3935, 7583.2, 7583.2,  21261,  21261, 7043.1,   3892, 4566.2, 7616.6, 9821.9, 4315.7, 5416.8, 7259.3, 7043.1, 9821.9,  21261, 3071.7, 9020.9, 4270.5, 4642.7,   6723,   5653, 6531.6, 4312.9,   6723,   6723, 9821.9, 3259.2, 7616.6, 3423.1, 4312.9,  21261, 3083.9,   5653, 5800.3, 9821.9 ],
"Category": [ "Default", "Default", "Default", "Default", "Default", "Default", "Default", "Default", "Default", "Default", "Default", "Default", "Default", "Default", "Default", "Default", "Default", "Default", "Default", "Default", "Default", "Default", "Default", "Default", "Default", "Default", "Default", "Default", "Default", "Default", "Topic1", "Topic1", "Topic1", "Topic1", "Topic1", "Topic1", "Topic1", "Topic1", "Topic1", "Topic1", "Topic1", "Topic1", "Topic1", "Topic1", "Topic1", "Topic1", "Topic1", "Topic1", "Topic1", "Topic1", "Topic1", "Topic1", "Topic1", "Topic1", "Topic1", "Topic1", "Topic1", "Topic1", "Topic1", "Topic1", "Topic2", "Topic2", "Topic2", "Topic2", "Topic2", "Topic2", "Topic2", "Topic2", "Topic2", "Topic2", "Topic2", "Topic2", "Topic2", "Topic2", "Topic2", "Topic2", "Topic2", "Topic2", "Topic2", "Topic2", "Topic2", "Topic2", "Topic2", "Topic2", "Topic2", "Topic2", "Topic2", "Topic2", "Topic2", "Topic2", "Topic3", "Topic3", "Topic3", "Topic3", "Topic3", "Topic3", "Topic3", "Topic3", "Topic3", "Topic3", "Topic3", "Topic3", "Topic3", "Topic3", "Topic3", "Topic3", "Topic3", "Topic3", "Topic3", "Topic3", "Topic3", "Topic3", "Topic3", "Topic3", "Topic3", "Topic3", "Topic3", "Topic3", "Topic3", "Topic3", "Topic4", "Topic4", "Topic4", "Topic4", "Topic4", "Topic4", "Topic4", "Topic4", "Topic4", "Topic4", "Topic4", "Topic4", "Topic4", "Topic4", "Topic4", "Topic4", "Topic4", "Topic4", "Topic4", "Topic4", "Topic4", "Topic4", "Topic4", "Topic4", "Topic4", "Topic4", "Topic4", "Topic4", "Topic4", "Topic4", "Topic5", "Topic5", "Topic5", "Topic5", "Topic5", "Topic5", "Topic5", "Topic5", "Topic5", "Topic5", "Topic5", "Topic5", "Topic5", "Topic5", "Topic5", "Topic5", "Topic5", "Topic5", "Topic5", "Topic5", "Topic5", "Topic5", "Topic5", "Topic5", "Topic5", "Topic5", "Topic5", "Topic5", "Topic5", "Topic5", "Topic6", "Topic6", "Topic6", "Topic6", "Topic6", "Topic6", "Topic6", "Topic6", "Topic6", "Topic6", "Topic6", "Topic6", "Topic6", "Topic6", "Topic6", "Topic6", "Topic6", "Topic6", "Topic6", "Topic6", "Topic6", "Topic6", "Topic6", "Topic6", "Topic6", "Topic6", "Topic6", "Topic6", "Topic6", "Topic6", "Topic7", "Topic7", "Topic7", "Topic7", "Topic7", "Topic7", "Topic7", "Topic7", "Topic7", "Topic7", "Topic7", "Topic7", "Topic7", "Topic7", "Topic7", "Topic7", "Topic7", "Topic7", "Topic7", "Topic7", "Topic7", "Topic7", "Topic7", "Topic7", "Topic7", "Topic7", "Topic7", "Topic7", "Topic7", "Topic7", "Topic8", "Topic8", "Topic8", "Topic8", "Topic8", "Topic8", "Topic8", "Topic8", "Topic8", "Topic8", "Topic8", "Topic8", "Topic8", "Topic8", "Topic8", "Topic8", "Topic8", "Topic8", "Topic8", "Topic8", "Topic8", "Topic8", "Topic8", "Topic8", "Topic8", "Topic8", "Topic8", "Topic8", "Topic8", "Topic8", "Topic9", "Topic9", "Topic9", "Topic9", "Topic9", "Topic9", "Topic9", "Topic9", "Topic9", "Topic9", "Topic9", "Topic9", "Topic9", "Topic9", "Topic9", "Topic9", "Topic9", "Topic9", "Topic9", "Topic9", "Topic9", "Topic9", "Topic9", "Topic9", "Topic9", "Topic9", "Topic9", "Topic9", "Topic9", "Topic9", "Topic1", "Topic1", "Topic1", "Topic1", "Topic1", "Topic2", "Topic2", "Topic3", "Topic3", "Topic4", "Topic5", "Topic5", "Topic5", "Topic5", "Topic6", "Topic6", "Topic7", "Topic7", "Topic7", "Topic8", "Topic8", "Topic8", "Topic9", "Topic9", "Topic9", "Topic1", "Topic1", "Topic1", "Topic1", "Topic2", "Topic2", "Topic2", "Topic3", "Topic3", "Topic4", "Topic4", "Topic5", "Topic5", "Topic5", "Topic5", "Topic6", "Topic7", "Topic7", "Topic7", "Topic7", "Topic7", "Topic7", "Topic8", "Topic8", "Topic8", "Topic9", "Topic9", "Topic1", "Topic1", "Topic1", "Topic1", "Topic1", "Topic3", "Topic4", "Topic4", "Topic6", "Topic7", "Topic8", "Topic8", "Topic9", "Topic1", "Topic1", "Topic2", "Topic5", "Topic5", "Topic6", "Topic7", "Topic8", "Topic1", "Topic2", "Topic2", "Topic2", "Topic2", "Topic3", "Topic4", "Topic4", "Topic5", "Topic6", "Topic6", "Topic7", "Topic8", "Topic8", "Topic1", "Topic1", "Topic2", "Topic2", "Topic3", "Topic3", "Topic4", "Topic6", "Topic7", "Topic7", "Topic8", "Topic9", "Topic1", "Topic1", "Topic4", "Topic4", "Topic5", "Topic5", "Topic6", "Topic7", "Topic9", "Topic9", "Topic1", "Topic1", "Topic2", "Topic2", "Topic2", "Topic3", "Topic3", "Topic4", "Topic5", "Topic6", "Topic8", "Topic9", "Topic1", "Topic2", "Topic2", "Topic2", "Topic3", "Topic4", "Topic5", "Topic6", "Topic7", "Topic7", "Topic7", "Topic9", "Topic9", "Topic9", "Topic1", "Topic3", "Topic4", "Topic5", "Topic6", "Topic7", "Topic9", "Topic1", "Topic2", "Topic2", "Topic2", "Topic2", "Topic3", "Topic4", "Topic5", "Topic5", "Topic8", "Topic8", "Topic1", "Topic2", "Topic2", "Topic2", "Topic3", "Topic5", "Topic8", "Topic9", "Topic9", "Topic1", "Topic1", "Topic1", "Topic2", "Topic3", "Topic5", "Topic1", "Topic2", "Topic2", "Topic3", "Topic6", "Topic1", "Topic1", "Topic2", "Topic2", "Topic4", "Topic4", "Topic5", "Topic6", "Topic7", "Topic1", "Topic2", "Topic2", "Topic2", "Topic3", "Topic4", "Topic4", "Topic5", "Topic5", "Topic8", "Topic1", "Topic3", "Topic4", "Topic6", "Topic7", "Topic8", "Topic1", "Topic2", "Topic7", "Topic7", "Topic8", "Topic9", "Topic9", "Topic1", "Topic2", "Topic3", "Topic4", "Topic5", "Topic2", "Topic3", "Topic5", "Topic1", "Topic2", "Topic3", "Topic4", "Topic5", "Topic6", "Topic2", "Topic3", "Topic4", "Topic5", "Topic8", "Topic9", "Topic3", "Topic5", "Topic9", "Topic1", "Topic2", "Topic4", "Topic8", "Topic1", "Topic2", "Topic3", "Topic3", "Topic2", "Topic2", "Topic3", "Topic4", "Topic5", "Topic6", "Topic1", "Topic2", "Topic5", "Topic8", "Topic9", "Topic1", "Topic2", "Topic3", "Topic4", "Topic6", "Topic1", "Topic7", "Topic9", "Topic3", "Topic5", "Topic6", "Topic8", "Topic3", "Topic4", "Topic9", "Topic1", "Topic3", "Topic6", "Topic7", "Topic1", "Topic3", "Topic3", "Topic4", "Topic5", "Topic6", "Topic8", "Topic1", "Topic8", "Topic8", "Topic9", "Topic1", "Topic2", "Topic5", "Topic6", "Topic8", "Topic4", "Topic5", "Topic5", "Topic8", "Topic8", "Topic4", "Topic6", "Topic9", "Topic9", "Topic1", "Topic3", "Topic4", "Topic5", "Topic8", "Topic1", "Topic2", "Topic2", "Topic3", "Topic4", "Topic5", "Topic1", "Topic2", "Topic5", "Topic6", "Topic9", "Topic1", "Topic4", "Topic4", "Topic6", "Topic2", "Topic7", "Topic9", "Topic2", "Topic3", "Topic8", "Topic9", "Topic3", "Topic4", "Topic3", "Topic4", "Topic6", "Topic8", "Topic9", "Topic9", "Topic1", "Topic4", "Topic5", "Topic7", "Topic9", "Topic1", "Topic9", "Topic4", "Topic5", "Topic8", "Topic1", "Topic7", "Topic3", "Topic3", "Topic3", "Topic4", "Topic4", "Topic1", "Topic4", "Topic5", "Topic9", "Topic2", "Topic6", "Topic7", "Topic8", "Topic4", "Topic5", "Topic9", "Topic2", "Topic7", "Topic8", "Topic9", "Topic2", "Topic6", "Topic8", "Topic1", "Topic4", "Topic6", "Topic8", "Topic9", "Topic9", "Topic3", "Topic8", "Topic1", "Topic9", "Topic5", "Topic9", "Topic6", "Topic2", "Topic4", "Topic7", "Topic9", "Topic1", "Topic3", "Topic7", "Topic8", "Topic5", "Topic6", "Topic3", "Topic8", "Topic8", "Topic2", "Topic1", "Topic7", "Topic8", "Topic2", "Topic3", "Topic4", "Topic5", "Topic6", "Topic9", "Topic1", "Topic8", "Topic3", "Topic3", "Topic6", "Topic7", "Topic6", "Topic4", "Topic7", "Topic3", "Topic5", "Topic8", "Topic9", "Topic5", "Topic7", "Topic8", "Topic4", "Topic6", "Topic8", "Topic1", "Topic6", "Topic7", "Topic9", "Topic8", "Topic3", "Topic5", "Topic7", "Topic8", "Topic9", "Topic5", "Topic6", "Topic9", "Topic1", "Topic3", "Topic5", "Topic7", "Topic1", "Topic4", "Topic1", "Topic5", "Topic7", "Topic8", "Topic9", "Topic2", "Topic6", "Topic8", "Topic3", "Topic4", "Topic5", "Topic5", "Topic1", "Topic8", "Topic5", "Topic8", "Topic7", "Topic7", "Topic8", "Topic8" ] 
},
"token.table": {
 "Term": [ "abund", "abund", "abund", "abund", "accret", "accret", "accuraci", "accuraci", "accuraci", "acid", "actor", "actor", "actor", "adapt", "adapt", "adapt", "adapt", "adapt", "adapt", "aesthet", "aesthet", "aesthet", "af", "afforest", "afforest", "afforest", "agc", "age", "age", "age", "age", "age", "age", "age", "agenda", "agenda", "agenda", "agricultur", "agricultur", "agricultur", "agricultur", "agricultur", "agricultur", "agricultur", "agrobiodivers", "agroforestri", "agroforestri", "agroforestri", "ahp", "ahp", "aichi", "allot", "alterniflora", "amf", "amphipod", "analysi", "analysi", "analysi", "analysi", "analysi", "analysi", "analysi", "analysi", "analysi", "ant", "ant", "aphid", "api", "appl", "appl", "applic", "applic", "applic", "applic", "applic", "applic", "approach", "approach", "approach", "approach", "approach", "approach", "approach", "approach", "aquat", "aquat", "aquat", "aquif", "aquif", "arbuscular", "arctic", "arctic", "arctic", "area", "area", "area", "area", "area", "area", "area", "area", "arthropod", "aspen", "assemblag", "assemblag", "assess", "assess", "assess", "assess", "assess", "assess", "assess", "assess", "assess", "auction", "audienc", "bacteri", "bacteri", "bamboo", "band", "band", "bark", "base", "base", "base", "base", "base", "base", "base", "base", "base", "basin", "basin", "basin", "basin", "bat", "bau", "bau", "bbn", "bee", "beetl", "beetl", "bef", "benefit", "benefit", "benefit", "benefit", "benefit", "benefit", "benefit", "benthic", "benthic", "berlin", "biochar", "biocontrol", "biodivers", "biodivers", "biodivers", "biodivers", "biodivers", "biodivers", "biodivers", "biodivers", "biodiversidad", "bioeconom", "bioenergi", "bioenergi", "bioenergi", "biofuel", "biofuel", "biofuel", "biofuel", "biolog", "biolog", "biolog", "biolog", "biolog", "biolog", "biolog", "biomass", "biomass", "biomass", "biomass", "bird", "bird", "bird", "bird", "bivalv", "bleach", "bon", "bumblebe", "bundl", "bundl", "bundl", "burn", "burn", "bushmeat", "buyer", "canopi", "canopi", "canopi", "carabid", "carbon", "carbon", "carbon", "carbon", "carbon", "carbon", "carcass", "carcass", "catch", "catch", "catch", "catchment", "catchment", "catchment", "catchment", "catchment", "ch", "ch", "challeng", "challeng", "challeng", "challeng", "challeng", "challeng", "challeng", "chan", "chang", "chang", "chang", "chang", "chang", "chang", "chang", "chang", "channel", "channel", "channel", "channel", "charcoal", "children", "cice", "citi", "citi", "citi", "climat", "climat", "climat", "climat", "climat", "climat", "climat", "coastal", "coastal", "coastal", "coastal", "coastal", "cocoa", "cocoa", "coffe", "coffe", "collabor", "collabor", "collabor", "commodif", "communiti", "communiti", "communiti", "communiti", "communiti", "communiti", "communiti", "communiti", "complianc", "complianc", "composit", "composit", "composit", "composit", "composit", "composit", "compost", "concentr", "concentr", "concentr", "concentr", "concentr", "concentr", "concentr", "concentr", "concept", "concept", "concept", "concept", "concess", "conif", "conserv", "conserv", "conserv", "conserv", "conserv", "conserv", "conserv", "conserv", "conservacion", "conservacion", "content", "content", "content", "content", "content", "content", "content", "control", "control", "control", "control", "control", "control", "control", "control", "control", "cooper", "cooper", "cooper", "coral", "cork", "corpor", "cover", "cover", "cover", "cover", "cover", "cover", "cover", "cover", "crab", "crab", "crab", "crayfish", "creativ", "criteria", "criteria", "criteria", "criterion", "criterion", "criterion", "crop", "crop", "crop", "cropland", "cropland", "cropland", "cropland", "ct", "cu", "cultur", "cultur", "cultur", "cultur", "cultur", "cultur", "cvm", "cwm", "cycl", "cycl", "cycl", "cycl", "cycl", "cycl", "dam", "dam", "dam", "data", "data", "data", "data", "data", "data", "data", "data", "data", "dataset", "dataset", "dataset", "dataset", "dataset", "decis", "decis", "decis", "decis", "decis", "deforest", "deforest", "deforest", "delphi", "delta", "delta", "delta", "densif", "develop", "develop", "develop", "develop", "develop", "develop", "develop", "develop", "develop", "diagram", "diagram", "differ", "differ", "differ", "differ", "differ", "differ", "differ", "differ", "differ", "dike", "dilemma", "discharg", "discours", "discours", "diseas", "diseas", "diseas", "diseas", "dispers", "dispers", "dispers", "dispers", "dispers", "dispers", "distribut", "distribut", "distribut", "distribut", "distribut", "distribut", "distribut", "distribut", "distribut", "disturb", "disturb", "disturb", "disturb", "disturb", "disturb", "disturb", "divers", "divers", "divers", "divers", "divers", "divers", "divers", "downstream", "downstream", "downstream", "dredg", "dung", "dynam", "dynam", "dynam", "dynam", "dynam", "dynam", "dynam", "dynam", "ea", "earn", "earthworm", "earthworm", "ebm", "ecolog", "ecolog", "ecolog", "ecolog", "ecolog", "ecolog", "ecolog", "ecolog", "ecolog", "econom", "econom", "econom", "econom", "econom", "econom", "econom", "ecosystem", "ecosystem", "ecosystem", "ecosystem", "ecosystem", "ecosystem", "ecosystem", "ecosystem", "ecosystem", "eelgrass", "effect", "effect", "effect", "effect", "effect", "effect", "effect", "effect", "effect", "eia", "eia", "elsevi", "elsevi", "elsevi", "elsevi", "elsevi", "elsevi", "elsevi", "elsevi", "elsevi", "emergi", "emiss", "emiss", "emiss", "emiss", "emiss", "enemi", "energi", "energi", "energi", "energi", "energi", "energi", "energi", "energi", "engag", "engag", "engag", "engag", "environment", "environment", "environment", "environment", "environment", "environment", "environment", "environment", "eq", "error", "error", "error", "error", "ess", "estuari", "estuari", "estuari", "esv", "ethanol", "ethic", "ethic", "etm", "eucalyptus", "evalu", "evalu", "evalu", "evalu", "evalu", "evalu", "evalu", "evalu", "evalu", "evi", "evolutionari", "evolutionari", "expert", "expert", "expert", "expert", "expert", "explicit", "explicit", "explicit", "explicit", "extinct", "extinct", "extinct", "farm", "farm", "farm", "farm", "farm", "farmer", "farmer", "farmer", "fd", "feedstock", "fertil", "fertil", "fertil", "fertil", "fertil", "field", "field", "field", "field", "field", "field", "field", "field", "field", "financ", "financ", "financi", "financi", "financi", "financi", "financi", "financi", "financi", "fire", "fire", "fire", "fire", "fire", "fire", "fish", "fish", "fish", "fisher", "fisher", "fisher", "fisheri", "fisheri", "fisheri", "fisheri", "flander", "flander", "flood", "flood", "flood", "flood", "flood", "floodplain", "floodplain", "floral", "floral", "flow", "flow", "flow", "flow", "flow", "flower", "flower", "forest", "forest", "forest", "forest", "forestri", "forestri", "forestri", "forestri", "framework", "framework", "framework", "framework", "freshwat", "freshwat", "freshwat", "freshwat", "frugivor", "fruit", "fruit", "fruit", "function", "function", "function", "function", "function", "function", "function", "function", "function", "fund", "fund", "fund", "futur", "futur", "futur", "futur", "futur", "futur", "futur", "futur", "garden", "garden", "garden", "genet", "genet", "genet", "genet", "genet", "genom", "geomorph", "geosystem", "ggp", "ghg", "ghg", "gi", "global", "global", "global", "global", "global", "global", "global", "global", "govern", "govern", "govern", "govern", "govern", "govern", "govern", "govern", "grassland", "grassland", "grassland", "grassland", "grassland", "graze", "graze", "graze", "graze", "graze", "graze", "graze", "green", "green", "green", "green", "green", "greeneri", "greenhous", "greenhous", "greenhous", "greenhous", "greenhous", "greenhous", "greenspac", "groundwat", "groundwat", "habitat", "habitat", "habitat", "habitat", "habitat", "habitat", "habitat", "habitat", "hardwood", "harvest", "harvest", "harvest", "harvest", "harvest", "harvest", "harvest", "headwat", "headwat", "hedgerow", "hedon", "height", "height", "height", "height", "height", "height", "height", "herbag", "high", "high", "high", "high", "high", "high", "high", "high", "high", "home", "home", "home", "home", "home", "homeown", "honey", "honey", "honeybe", "household", "household", "household", "hoverfli", "human", "human", "human", "human", "human", "human", "human", "human", "human", "hydrolog", "hydrolog", "hydrolog", "hydrolog", "hydropow", "hydropow", "hyperspectr", "ia", "ia", "icm", "iczm", "identifi", "identifi", "identifi", "identifi", "identifi", "identifi", "identifi", "identifi", "identifi", "ideolog", "imag", "imag", "imageri", "impact", "impact", "impact", "impact", "impact", "impact", "impact", "impact", "impact", "implement", "implement", "implement", "implement", "implement", "implement", "implement", "import", "import", "import", "import", "import", "import", "import", "import", "import", "incent", "incent", "incent", "incom", "incom", "incom", "incom", "increas", "increas", "increas", "increas", "increas", "increas", "increas", "increas", "increas", "incub", "indic", "indic", "indic", "indic", "indic", "indic", "indic", "indic", "indic", "inflow", "inform", "inform", "inform", "inform", "inform", "inform", "inform", "inform", "infrastructur", "infrastructur", "infrastructur", "infrastructur", "infrastructur", "infrastructur", "infrastructur", "insect", "insect", "insecticid", "insectivor", "insecur", "institut", "institut", "institut", "instrument", "instrument", "instrument", "integr", "integr", "integr", "integr", "integr", "integr", "integr", "intern", "intern", "intern", "intern", "intern", "intern", "inund", "invad", "invad", "invad", "invas", "invas", "invas", "invas", "invas", "invertebr", "invertebr", "ipb", "ipb", "issu", "issu", "issu", "issu", "issu", "issu", "judgement", "kappa", "kelp", "kg", "kg", "km", "km", "km", "km", "km", "km", "knowledg", "knowledg", "knowledg", "knowledg", "knowledg", "knowledg", "knowledg", "knowledg", "lai", "lai", "lake", "lake", "lake", "lake", "land", "land", "land", "land", "land", "land", "land", "land", "landhold", "landsat", "landscap", "landscap", "landscap", "landscap", "landscap", "landscap", "landscap", "landscap", "lca", "lca", "lcia", "lcsa", "leach", "learn", "learn", "learn", "learn", "learn", "learn", "learn", "learn", "legitimaci", "legum", "legum", "lesson", "lesson", "lichen", "lidar", "litter", "litter", "litter", "livelihood", "livelihood", "livelihood", "livelihood", "livelihood", "local", "local", "local", "local", "local", "local", "local", "loess", "loess", "log", "log", "log", "ls", "lst", "lucc", "lucc", "lulc", "lulcc", "lumass", "macroalg", "macroalga", "make", "make", "make", "make", "make", "make", "make", "manag", "manag", "manag", "manag", "manag", "manag", "manag", "manag", "manag", "mangrov", "mangrov", "mangrov", "manur", "manur", "map", "map", "map", "marin", "marin", "marin", "marina", "market", "market", "market", "market", "marsh", "marxan", "matter", "matter", "matter", "matter", "matter", "matter", "mbis", "mcda", "medicin", "medicin", "medicin", "mellifera", "metal", "metal", "metal", "metaphor", "methan", "methan", "method", "method", "method", "method", "method", "method", "method", "method", "method", "methodolog", "methodolog", "methodolog", "methodolog", "methodolog", "methodolog", "metropolitan", "microbi", "microbi", "milk", "miner", "miner", "miner", "miner", "miner", "miner", "miscanthus", "model", "model", "model", "model", "model", "model", "model", "model", "modi", "modi", "monetari", "monetari", "monetari", "moral", "mosquito", "moth", "mountain", "mountain", "mountain", "mountain", "mountain", "mpa", "mpas", "mpas", "msfd", "msp", "mulch", "mulch", "multicriteria", "mussel", "mycorrhiz", "narrat", "narrat", "nativ", "nativ", "nativ", "nativ", "nativ", "natur", "natur", "natur", "natur", "natur", "natur", "natur", "natur", "ndvi", "ndvi", "nectar", "neighborhood", "nematod", "nematod", "neoliber", "neonicotinoid", "nest", "nest", "nest", "nest", "nino", "nitrif", "nitrogen", "nitrogen", "nitrogen", "npp", "nt", "ntfps", "nutrient", "nutrient", "nutrient", "nutrient", "oak", "oak", "oak", "oc", "ocean", "ocean", "ocean", "ocean", "ocean", "ocean", "ocean", "oilse", "oilse", "optim", "optim", "optim", "optim", "optim", "optim", "optim", "orchard", "orchard", "orchard", "orchard", "organ", "organ", "organ", "organ", "organ", "organ", "overfish", "owa", "oxid", "oxid", "oyster", "palm", "paper", "paper", "paper", "paper", "paper", "parasitoid", "park", "park", "park", "park", "park", "park", "particip", "particip", "particip", "partnership", "partnership", "partnership", "pattern", "pattern", "pattern", "pattern", "pattern", "pattern", "pattern", "pattern", "pattern", "pay", "pay", "pay", "payment", "payment", "payment", "peopl", "peopl", "peopl", "peopl", "peopl", "percept", "percept", "percept", "percept", "percept", "peri", "period", "period", "period", "period", "period", "period", "period", "pes", "pest", "pest", "pest", "pest", "phragmit", "phylogenet", "phylogenet", "pine", "pinus", "pixel", "plan", "plan", "plan", "plan", "plan", "plan", "plant", "plant", "plant", "plant", "plant", "plantat", "plantat", "playa", "player", "plot", "plot", "plot", "plot", "plot", "plot", "plot", "plot", "polici", "polici", "polici", "polici", "polici", "polici", "polit", "polit", "pollen", "pollin", "pollin", "pollut", "pollut", "pollut", "pollut", "pollut", "pollut", "pond", "pond", "popul", "popul", "popul", "popul", "popul", "popul", "popul", "popul", "potenti", "potenti", "potenti", "potenti", "potenti", "potenti", "potenti", "potenti", "potenti", "poverti", "poverti", "ppgis", "practic", "practic", "practic", "practic", "practic", "practic", "practic", "precipit", "precipit", "precipit", "precipit", "predat", "predat", "predict", "predict", "predict", "predict", "predict", "predict", "predict", "predict", "prefer", "prefer", "prefer", "prefer", "prefer", "prefer", "prefer", "process", "process", "process", "process", "process", "process", "process", "process", "process", "product", "product", "product", "product", "product", "product", "product", "product", "program", "program", "program", "program", "program", "program", "program", "project", "project", "project", "project", "project", "project", "project", "propos", "propos", "propos", "propos", "propos", "propos", "propos", "protect", "protect", "protect", "protect", "protect", "protect", "protect", "protect", "provid", "provid", "provid", "provid", "provid", "provid", "provid", "provid", "provid", "provis", "provis", "provis", "provis", "provis", "provis", "provis", "provis", "provis", "pv", "qualiti", "qualiti", "qualiti", "qualiti", "qualiti", "qualiti", "qualiti", "qualiti", "quercus", "radiat", "radiat", "rainforest", "rainforest", "ramsar", "rancher", "rape", "recharg", "recharg", "recharg", "recreat", "recreat", "recreat", "recreat", "redd", "redd", "reduc", "reduc", "reduc", "reduc", "reduc", "reduc", "reduc", "reduc", "reduc", "reed", "reef", "reforest", "reforest", "reforest", "reforest", "reform", "regener", "regener", "regener", "regener", "regener", "region", "region", "region", "region", "region", "region", "region", "region", "region", "remot", "remot", "remot", "remot", "research", "research", "research", "research", "research", "research", "research", "research", "reserv", "reserv", "reserv", "reserv", "reserv", "reserv", "reserv", "reserv", "reserv", "resid", "resid", "resid", "residenti", "resili", "resili", "resili", "resili", "resili", "resili", "resili", "resili", "resolut", "resolut", "resolut", "resolut", "resolut", "resolut", "resourc", "resourc", "resourc", "resourc", "resourc", "resourc", "resourc", "resourc", "resourc", "respir", "respons", "respons", "respons", "respons", "respons", "respons", "respons", "respons", "restor", "restor", "restor", "restor", "restor", "restor", "restor", "result", "result", "result", "result", "result", "result", "result", "result", "result", "rf", "rhizospher", "rich", "rich", "rich", "rich", "rich", "rich", "rich", "riparian", "riparian", "river", "river", "river", "riverin", "rmb", "rmb", "rmse", "road", "road", "road", "rome", "roof", "root", "root", "root", "root", "rubber", "runoff", "runoff", "runoff", "rural", "rural", "rural", "rural", "salmon", "salt", "salt", "salt", "sanjiang", "sapl", "sar", "satellit", "scale", "scale", "scale", "scale", "scale", "scale", "scale", "scale", "scaveng", "scaveng", "scenario", "scenario", "scenario", "scenario", "scenario", "scheme", "scheme", "scheme", "scheme", "scheme", "scheme", "scienc", "scienc", "scienc", "scienc", "score", "score", "score", "score", "seagrass", "seagrass", "secur", "secur", "secur", "secur", "secur", "secur", "secur", "sediment", "sediment", "sediment", "sediment", "sediment", "seed", "seed", "seed", "seedl", "seedl", "seedl", "sej", "sens", "sens", "sens", "sens", "sensor", "sensor", "sequestr", "sequestr", "sequestr", "sequestr", "sequestr", "sequestr", "servic", "servic", "servic", "servic", "servic", "servic", "servic", "servic", "servic", "shorelin", "shorelin", "shorelin", "show", "show", "show", "show", "show", "show", "show", "show", "show", "shrub", "shrub", "shrub", "shrub", "signific", "signific", "signific", "signific", "signific", "signific", "signific", "signific", "signific", "silvicultur", "silvicultur", "silvopastor", "site", "site", "site", "site", "site", "site", "site", "site", "site", "slash", "slr", "snow", "snow", "soc", "social", "social", "social", "social", "soil", "soil", "soil", "soil", "space", "space", "space", "space", "space", "space", "space", "spatial", "spatial", "spatial", "spatial", "spatial", "spatial", "speci", "speci", "speci", "speci", "spectral", "spider", "sprawl", "sprawl", "spruce", "srs", "stand", "stand", "stand", "stand", "stand", "stand", "stand", "stewardship", "stewardship", "stewardship", "stock", "stock", "stock", "stock", "stock", "stock", "storag", "storag", "storag", "storag", "storag", "storag", "storm", "storm", "storm", "storm", "stream", "stream", "stream", "streamflow", "street", "stressor", "stressor", "stressor", "stressor", "structur", "structur", "structur", "structur", "structur", "structur", "structur", "structur", "structur", "struggl", "studi", "studi", "studi", "studi", "studi", "studi", "studi", "studi", "studi", "submerg", "subsystem", "subsystem", "subsystem", "suburb", "suburban", "suburban", "sud", "suppli", "suppli", "suppli", "suppli", "suppli", "suppli", "suppli", "suppli", "survey", "survey", "survey", "survey", "survey", "survey", "survey", "survey", "sustain", "sustain", "sustain", "sustain", "sustain", "sustain", "sustain", "sustain", "sustain", "swidden", "switchgrass", "switchgrass", "system", "system", "system", "system", "system", "system", "system", "system", "taxonom", "taxonom", "taxonom", "taxonom", "temperatur", "temperatur", "temperatur", "temperatur", "tempor", "tempor", "tempor", "tempor", "tempor", "tempor", "tempor", "thermodynam", "thermodynam", "thermodynam", "thin", "thin", "thin", "tidal", "till", "till", "till", "tillag", "tillag", "timber", "timber", "time", "time", "time", "time", "time", "time", "time", "time", "time", "tm", "tm", "tool", "tool", "tool", "tool", "tool", "tool", "tool", "tool", "toolkit", "topsoil", "tourism", "tourism", "tourism", "tourism", "tourism", "tourist", "tourist", "tourist", "tower", "town", "town", "town", "town", "trade", "trade", "trade", "trade", "trade", "trade", "trade", "tradeoff", "tradeoff", "tradeoff", "tradeoff", "tradeoff", "tradeoff", "trait", "trait", "trait", "transdisciplinari", "transdisciplinari", "treatment", "treatment", "treatment", "treatment", "treatment", "treatment", "treatment", "tree", "tree", "tree", "trend", "trend", "trend", "trend", "trend", "trend", "tributari", "trophic", "trophic", "tropic", "tropic", "tropic", "tropic", "tropic", "tropic", "ug", "uml", "understorey", "understori", "understori", "upstream", "urban", "urban", "urban", "urbanis", "urbanis", "urbanis", "urbanis", "vacant", "vacant", "valu", "valu", "valu", "valu", "valu", "valu", "valu", "valu", "valu", "valuat", "valuat", "valuat", "variabl", "variabl", "variabl", "variabl", "variabl", "variabl", "variabl", "variabl", "variabl", "veget", "veget", "veget", "veget", "veget", "veget", "veget", "vetch", "visualis", "visualis", "visualis", "voluntari", "voluntari", "vultur", "vultur", "water", "water", "water", "water", "water", "water", "water", "watersh", "watersh", "watersh", "watersh", "watersh", "watersh", "weed", "weed", "weed", "weed", "wetland", "wetland", "wetland", "wfd", "wild", "wild", "wild", "wild", "wildfir", "wildfir", "wildflow", "wood", "wood", "wood", "wood", "wood", "wood", "woodi", "woodi", "woodi", "woodi", "wrps", "wtp", "wue", "yangtz", "yard", "yard", "yard", "year", "year", "year", "year", "year", "year", "year", "year", "year", "yield", "yield", "yield", "yield", "yield", "yield", "yuan", "zn", "zone", "zone", "zone", "zone", "zone", "zone", "zooplankton", "zostera" ],
"Topic": [ 4, 5, 6, 8, 3, 7, 2, 3, 7, 5, 1, 2, 4, 1, 2, 3, 4, 5, 8, 1, 2, 9, 8, 2, 3, 8, 8, 1, 3, 4, 5, 7, 8, 9, 1, 2, 7, 1, 2, 3, 5, 6, 7, 9, 1, 1, 6, 8, 2, 7, 1, 9, 7, 5, 4, 1, 2, 3, 4, 5, 6, 7, 8, 9, 2, 6, 6, 6, 2, 6, 1, 2, 3, 4, 5, 6, 1, 2, 3, 4, 6, 7, 8, 9, 2, 4, 7, 4, 7, 5, 1, 3, 7, 1, 2, 3, 4, 6, 7, 8, 9, 6, 8, 4, 6, 1, 2, 3, 4, 5, 6, 7, 8, 9, 1, 1, 4, 5, 8, 3, 6, 8, 1, 2, 3, 4, 5, 6, 7, 8, 9, 1, 3, 7, 8, 6, 2, 8, 2, 6, 6, 8, 4, 1, 2, 5, 6, 7, 8, 9, 4, 7, 9, 5, 6, 1, 2, 3, 4, 5, 6, 8, 9, 4, 2, 2, 5, 8, 1, 3, 5, 6, 1, 2, 4, 5, 6, 7, 9, 3, 4, 5, 8, 4, 6, 7, 8, 4, 4, 2, 6, 2, 7, 9, 5, 8, 9, 1, 3, 4, 8, 6, 1, 3, 5, 6, 7, 8, 4, 9, 2, 4, 6, 2, 3, 5, 7, 8, 5, 7, 1, 2, 3, 4, 5, 8, 9, 1, 1, 2, 3, 4, 5, 6, 7, 8, 4, 5, 7, 9, 8, 9, 2, 6, 7, 9, 1, 2, 3, 4, 5, 7, 8, 2, 3, 4, 7, 9, 7, 8, 6, 8, 1, 2, 7, 1, 1, 2, 4, 5, 6, 7, 8, 9, 1, 9, 2, 3, 4, 5, 6, 8, 5, 1, 3, 4, 5, 6, 7, 8, 9, 1, 2, 7, 9, 8, 8, 1, 2, 3, 4, 6, 7, 8, 9, 1, 4, 1, 2, 3, 4, 5, 6, 7, 1, 2, 3, 4, 5, 6, 7, 8, 9, 1, 2, 4, 4, 8, 1, 2, 3, 4, 5, 6, 7, 8, 9, 2, 4, 7, 4, 1, 1, 2, 5, 2, 3, 7, 3, 5, 6, 3, 5, 6, 8, 5, 5, 1, 2, 4, 5, 6, 9, 9, 4, 2, 3, 4, 5, 7, 8, 2, 6, 7, 1, 2, 3, 4, 5, 6, 7, 8, 9, 2, 3, 4, 6, 9, 1, 2, 3, 7, 9, 1, 3, 8, 2, 3, 5, 7, 9, 1, 2, 3, 4, 5, 6, 7, 8, 9, 2, 3, 1, 2, 3, 4, 5, 6, 7, 8, 9, 7, 1, 7, 1, 9, 1, 4, 5, 6, 2, 4, 6, 7, 8, 9, 1, 2, 3, 4, 5, 6, 7, 8, 9, 3, 4, 5, 6, 7, 8, 9, 1, 2, 4, 5, 6, 8, 9, 2, 3, 7, 7, 6, 1, 2, 3, 4, 5, 6, 7, 8, 2, 1, 4, 5, 2, 1, 2, 3, 4, 5, 6, 7, 8, 9, 1, 2, 3, 6, 7, 8, 9, 1, 2, 3, 4, 5, 6, 7, 8, 9, 4, 1, 2, 3, 4, 5, 6, 7, 8, 9, 2, 7, 1, 2, 3, 4, 5, 6, 7, 8, 9, 2, 1, 3, 5, 7, 8, 6, 1, 2, 3, 4, 5, 6, 7, 9, 1, 2, 8, 9, 1, 2, 3, 4, 5, 6, 7, 9, 5, 3, 4, 7, 8, 2, 2, 4, 7, 3, 5, 1, 8, 3, 8, 1, 2, 3, 4, 5, 6, 7, 8, 9, 3, 1, 4, 1, 2, 3, 4, 9, 1, 2, 3, 7, 4, 6, 9, 1, 2, 5, 6, 7, 1, 5, 6, 4, 5, 1, 3, 5, 6, 8, 1, 2, 3, 4, 5, 6, 7, 8, 9, 1, 7, 1, 2, 3, 6, 7, 8, 9, 1, 2, 3, 4, 5, 8, 2, 4, 7, 4, 8, 9, 1, 4, 7, 9, 2, 7, 2, 3, 5, 7, 9, 3, 7, 4, 6, 1, 2, 4, 7, 9, 6, 9, 1, 3, 8, 9, 1, 2, 8, 9, 1, 2, 4, 8, 2, 4, 7, 9, 6, 1, 6, 8, 1, 2, 3, 4, 5, 6, 7, 8, 9, 1, 2, 4, 1, 2, 3, 4, 5, 7, 8, 9, 4, 6, 9, 1, 2, 4, 5, 6, 4, 7, 2, 3, 5, 9, 9, 1, 2, 3, 4, 5, 6, 7, 8, 1, 2, 3, 4, 5, 6, 7, 9, 3, 5, 6, 7, 8, 1, 3, 4, 5, 6, 8, 9, 1, 3, 4, 5, 9, 9, 1, 2, 3, 5, 6, 8, 9, 5, 7, 1, 2, 3, 4, 6, 7, 8, 9, 8, 2, 3, 4, 5, 6, 7, 8, 3, 7, 6, 9, 3, 4, 5, 6, 7, 8, 9, 5, 1, 2, 3, 4, 5, 6, 7, 8, 9, 3, 4, 6, 8, 9, 9, 6, 9, 6, 1, 3, 9, 6, 1, 2, 3, 4, 5, 6, 7, 8, 9, 2, 3, 5, 7, 1, 7, 3, 1, 2, 2, 2, 1, 2, 3, 4, 5, 6, 7, 8, 9, 1, 3, 9, 3, 1, 2, 3, 4, 5, 6, 7, 8, 9, 1, 2, 3, 5, 6, 7, 9, 1, 2, 3, 4, 5, 6, 7, 8, 9, 1, 8, 9, 1, 5, 8, 9, 1, 2, 3, 4, 5, 6, 7, 8, 9, 5, 1, 2, 3, 4, 5, 6, 7, 8, 9, 7, 1, 2, 3, 4, 6, 7, 8, 9, 1, 2, 4, 5, 6, 7, 9, 6, 8, 6, 6, 1, 1, 2, 8, 1, 2, 9, 1, 2, 3, 4, 5, 6, 7, 1, 2, 3, 5, 7, 8, 7, 4, 6, 8, 4, 5, 6, 7, 8, 4, 6, 1, 2, 1, 2, 4, 5, 7, 9, 2, 3, 4, 4, 5, 3, 4, 6, 7, 8, 9, 1, 2, 3, 4, 5, 6, 8, 9, 3, 8, 3, 4, 7, 9, 1, 2, 3, 5, 6, 7, 8, 9, 1, 3, 1, 2, 3, 4, 6, 7, 8, 9, 2, 5, 2, 2, 5, 1, 2, 3, 4, 5, 6, 8, 9, 1, 5, 6, 1, 2, 4, 3, 4, 5, 8, 1, 3, 4, 8, 9, 1, 2, 3, 4, 6, 8, 9, 3, 5, 6, 7, 8, 2, 3, 3, 7, 3, 3, 2, 4, 4, 1, 2, 3, 4, 7, 8, 9, 1, 2, 3, 4, 5, 6, 7, 8, 9, 2, 5, 7, 5, 7, 2, 3, 9, 2, 4, 7, 4, 1, 2, 5, 9, 7, 2, 1, 2, 4, 5, 7, 9, 1, 2, 4, 8, 9, 6, 3, 5, 7, 1, 5, 7, 1, 2, 3, 4, 5, 6, 7, 8, 9, 1, 2, 3, 4, 5, 9, 9, 4, 5, 5, 2, 3, 4, 5, 6, 9, 5, 1, 2, 3, 4, 6, 7, 8, 9, 3, 8, 1, 2, 9, 1, 4, 6, 2, 3, 5, 8, 9, 4, 1, 4, 2, 2, 5, 6, 2, 4, 5, 1, 2, 4, 5, 6, 7, 8, 1, 2, 3, 4, 6, 7, 8, 9, 3, 5, 6, 9, 4, 5, 1, 6, 1, 2, 3, 6, 3, 5, 5, 7, 8, 3, 5, 8, 4, 5, 7, 8, 3, 4, 8, 5, 1, 2, 3, 4, 6, 7, 9, 5, 6, 1, 2, 3, 5, 6, 7, 8, 3, 5, 6, 9, 1, 2, 4, 5, 6, 7, 4, 2, 5, 7, 4, 8, 1, 2, 3, 7, 9, 6, 1, 2, 3, 4, 8, 9, 1, 2, 9, 1, 4, 7, 1, 2, 3, 4, 5, 6, 7, 8, 9, 1, 7, 9, 1, 8, 9, 1, 2, 3, 8, 9, 1, 2, 4, 7, 9, 9, 1, 3, 4, 5, 6, 7, 8, 1, 1, 5, 6, 7, 7, 4, 6, 8, 8, 3, 1, 2, 3, 6, 7, 9, 4, 5, 6, 7, 8, 4, 8, 7, 1, 2, 3, 4, 5, 6, 7, 8, 9, 1, 2, 3, 7, 8, 9, 1, 2, 6, 4, 6, 1, 4, 5, 7, 8, 9, 7, 9, 1, 3, 4, 5, 6, 7, 8, 9, 1, 2, 3, 4, 5, 6, 7, 8, 9, 1, 9, 9, 1, 2, 5, 6, 7, 8, 9, 3, 4, 5, 7, 4, 6, 2, 3, 4, 5, 6, 7, 8, 9, 1, 2, 3, 4, 6, 8, 9, 1, 2, 3, 4, 5, 6, 7, 8, 9, 1, 2, 3, 4, 5, 6, 7, 8, 1, 2, 3, 6, 7, 8, 9, 1, 2, 3, 4, 7, 8, 9, 1, 2, 3, 4, 7, 8, 9, 1, 2, 3, 4, 6, 7, 8, 9, 1, 2, 3, 4, 5, 6, 7, 8, 9, 1, 2, 3, 4, 5, 6, 7, 8, 9, 3, 1, 2, 4, 5, 6, 7, 8, 9, 8, 3, 5, 1, 8, 7, 1, 6, 2, 7, 9, 2, 4, 7, 9, 1, 8, 1, 2, 3, 4, 5, 6, 7, 8, 9, 7, 4, 1, 3, 8, 9, 1, 1, 4, 6, 8, 9, 1, 2, 3, 4, 5, 6, 7, 8, 9, 3, 4, 6, 9, 1, 2, 3, 4, 5, 6, 7, 9, 1, 2, 3, 4, 5, 6, 7, 8, 9, 4, 7, 9, 9, 1, 2, 3, 4, 5, 7, 8, 9, 2, 3, 4, 6, 7, 9, 1, 2, 3, 4, 5, 6, 7, 8, 9, 5, 1, 2, 3, 4, 5, 6, 7, 8, 1, 2, 4, 5, 6, 7, 8, 1, 2, 3, 4, 5, 6, 7, 8, 9, 3, 5, 3, 4, 5, 6, 7, 8, 9, 7, 8, 3, 7, 8, 7, 3, 9, 3, 3, 4, 9, 9, 9, 1, 4, 5, 8, 8, 5, 7, 9, 1, 3, 8, 9, 4, 5, 7, 8, 3, 8, 3, 3, 1, 2, 3, 4, 5, 6, 7, 8, 4, 6, 1, 2, 3, 7, 8, 1, 2, 3, 6, 7, 8, 1, 2, 4, 5, 1, 2, 4, 9, 4, 7, 1, 2, 3, 5, 6, 7, 9, 2, 4, 5, 6, 7, 5, 6, 8, 5, 6, 8, 2, 1, 3, 8, 9, 3, 5, 2, 3, 5, 7, 8, 9, 1, 2, 3, 4, 5, 6, 7, 8, 9, 1, 4, 7, 1, 2, 3, 4, 5, 6, 7, 8, 9, 3, 5, 6, 8, 1, 2, 3, 4, 5, 6, 7, 8, 9, 5, 8, 8, 1, 2, 3, 4, 5, 6, 7, 8, 9, 8, 7, 3, 8, 5, 1, 2, 6, 9, 3, 5, 7, 8, 1, 2, 3, 4, 6, 8, 9, 1, 2, 3, 4, 6, 9, 4, 6, 8, 9, 3, 6, 3, 9, 8, 2, 1, 3, 4, 5, 6, 7, 8, 1, 6, 8, 1, 2, 4, 5, 8, 9, 2, 3, 4, 5, 7, 8, 3, 7, 8, 9, 1, 4, 7, 7, 9, 1, 2, 4, 7, 1, 2, 3, 4, 5, 6, 7, 8, 9, 1, 1, 2, 3, 4, 5, 6, 7, 8, 9, 7, 2, 7, 9, 9, 2, 9, 9, 1, 2, 3, 4, 5, 7, 8, 9, 1, 2, 3, 4, 6, 7, 8, 9, 1, 2, 3, 4, 5, 6, 7, 8, 9, 8, 5, 6, 1, 2, 3, 4, 5, 6, 7, 8, 1, 4, 6, 8, 3, 4, 5, 7, 2, 3, 4, 5, 6, 7, 8, 2, 7, 9, 3, 4, 8, 7, 3, 5, 6, 5, 6, 2, 8, 1, 2, 3, 4, 5, 6, 7, 8, 9, 3, 5, 1, 2, 3, 4, 5, 6, 7, 8, 2, 5, 1, 2, 3, 7, 9, 2, 7, 9, 3, 4, 6, 7, 9, 1, 2, 4, 5, 6, 7, 8, 1, 2, 3, 5, 7, 8, 4, 6, 8, 1, 2, 2, 3, 4, 5, 6, 7, 8, 6, 8, 9, 1, 2, 3, 4, 7, 8, 7, 4, 6, 1, 3, 4, 5, 6, 8, 9, 2, 8, 6, 8, 7, 3, 7, 9, 1, 3, 5, 9, 2, 9, 1, 2, 3, 4, 5, 6, 7, 8, 9, 1, 2, 9, 1, 2, 3, 4, 5, 6, 7, 8, 9, 3, 4, 5, 6, 7, 8, 9, 5, 2, 3, 9, 1, 9, 1, 4, 1, 2, 3, 4, 5, 7, 9, 1, 2, 3, 5, 7, 8, 2, 5, 6, 8, 2, 3, 7, 7, 4, 6, 8, 9, 3, 8, 6, 1, 2, 5, 7, 8, 9, 3, 5, 6, 8, 9, 9, 5, 7, 5, 8, 9, 1, 2, 3, 4, 5, 6, 7, 8, 9, 2, 3, 5, 6, 7, 8, 9, 5, 2, 3, 5, 7, 8, 9, 4, 4 ],
"Freq": [ 0.28428, 0.066034, 0.61679, 0.032783, 0.011293, 0.98248, 0.069459, 0.92612, 0.0033076, 0.99015, 0.9758, 0.018461, 0.0026373, 0.66939, 0.10286, 0.15249, 0.047038, 0.0036183, 0.024811, 0.018028, 0.1983, 0.78239, 0.98615, 0.036707, 0.068826, 0.89015, 0.97685, 0.0019666, 0.0039333, 0.066865, 0.062932, 0.060966, 0.65685, 0.1475, 0.9406, 0.051399, 0.0051399, 0.3086, 0.02895, 0.12867, 0.19722, 0.27241, 0.063529, 0.00060312, 0.99064, 0.10692, 0.021384, 0.8696, 0.93223, 0.037289, 0.98599, 0.97919, 0.97994, 0.99631, 0.97896, 0.18002, 0.39441, 0.20596, 0.035316, 0.038754, 0.011251, 0.042817, 0.011876, 0.080008, 0.014275, 0.98209, 0.99631, 0.99095, 0.0086631, 0.9876, 0.14368, 0.54586, 0.069916, 0.010904, 0.13021, 0.098781, 0.34419, 0.53388, 0.061044, 0.031019, 0.0069594, 0.0037779, 0.0081524, 0.010737, 0.029137, 0.33325, 0.63555, 0.0091369, 0.98679, 0.9839, 0.041895, 0.93566, 0.013965, 0.05615, 0.088401, 0.27182, 0.031323, 0.043504, 0.090257, 0.12332, 0.29513, 0.9981, 0.98382, 0.60962, 0.38794, 0.067284, 0.59864, 0.098818, 0.04435, 0.036593, 0.029848, 0.041989, 0.037605, 0.045025, 0.9953, 0.97266, 0.15847, 0.83872, 0.98615, 0.98508, 0.010155, 0.98243, 0.26879, 0.37845, 0.14824, 0.043937, 0.04726, 0.014769, 0.023999, 0.016984, 0.057598, 0.0033098, 0.092675, 0.88041, 0.023169, 0.99723, 0.93222, 0.037289, 0.93492, 0.99911, 0.89566, 0.10267, 0.98402, 0.30911, 0.35869, 0.01483, 0.053294, 0.036147, 0.032672, 0.19487, 0.9413, 0.056078, 0.97692, 0.99194, 0.99515, 0.38031, 0.18587, 0.02174, 0.17438, 0.0001531, 0.09921, 0.12753, 0.01087, 0.97669, 0.96959, 0.019324, 0.97449, 0.0027606, 0.085105, 0.0040526, 0.89968, 0.0081052, 0.17066, 0.089896, 0.37012, 0.093407, 0.25213, 0.018962, 0.0035115, 0.00048058, 0.18358, 0.52912, 0.28643, 0.050398, 0.91018, 0.024191, 0.015119, 0.98893, 0.97495, 0.95387, 0.99667, 0.96688, 0.0066681, 0.020004, 0.048524, 0.95051, 0.97919, 0.98399, 0.18369, 0.034216, 0.78157, 0.99639, 0.021266, 0.053775, 0.36323, 0.00024443, 0.013199, 0.54802, 0.96466, 0.027173, 0.029571, 0.88121, 0.082799, 0.06409, 0.077582, 0.0016866, 0.84497, 0.011806, 0.95831, 0.037216, 0.67109, 0.22584, 0.044476, 0.042005, 0.00049418, 0.0039534, 0.012354, 0.97592, 0.20858, 0.045664, 0.55638, 0.12045, 0.026895, 0.011416, 0.012964, 0.017608, 0.0081053, 0.032421, 0.95237, 0.0040526, 0.99249, 0.98379, 0.93492, 0.0005933, 0.0005933, 0.99853, 0.22859, 0.015149, 0.62829, 0.054187, 0.027967, 0.0093224, 0.036513, 0.20148, 0.00047407, 0.17304, 0.60491, 0.019911, 0.0072284, 0.98306, 0.83532, 0.16208, 0.91647, 0.079287, 0.002332, 0.99118, 0.22343, 0.0046665, 0.39908, 0.10192, 0.1441, 0.00018666, 0.058238, 0.068317, 0.97054, 0.024571, 0.00062856, 0.075427, 0.33628, 0.088626, 0.25017, 0.24765, 0.99143, 0.00099404, 0.052684, 0.032803, 0.52485, 0.020875, 0.33201, 0.00099404, 0.034792, 0.45079, 0.54595, 0.0013892, 0.0013892, 0.98291, 0.9888, 0.53244, 0.13304, 0.034808, 0.055604, 0.08761, 0.016519, 0.069616, 0.070353, 0.012261, 0.98091, 0.080877, 0.062721, 0.013204, 0.016505, 0.80877, 0.0016505, 0.016505, 0.073393, 0.0041027, 0.014132, 0.073849, 0.14223, 0.43489, 0.16137, 0.058806, 0.036925, 0.96909, 0.01095, 0.016425, 0.99862, 0.97605, 0.99401, 0.026292, 0.5238, 0.020449, 0.06982, 0.12795, 0.015483, 0.16184, 0.054045, 0.013229, 0.95251, 0.026458, 0.9897, 0.97863, 0.19303, 0.80307, 0.001821, 0.93616, 0.017663, 0.035327, 0.019625, 0.46105, 0.51907, 0.73545, 0.12838, 0.13273, 0.0021759, 0.98587, 0.9878, 0.18279, 0.43237, 0.0058587, 0.012889, 0.00058587, 0.36558, 0.98226, 0.98307, 0.19257, 0.080238, 0.07835, 0.49464, 0.10101, 0.054751, 0.016277, 0.0040692, 0.9766, 0.039688, 0.26244, 0.44327, 0.094756, 0.0076896, 0.017116, 0.027038, 0.040432, 0.067718, 0.13165, 0.71709, 0.081233, 0.0084034, 0.061625, 0.25534, 0.70937, 0.010199, 0.0094431, 0.015487, 0.2055, 0.031047, 0.76286, 0.95092, 0.081768, 0.054512, 0.86197, 0.96697, 0.42426, 0.27773, 0.080507, 0.016613, 0.011643, 0.0036917, 0.049838, 0.012069, 0.12367, 0.92051, 0.057532, 0.088651, 0.25599, 0.11215, 0.095939, 0.11468, 0.0946, 0.035252, 0.10962, 0.093262, 0.98368, 0.98552, 0.9951, 0.96939, 0.025344, 0.025486, 0.65132, 0.059468, 0.26336, 0.0015182, 0.2915, 0.63917, 0.060729, 0.0045547, 0.0015182, 0.08135, 0.11029, 0.3598,  0.196, 0.015833, 0.027845, 0.0060057, 0.089539, 0.11356, 0.09622, 0.33717, 0.026683, 0.044472, 0.04528, 0.44472, 0.00566, 0.10059, 0.040709, 0.42626, 0.045017, 0.24318, 0.12837, 0.015939, 0.003926, 0.0078521, 0.98543, 0.97994, 0.99649, 0.15239, 0.15732, 0.39632, 0.14417, 0.046045, 0.036727, 0.018089, 0.049334, 0.9611, 0.97266, 0.0032837, 0.99497, 0.99478, 0.33847, 0.28986, 0.050024, 0.12555, 0.00084548, 0.022123, 0.021137, 0.018742, 0.13302, 0.40502, 0.3988, 0.014151, 0.010077, 0.016295, 0.016724, 0.13894, 0.12025, 0.45645, 0.09537, 0.1069, 0.041213, 0.025405, 0.048996, 0.038229, 0.067223, 0.99145, 0.15482, 0.095474, 0.11367,   0.18, 0.1266, 0.15178, 0.058287, 0.088485, 0.030726, 0.90806, 0.078961, 0.19373, 0.30987, 0.066033, 0.015416, 0.092498, 0.04702, 0.05704, 0.067318, 0.15108, 0.99606, 0.16431, 0.010111, 0.62691, 0.0075836, 0.19127,  0.998, 0.11343, 0.29429, 0.035696, 0.0055527, 0.45215, 0.0015865, 0.030143, 0.067425, 0.86247, 0.069171, 0.0021616, 0.064848, 0.46246, 0.24218, 0.050579, 0.09328, 0.04664, 0.0081935, 0.028677, 0.067912, 0.99087, 0.87257, 0.018969, 0.075876, 0.025292, 0.99688, 0.014781, 0.10593, 0.87701, 0.99588, 0.98836, 0.97665, 0.01538, 0.97494, 0.9937, 0.10449, 0.46007, 0.11351, 0.03195, 0.064651, 0.04285, 0.056006, 0.056006, 0.070289, 0.97823, 0.11942, 0.87366, 0.25413, 0.71489, 0.0047501, 0.0023751, 0.021376, 0.17538, 0.62834, 0.19334, 0.001381, 0.85725, 0.11669, 0.022441, 0.33837, 0.023737, 0.3244, 0.3123, 0.0013963, 0.80714, 0.077882, 0.11407, 0.99344, 0.99096, 0.021782, 0.0029043, 0.93518, 0.034851, 0.0043564, 0.12326, 0.064507, 0.099431, 0.036568, 0.1738, 0.45155, 0.015202, 0.027939, 0.0082174, 0.98585, 0.007196, 0.83895, 0.034104, 0.0045471, 0.0022736, 0.0022736, 0.020462, 0.09549, 0.0022204, 0.0033307, 0.0022204, 0.0011102, 0.0022204, 0.9881, 0.0028562, 0.88541, 0.11068,  0.959, 0.015468, 0.015468, 0.11471, 0.82633, 0.056796, 0.0011136, 0.9439, 0.031463, 0.024171, 0.0141, 0.0010071, 0.92556, 0.034243, 0.0022946, 0.99587, 0.003641, 0.99398, 0.032155, 0.29144, 0.01984, 0.65472, 0.0013683, 0.99648, 0.002807, 0.0066855, 0.054074, 0.93253, 0.0066855, 0.30898, 0.037393, 0.64552, 0.0078722, 0.34351, 0.64572, 0.0093043, 0.0011165, 0.09776, 0.23929, 0.65951, 0.0029182, 0.99673, 0.02065, 0.92005, 0.05736, 0.02182, 0.21519, 0.036012, 0.4403, 0.081249, 0.073975, 0.039205, 0.030867, 0.06138, 0.9258, 0.068861, 0.0025504, 0.3412, 0.21934, 0.29046, 0.083501, 0.0099882, 0.014782, 0.034759, 0.0059929, 0.020072, 0.032116, 0.94541, 0.023186, 0.035833, 0.81995, 0.067451, 0.052696, 0.99344, 0.98496, 0.93492, 0.95753, 0.99067, 0.0047175, 0.98875, 0.41312, 0.054693, 0.28258, 0.14878, 0.061204, 0.013348, 0.0071621, 0.019208, 0.90339, 0.029142, 0.0098972, 0.0032991, 0.0076978, 0.00054984, 0.0060483, 0.040139, 0.26152, 0.41701, 0.29548, 0.00059573, 0.025616, 0.007212, 0.03606, 0.019232, 0.6034, 0.1214, 0.20794, 0.004808, 0.031874, 0.033523, 0.00054955, 0.023081, 0.91116, 0.96973, 0.15103, 0.0024759, 0.019807, 0.78735, 0.0024759, 0.037139, 0.99149, 0.015582, 0.98362, 0.00023416, 0.078444, 0.045896, 0.31214, 0.3859,  0.133, 0.040744, 0.0035124, 0.97899, 0.0035974, 0.0035974, 0.1379, 0.23623, 0.043169, 0.05636, 0.51803, 0.013582, 0.9779, 0.99055, 0.98051, 0.057421, 0.083261, 0.011484, 0.0086132, 0.071777, 0.74648, 0.020098, 0.98299, 0.053097, 0.055647, 0.16346, 0.13703,  0.131, 0.11408, 0.11871, 0.13077, 0.095991, 0.0059151, 0.035491, 0.041406, 0.047321, 0.8636, 0.97847, 0.98397, 0.0069785, 0.99075, 0.26849, 0.0027679, 0.72796, 0.99551, 0.33966, 0.26472, 0.1063, 0.12336, 0.00023059, 0.014758, 0.03136, 0.0025365, 0.11691, 0.014455, 0.087694, 0.00096367, 0.89621, 0.027727, 0.96353, 0.98918, 0.044752, 0.9398, 0.93492, 0.95387, 0.25353,  0.422, 0.081763, 0.095939, 0.0013188, 0.041211, 0.02077, 0.025056, 0.058685, 0.97778, 0.9439, 0.055149, 0.99441, 0.1861, 0.23563, 0.15992, 0.14753, 0.082258, 0.052185, 0.090749, 0.033964, 0.011852, 0.66455, 0.20971, 0.037073, 0.0077466, 0.012727, 0.05976, 0.0083, 0.15051, 0.15292, 0.074306, 0.15792, 0.036895, 0.12396, 0.072755, 0.096029, 0.13482, 0.96479, 0.018518, 0.014814, 0.36093, 0.030937, 0.092812, 0.51415, 0.12988, 0.043578, 0.19813, 0.10618, 0.16609, 0.10545, 0.089857, 0.11257, 0.048243, 0.98913, 0.0065198, 0.40469, 0.13575, 0.082429, 0.10874, 0.048898, 0.047036, 0.065896, 0.10013, 0.98535, 0.22525, 0.47362, 0.15017, 0.038547, 0.013743, 0.020782, 0.021117, 0.056647, 0.10951, 0.046424, 0.0023807, 0.0011904, 0.0011904, 0.083325, 0.75588, 0.99275, 0.0060756, 0.99438, 0.99505, 0.98552, 0.92957, 0.057288, 0.012971, 0.87792, 0.0965, 0.023537, 0.36128, 0.52313, 0.054297, 0.0055689, 0.016011, 0.012182, 0.027496, 0.76301, 0.14582, 0.027129, 0.016956, 0.042955, 0.0033911, 0.98871, 0.92026, 0.031916, 0.042555, 0.83579, 0.0009065, 0.052577, 0.005439, 0.10515, 0.63566, 0.36112, 0.96057, 0.023429, 0.65952, 0.2594, 0.025103, 0.0022821, 0.01141, 0.042599, 0.94763, 0.98255, 0.99041, 0.012965, 0.98538, 0.59532, 0.021648, 0.13259, 0.14342, 0.029766, 0.078474, 0.6012, 0.21925, 0.00099208, 0.10516, 0.0049604, 0.014385, 0.022818, 0.03125, 0.90101, 0.094843, 0.022708, 0.058251, 0.9103, 0.0078985, 0.14804, 0.11464, 0.52413, 0.06119, 0.02698, 0.00020363, 0.056608, 0.068011, 0.98826, 0.9968, 0.090924, 0.24746, 0.14576, 0.00031245, 0.32558, 0.0023434, 0.062647, 0.12498, 0.85726, 0.13638, 0.97542, 0.94392, 0.99036, 0.88523, 0.073261, 0.015263, 0.0061051, 0.0030525, 0.0030525, 0.0030525, 0.0091576, 0.9924, 0.93693, 0.058841, 0.95076, 0.044075, 0.98307, 0.99153, 0.010605, 0.85635, 0.13256, 0.87923, 0.029436, 0.0063991, 0.025596, 0.058871, 0.42094, 0.12474, 0.072722, 0.066353, 0.093424, 0.037688, 0.18393, 0.97492, 0.015233, 0.0047846, 0.05263, 0.93777, 0.9666, 0.95514, 0.97073, 0.017334, 0.98931, 0.98027, 0.94763, 0.98256, 0.98256, 0.35746, 0.5305, 0.049778, 0.027023, 0.0037926, 0.013274, 0.018015, 0.30366, 0.32151, 0.016754, 0.036045, 0.047003, 0.09627, 0.062127, 0.10406, 0.012679, 0.0045478, 0.00090956, 0.99415, 0.9825, 0.011165, 0.45499, 0.52301, 0.02169, 0.38246, 0.61293, 0.0035348, 0.98713, 0.75141, 0.1667, 0.0025645, 0.078219, 0.99939, 0.93492, 0.057849, 0.045194, 0.059656, 0.75565, 0.079542, 0.0018078, 0.98343, 0.99166, 0.071826, 0.071826, 0.84886, 0.99035, 0.0050495, 0.88366, 0.10604, 0.97943, 0.98587, 0.0094795, 0.039962, 0.57128, 0.14212, 0.021197, 0.026062, 0.01946, 0.029189, 0.025714, 0.12544, 0.10125, 0.78839, 0.044369, 0.0079636, 0.010239, 0.046644, 0.98981, 0.051559, 0.9478, 0.98473, 0.019512, 0.0097561, 0.003252, 0.92357, 0.035772, 0.006504, 0.99087, 0.043118, 0.37504, 0.40531, 0.065734, 0.0068338, 0.066385, 0.019037, 0.018549, 0.9726, 0.021856, 0.056167, 0.73233, 0.21171, 0.9809, 0.98866, 0.99219, 0.046763, 0.6295, 0.0035971, 0.16727, 0.15288, 0.99448, 0.0088976, 0.98763, 0.97441, 0.98173, 0.97873, 0.01305, 0.97542, 0.99235, 0.9939, 0.97102, 0.024275, 0.27626, 0.013215, 0.36121, 0.0018879, 0.34674, 0.2787, 0.18382, 0.038099, 0.048032, 0.16974, 0.057223, 0.071306, 0.15314, 0.97939, 0.0086672, 0.99476, 0.99159, 0.060443, 0.93686, 0.99008, 0.9928, 0.038362, 0.042198, 0.0038362, 0.91302, 0.96519, 0.9872, 0.76505, 0.23331, 0.0010852, 0.99364, 0.98689, 0.97605, 0.05608, 0.58078, 0.34422, 0.018693, 0.031597, 0.018958, 0.94158, 0.98473, 0.010815, 0.26173, 0.012978, 0.65973, 0.002163, 0.047587, 0.002163, 0.0090532, 0.9868, 0.086589, 0.63749, 0.062745, 0.067765, 0.027608, 0.050196, 0.06902, 0.014888, 0.037219, 0.94164, 0.0037219, 0.17386, 0.012599, 0.10709, 0.51865, 0.15539, 0.032337, 0.97669, 0.94763, 0.97414, 0.015341, 0.99785, 0.99844, 0.44503, 0.38367, 0.025509, 0.028267, 0.1172, 0.99542, 0.0038678, 0.0025786, 0.037389, 0.015471, 0.012893, 0.92699, 0.75891, 0.042219, 0.19874, 0.95848, 0.0097804, 0.019561, 0.002233, 0.040194, 0.49685, 0.20209, 0.004466, 0.075923, 0.036287, 0.031821, 0.10998, 0.25956, 0.002472, 0.7342, 0.97523, 0.017464, 0.0064341, 0.44193, 0.099343, 0.0014609, 0.0036523, 0.45362, 0.43859, 0.0332, 0.0017474, 0.0017474, 0.52246, 0.99187, 0.038363, 0.4854, 0.02427, 0.072811, 0.079857, 0.19494, 0.10491, 0.99881, 0.00080975, 0.0024293, 0.99438, 0.0016195, 0.98885, 0.98797, 0.0058116, 0.99811, 0.99417, 0.99199, 0.19925, 0.5078, 0.027952, 0.0035836, 0.017918, 0.24333, 0.22835, 0.25225, 0.30594, 0.013605, 0.19985, 0.0012512, 0.99723, 0.99448, 0.9809, 0.0010946, 0.025176, 0.048162, 0.20141, 0.19265, 0.0065676, 0.52322, 0.0010946, 0.65905, 0.27069, 0.03186, 0.0016279, 0.0018604, 0.03465, 0.91927, 0.080279, 0.99656, 0.00092235, 0.9989, 0.035939, 0.079276, 0.23254, 0.4598, 0.001057, 0.19132, 0.99135, 0.0045684, 0.11289, 0.083796, 0.30958, 0.010475, 0.21492, 0.041898, 0.012026, 0.21453, 0.17148, 0.21134, 0.10644, 0.075337, 0.13885, 0.078622, 0.067672, 0.10271, 0.047305, 0.96919, 0.027301, 0.98226, 0.53799, 0.14571, 0.15764, 0.075203, 0.038686, 0.037602, 0.0072311, 0.8327, 0.0084624, 0.037235, 0.12017, 0.17166, 0.82681, 0.068121, 0.38515, 0.41331, 0.0085151, 0.069431, 0.024235, 0.029475, 0.001965, 0.095407, 0.24064, 0.0010601, 0.023322, 0.11343, 0.036042, 0.48975, 0.27924, 0.34635, 0.10554, 0.092641, 0.094221, 0.011843, 0.052111, 0.010264, 0.0076324, 0.17803, 0.093456, 0.10334, 0.042038, 0.36377, 0.069003, 0.02261, 0.12762, 0.75519, 0.024406, 0.039747, 0.0055785, 0.080888, 0.076007, 0.018827, 0.50434, 0.097444, 0.14617, 0.00043894, 0.17382, 0.073741, 0.0039504, 0.28728, 0.55355, 0.016261, 0.037942, 0.048783, 0.0088081, 0.047428, 0.29807, 0.19504, 0.035699, 0.058628, 0.0084168, 0.09926, 0.11638, 0.18778, 0.17422, 0.28648, 0.053436, 0.097812, 0.040569, 0.092692, 0.093873, 0.054749, 0.10621, 0.072464, 0.56953, 0.048038, 0.031754, 0.017505, 0.055366, 0.038674, 0.068393, 0.098111, 0.97189, 0.064601, 0.16773, 0.00077832, 0.18641, 0.039305, 0.33079, 0.0062266, 0.20431, 0.98905, 0.92932, 0.067587, 0.051977, 0.94424, 0.98169, 0.97592, 0.99551, 0.022671, 0.95976, 0.0075572, 0.21437, 0.023704, 0.068021, 0.6936, 0.84653, 0.15287, 0.17713, 0.014244, 0.047114, 0.069392, 0.23995, 0.12235, 0.14682, 0.13586, 0.046383, 0.98679, 0.99945, 0.011462, 0.011462, 0.95131, 0.022923, 0.99066, 0.017155, 0.0049014, 0.029409, 0.94108, 0.0049014, 0.10439, 0.18568, 0.38697, 0.051126, 0.015188, 0.036579, 0.081501, 0.05626, 0.082143, 0.91889, 0.0074586, 0.0014917, 0.071602, 0.5565, 0.23748, 0.036347, 0.053784, 0.023822, 0.012771, 0.00049118, 0.078588, 0.19187, 0.27395, 0.087167, 0.014231, 0.082592, 0.045489, 0.062008, 0.091233, 0.15146, 0.069415, 0.097556, 0.83298, 0.99834, 0.65022, 0.044473, 0.0076677, 0.17789, 0.037572, 0.011502, 0.036805, 0.034505, 0.087959, 0.8516, 0.037982, 0.0079962, 0.0079962, 0.0059972, 0.42523, 0.24919, 0.033863, 0.040067, 0.016802, 0.099263, 0.052992, 0.015768, 0.066692, 0.99638, 0.18626, 0.052051, 0.23272, 0.28004, 0.056352, 0.091196, 0.063665, 0.037425, 0.086144, 0.09524, 0.085609, 0.00080259, 0.017924, 0.41734, 0.29696, 0.078943, 0.1691, 0.20162, 0.075677, 0.076955, 0.088598, 0.087462, 0.093425, 0.12807, 0.97894, 0.9839, 0.00049026, 0.2917, 0.010786, 0.50006, 0.0034318, 0.18385, 0.0093149, 0.83956, 0.15925, 0.018114, 0.98058, 0.00097911, 0.99501, 0.042343, 0.95271, 0.97583, 0.15471, 0.0040713, 0.83869, 0.96973, 0.99698, 0.07703, 0.064191, 0.7868, 0.071527, 0.99518, 0.060993, 0.89634, 0.039778, 0.45097, 0.034098, 0.031898, 0.48287, 0.99218, 0.011378, 0.96712, 0.018963, 0.95514, 0.99079, 0.98146, 0.99827, 0.2124, 0.24514, 0.25038, 0.097359, 0.0021829, 0.11591, 0.029688, 0.046933, 0.97695, 0.01897, 0.044391, 0.47054, 0.42072, 0.050802, 0.013317, 0.72313, 0.12641, 0.014998, 0.09856, 0.031068, 0.0053565, 0.84795, 0.14804, 0.001752, 0.001752, 0.068642, 0.77337, 0.045761, 0.10983, 0.98285, 0.015034, 0.83563, 0.0012076, 0.032604, 0.033812, 0.020529, 0.010868, 0.065209, 0.00091122, 0.06743, 0.0036449, 0.00091122, 0.92671, 0.059161, 0.87642, 0.064231, 0.079585, 0.059688, 0.85554, 0.98234, 0.12116, 0.77848, 0.0030291, 0.096932, 0.97928, 0.013057, 0.021599, 0.039084, 0.42067, 0.032913, 0.46181, 0.023656, 0.12102, 0.51794, 0.062367, 0.036969, 0.037956, 0.057052, 0.035464, 0.027703, 0.10352, 0.0049029, 0.073543, 0.91684, 0.088541, 0.14617, 0.21035, 0.090899, 0.084088, 0.10242, 0.069942, 0.090637, 0.11709, 0.14315, 0.011227, 0.11789, 0.72697, 0.063373, 0.033853, 0.13623, 0.099122, 0.20529, 0.13135, 0.10752, 0.12133, 0.10156, 0.011289, 0.98217, 0.98382, 0.00032427, 0.10798, 0.037615, 0.12809, 0.1443, 0.10766, 0.16862, 0.22926, 0.075879, 0.9776, 0.99351, 0.98711, 0.0091399, 0.99858, 0.63154, 0.24625, 0.0032402, 0.11871, 0.018547, 0.95164, 0.011054, 0.018669, 0.050751, 0.070129, 0.084893, 0.024914, 0.00092275, 0.011996, 0.75665, 0.0059915, 0.43139, 0.43238, 0.04943, 0.031955, 0.048681, 0.46308, 0.29993, 0.23682, 0.00010146, 0.99114, 0.99342, 0.023387, 0.97056, 0.99623, 0.9666, 0.037171, 0.01239, 0.016108, 0.021064, 0.0037171, 0.019825, 0.88963, 0.96319, 0.017673, 0.013255, 0.0037225, 0.10609, 0.1033, 0.30897, 0.47648, 0.0018613, 0.034282, 0.0010713, 0.0021426, 0.25069, 0.19927, 0.51209, 0.027256, 0.89603, 0.054512, 0.020442, 0.028419, 0.028419, 0.94231, 0.98994, 0.99006, 0.087451, 0.084328, 0.75895, 0.068712, 0.087635, 0.12922, 0.05808, 0.26256, 0.066328, 0.07492, 0.019933, 0.21995, 0.081449, 0.98399, 0.089791, 0.2094, 0.13801, 0.091343, 0.071944, 0.089459, 0.078041, 0.085579, 0.14644, 0.98496, 0.89732, 0.065658, 0.021886, 0.96697, 0.031759, 0.96335, 0.98171, 0.073598, 0.54958, 0.060529, 0.0034392, 0.079101, 0.16783, 0.0096296, 0.05709, 0.14239, 0.11424, 0.082786, 0.084441, 0.095203, 0.040565, 0.080302, 0.36177, 0.55184, 0.25073, 0.023431, 0.0013139, 0.057811, 0.01292, 0.015767, 0.020803, 0.065476, 0.97832, 0.97939, 0.012719, 0.38163, 0.24161, 0.047031, 0.044572, 0.17352, 0.053794, 0.047339, 0.010605, 0.0035398, 0.77876, 0.20885, 0.0070796, 0.67124, 0.2378, 0.029097, 0.061205, 0.17374, 0.54966, 0.14952, 0.012636, 0.061073, 0.032643, 0.020007, 0.93818, 0.022882, 0.022882, 0.013955, 0.0069775, 0.96987, 0.99861, 0.0077894, 0.94252, 0.046736, 0.86916, 0.12719, 0.046038, 0.95279, 0.12381, 0.071721, 0.30614, 0.11211, 0.092483, 0.075496, 0.11249, 0.055867, 0.050205, 0.94825, 0.045699, 0.2156, 0.62819, 0.035292, 0.04235, 0.0032083, 0.014758, 0.047483, 0.013475, 0.96959, 0.99436, 0.030881, 0.12132, 0.0022058, 0.017646, 0.82718, 0.014899, 0.0074494, 0.96842, 0.95753, 0.0080451, 0.0080451, 0.01609, 0.95736, 0.34539, 0.61474, 0.0035534, 0.014214, 0.00071068, 0.00071068, 0.019899, 0.062914, 0.76695, 0.01498, 0.059918, 0.047934, 0.044939, 0.91757, 0.080051, 0.0017215, 0.95009, 0.040952, 0.042939, 0.00091359, 0.013704, 0.48055, 0.11785, 0.15896, 0.18454, 0.014421, 0.95626, 0.029105, 0.14816, 0.07788, 0.61449, 0.098774, 0.018995, 0.042739, 0.98113, 0.77143, 0.22779, 0.052747, 0.17646, 0.10453, 0.017263, 0.0086313, 0.64064, 0.99276, 0.95092, 0.98025, 0.0079114, 0.98892, 0.99382, 0.0098396, 0.010933, 0.97922, 0.020316, 0.050791, 0.010158, 0.91424, 0.010814, 0.98404, 0.047855, 0.44878, 0.023215, 0.010397, 0.013958, 0.0049849, 0.044864, 0.029624, 0.37643, 0.042231, 0.79937, 0.15837, 0.012993, 0.10344, 0.38679, 0.20589, 0.047974, 0.082456, 0.064465, 0.063466, 0.032982, 0.36967, 0.0065155, 0.09156, 0.098418, 0.12962, 0.24553, 0.05864,  0.982, 0.92938, 0.025816, 0.025816, 0.98138, 0.0086848, 0.0099548, 0.98552, 0.023831, 0.034025, 0.071907, 0.0017908, 0.091193, 0.76067, 0.016393, 0.04719, 0.029383, 0.078354, 0.00089038, 0.83607, 0.0080135, 0.0024569, 0.15724, 0.83536, 0.0024569, 0.00026631, 0.0069241, 0.99254, 0.98455, 0.10299, 0.86875, 0.019933, 0.0083054, 0.0070262, 0.98367, 0.99362, 0.0078966, 0.035535, 0.069095, 0.0039483, 0.88047, 0.0019742, 0.067608, 0.041964, 0.090922, 0.79731, 0.97772, 0.99574, 0.98147, 0.98535, 0.029148, 0.014574, 0.94732, 0.027921, 0.012273, 0.20189, 0.038047, 0.17182, 0.073332, 0.18379, 0.1979, 0.092662, 0.056267, 0.13646, 0.43073, 0.27616, 0.027163, 0.073729, 0.99584, 0.9825, 0.10089, 0.27722, 0.021055, 0.43426, 0.066674, 0.099133, 0.98028, 0.98307 ] 
},
"R":     30,
"lambda.step":   0.01,
"plot.opts": {
 "xlab": "PC1",
"ylab": "PC2" 
},
"topic.order": [ 4, 3, 6, 8, 9, 5, 7, 1, 2 ] 
}
